# Supplementary material for: cFLIP critically modulates apoptotic resistance in epithelial-to-mesenchymal transition
Source: Oncotarget. 2017 Jul 25;8(60):101072–86. doi: 10.18632/oncotarget.19557 (PMC5731856; doi:10.18632/oncotarget.19557)
Supplement: Supplementary file 2 [file oncotarget-08-101072-s002.xlsx]

## Sheet: group_2_DEG.txt
ensembl_id	gene_symbol	data.logFC	data.logCPM	data.PValue	data.FDR
ENSG00000100867	DHRS2	5.01874	9.31857	6.65115e-136	8.77486e-132
ENSG00000174460	ZCCHC12	4.78978	4.56019	3.19134e-118	2.10517e-114
ENSG00000064300	NGFR	4.54065	7.09095	2.05246e-117	9.02602e-114
ENSG00000149294	NCAM1	6.45054	4.20035	6.74284e-117	2.22396e-113
ENSG00000145703	IQGAP2	4.50823	4.49141	7.19156e-111	1.89757e-107
ENSG00000168280	KIF5C	2.63757	5.82148	1.61171e-109	3.54388e-106
ENSG00000078018	MAP2	3.00825	5.56471	1.70927e-89	3.22148e-86
ENSG00000227184	EPPK1	2.29286	5.91985	1.34478e-86	2.21771e-83
ENSG00000196562	SULF2	2.94486	5.16141	6.70462e-86	9.82823e-83
ENSG00000117115	PADI2	3.36191	4.73072	4.3428e-84	5.72945e-81
ENSG00000184524	CEND1	5.60296	3.49265	1.09616e-82	1.3147e-79
ENSG00000135447	PPP1R1A	4.48996	3.64146	3.01617e-81	3.31603e-78
ENSG00000169116	PARM1	2.2454	6.20267	6.58524e-79	6.68301e-76
ENSG00000085563	ABCB1	3.06978	4.38951	7.60792e-74	7.16938e-71
ENSG00000130558	OLFM1	4.25987	4.08259	3.79501e-71	3.33783e-68
ENSG00000152377	SPOCK1	6.56804	3.00111	2.37115e-70	1.95516e-67
ENSG00000128564	VGF	3.79676	7.65282	1.8845e-67	1.46248e-64
ENSG00000174469	CNTNAP2	5.93845	2.917	1.55705e-66	1.14123e-63
ENSG00000182459	TEX19	3.91316	4.6161	2.81742e-66	1.95633e-63
ENSG00000090530	LEPREL1	3.93241	3.66424	4.8357e-66	3.18987e-63
ENSG00000104435	STMN2	10.0763	3.2159	1.10914e-65	6.96802e-63
ENSG00000118785	SPP1	4.14758	3.20962	7.99495e-65	4.79442e-62
ENSG00000110076	NRXN2	4.90451	3.56996	2.5108e-63	1.44022e-60
ENSG00000085741	WNT11	4.60804	3.45531	5.52451e-63	3.03687e-60
ENSG00000115414	FN1	2.41416	6.27451	1.22774e-62	6.47901e-60
ENSG00000198910	L1CAM	2.51566	5.92474	2.05453e-62	1.04252e-59
ENSG00000178538	CA8	4.55952	2.97745	2.53555e-62	1.23894e-59
ENSG00000050438	SLC4A8	3.42003	3.98638	2.47715e-61	1.16718e-58
ENSG00000099822	HCN2	2.85753	4.35361	3.51824e-60	1.60056e-57
ENSG00000169129	AFAP1L2	4.02323	3.51524	3.84738e-60	1.69195e-57
ENSG00000130600	H19	2.85014	4.31506	8.43468e-60	3.58964e-57
ENSG00000028137	TNFRSF1B	5.45013	3.12941	2.62226e-59	1.08111e-56
ENSG00000100167	SEPT3	2.03545	5.55339	5.72898e-59	2.29038e-56
ENSG00000018236	CNTN1	3.029	4.27131	1.90762e-58	7.40215e-56
ENSG00000080573	COL5A3	5.47893	2.73961	9.0955e-58	3.42849e-55
ENSG00000092068	SLC7A8	2.56832	4.5462	1.92744e-57	7.06354e-55
ENSG00000187867	PALM3	2.89403	4.8436	3.24642e-57	1.15757e-54
ENSG00000198959	TGM2	2.58857	6.61837	4.91779e-55	1.70738e-52
ENSG00000103316	CRYM	3.24996	3.78245	4.22597e-54	1.42957e-51
ENSG00000008056	SYN1	4.96248	2.35768	6.49223e-54	2.1413e-51
ENSG00000107984	DKK1	2.59386	9.15836	3.5628e-53	1.14644e-50
ENSG00000102879	CORO1A	2.6281	4.4263	1.37645e-52	4.30437e-50
ENSG00000197872	FAM49A	4.28195	3.10834	1.40292e-52	4.30437e-50
ENSG00000162490	DRAXIN	3.23964	3.73373	4.8658e-52	1.45897e-49
ENSG00000006283	CACNA1G	2.88002	4.38533	2.95442e-51	8.66171e-49
ENSG00000133216	EPHB2	1.76753	6.01012	5.88053e-51	1.68656e-48
ENSG00000153162	BMP6	3.31016	3.17198	1.80771e-50	5.07428e-48
ENSG00000158486	DNAH3	4.61553	3.28306	2.00241e-50	5.5037e-48
ENSG00000239620		6.84874	1.68633	2.46229e-49	6.6296e-47
ENSG00000172061	LRRC15	5.36755	2.03704	3.21771e-49	8.49026e-47
ENSG00000116983	HPCAL4	2.10109	5.28529	4.93341e-49	1.27621e-46
ENSG00000187957	DNER	4.61876	2.83106	1.48013e-48	3.75525e-46
ENSG00000173868	PHOSPHO1	3.2301	3.35227	1.00499e-47	2.50166e-45
ENSG00000165731	RET	3.23687	3.99055	1.03592e-47	2.53091e-45
ENSG00000076641	PAG1	3.23003	3.22695	1.38052e-47	3.3115e-45
ENSG00000118160	SLC8A2	3.43797	2.93682	2.21725e-47	5.2236e-45
ENSG00000172348	RCAN2	4.25964	2.90261	1.83508e-46	4.2474e-44
ENSG00000011028	MRC2	2.326	6.16823	3.05461e-46	6.94818e-44
ENSG00000197903	HIST1H2BK	2.93989	5.45901	4.2976e-46	9.60986e-44
ENSG00000131094	C1QL1	2.7783	3.92394	7.95862e-46	1.74997e-43
ENSG00000223573	TINCR	3.0747	3.85971	1.27291e-45	2.75304e-43
ENSG00000204291	COL15A1	6.74634	1.59024	2.26189e-45	4.81308e-43
ENSG00000183508	FAM46C	3.27665	3.58059	8.31688e-45	1.74166e-42
ENSG00000130940	CASZ1	2.13689	4.87231	1.45842e-44	3.00639e-42
ENSG00000006016	CRLF1	1.88675	5.85775	2.02957e-44	4.08811e-42
ENSG00000115468	EFHD1	3.67351	2.77583	2.04514e-44	4.08811e-42
ENSG00000242265	PEG10	1.88335	7.75463	5.30158e-44	1.03191e-41
ENSG00000137699	TRIM29	3.98908	2.44326	5.31875e-44	1.03191e-41
ENSG00000145147	SLIT2	3.00989	3.4479	6.02163e-44	1.15135e-41
ENSG00000077274	CAPN6	3.27442	3.03756	6.78556e-44	1.27888e-41
ENSG00000095303	PTGS1	3.25163	3.17602	1.02736e-43	1.90901e-41
ENSG00000176641	RNF152	3.8912	2.69589	2.84271e-43	5.20886e-41
ENSG00000204287	HLA-DRA	4.19357	2.91319	4.01747e-43	7.26061e-41
ENSG00000103196	CRISPLD2	2.6929	4.74895	4.39849e-43	7.84179e-41
ENSG00000100234	TIMP3	3.5398	3.14981	4.84935e-43	8.53034e-41
ENSG00000121966	CXCR4	4.37932	2.53749	5.93158e-43	1.02968e-40
ENSG00000182580	EPHB3	2.43413	4.45593	7.6898e-43	1.31755e-40
ENSG00000198478	SH3BGRL2	1.94553	5.08572	2.50454e-42	4.2362e-40
ENSG00000214357	NEURL1B	1.92239	5.63607	2.54518e-42	4.25046e-40
ENSG00000135709	KIAA0513	2.23027	5.11705	2.57966e-42	4.25419e-40
ENSG00000175084	DES	2.95656	3.76098	2.65932e-42	4.3314e-40
ENSG00000144815	NXPE3	1.80001	5.22033	2.7108e-42	4.36141e-40
ENSG00000167552	TUBA1A	2.14716	6.31032	2.79575e-42	4.4439e-40
ENSG00000177614	PGBD5	5.5465	1.65036	5.22983e-42	8.21395e-40
ENSG00000106537	TSPAN13	1.83395	6.48667	8.14592e-42	1.26434e-39
ENSG00000084710	EFR3B	3.7388	2.55799	1.19217e-41	1.82886e-39
ENSG00000105255	FSD1	1.85035	5.49735	4.48679e-41	6.80394e-39
ENSG00000108387	SEPT4	2.69324	3.79317	5.55953e-41	8.33487e-39
ENSG00000132561	MATN2	2.48546	4.33718	1.63105e-40	2.4178e-38
ENSG00000104833	TUBB4A	1.61155	6.1793	1.73719e-40	2.54653e-38
ENSG00000071282	LMCD1	2.79194	3.42758	2.37595e-40	3.44461e-38
ENSG00000128872	TMOD2	2.10066	4.85302	9.62231e-40	1.37986e-37
ENSG00000153132	CLGN	2.81973	3.65654	3.00909e-39	4.26871e-37
ENSG00000118515	SGK1	3.24166	3.61298	4.18774e-39	5.87753e-37
ENSG00000130508	PXDN	2.84716	3.91623	1.30728e-38	1.81547e-36
ENSG00000117020	AKT3	3.37571	2.78977	2.55529e-38	3.51166e-36
ENSG00000117322	CR2	2.78245	4.08142	2.75233e-38	3.74345e-36
ENSG00000131016	AKAP12	-1.97181	10.7246	2.86951e-38	3.863e-36
ENSG00000185585	OLFML2A	1.78122	4.98139	3.8502e-38	5.13087e-36
ENSG00000198794	SCAMP5	2.14783	4.43786	4.44962e-38	5.87038e-36
ENSG00000163435	ELF3	-1.77357	5.07223	5.85732e-38	7.65105e-36
ENSG00000139438	FAM222A	2.38699	4.25256	6.119e-38	7.91451e-36
ENSG00000174099	MSRB3	1.83736	5.16397	6.89279e-38	8.8288e-36
ENSG00000139364	TMEM132B	4.94428	1.7182	7.26126e-38	9.21133e-36
ENSG00000118257	NRP2	4.09294	2.3289	7.72866e-38	9.71087e-36
ENSG00000197635	DPP4	2.5587	4.00381	1.8021e-37	2.24293e-35
ENSG00000074181	NOTCH3	1.38842	6.17675	2.80032e-37	3.45277e-35
ENSG00000183287	CCBE1	5.09184	1.34345	2.9396e-37	3.59094e-35
ENSG00000078114	NEBL	1.571	5.94001	3.1066e-37	3.76013e-35
ENSG00000173376	NDNF	4.90256	1.6846	6.50567e-37	7.80267e-35
ENSG00000233098		4.91147	1.69109	7.5433e-37	8.96566e-35
ENSG00000149654	CDH22	3.4529	2.95335	8.23169e-37	9.69649e-35
ENSG00000075223	SEMA3C	1.80334	6.17873	1.45716e-36	1.70126e-34
ENSG00000185275	CD24P4	2.58466	3.76007	3.30947e-36	3.82999e-34
ENSG00000143882	ATP6V1C2	3.26829	3.49148	3.52637e-36	4.04551e-34
ENSG00000130270	ATP8B3	1.91059	4.79375	1.08117e-35	1.22965e-33
ENSG00000154917	RAB6B	1.84838	4.79478	1.13706e-35	1.28215e-33
ENSG00000196159	FAT4	2.83865	3.10305	1.40392e-35	1.56966e-33
ENSG00000169432	SCN9A	4.80422	1.58738	1.53766e-35	1.70473e-33
ENSG00000163536	SERPINI1	2.58226	3.60371	1.78857e-35	1.96638e-33
ENSG00000127863	TNFRSF19	3.30775	2.54127	1.98214e-35	2.16118e-33
ENSG00000176463	SLCO3A1	3.48914	2.81892	3.18169e-35	3.44066e-33
ENSG00000144668	ITGA9	3.32294	3.35074	4.98433e-35	5.3462e-33
ENSG00000104267	CA2	1.38824	5.88835	5.20995e-35	5.54314e-33
ENSG00000078081	LAMP3	2.2244	4.10431	5.58695e-35	5.89669e-33
ENSG00000197444	OGDHL	1.84587	5.191	6.51126e-35	6.8177e-33
ENSG00000182759	MAFA	2.85727	3.42272	6.98385e-35	7.25496e-33
ENSG00000248905	FMN1	3.35162	2.4261	1.4976e-34	1.54359e-32
ENSG00000087085	ACHE	2.77486	3.10985	2.9722e-34	3.0397e-32
ENSG00000132718	SYT11	4.30616	2.61901	3.57156e-34	3.62458e-32
ENSG00000221890	NPTXR	1.68936	5.45398	4.68916e-34	4.72245e-32
ENSG00000136943	CTSV	1.58964	5.40577	5.7106e-34	5.70757e-32
ENSG00000007402	CACNA2D2	1.65206	5.22515	6.19193e-34	6.14212e-32
ENSG00000179456	ZBTB18	2.34666	3.88427	6.82579e-34	6.72035e-32
ENSG00000162551	ALPL	3.48077	2.13165	8.61842e-34	8.42243e-32
ENSG00000196104	SPOCK3	4.25168	1.57037	9.61016e-34	9.32256e-32
ENSG00000173706	HEG1	1.72834	4.77965	1.64815e-33	1.58716e-31
ENSG00000167244	IGF2	2.01168	5.31275	3.10402e-33	2.96749e-31
ENSG00000160505	NLRP4	3.6206	1.99189	3.54745e-33	3.36701e-31
ENSG00000137801	THBS1	1.44888	6.05565	3.7766e-33	3.55891e-31
ENSG00000205269	TMEM170B	2.46393	3.46094	5.27345e-33	4.93423e-31
ENSG00000143195	ILDR2	3.25725	2.44958	5.4929e-33	5.10337e-31
ENSG00000167972	ABCA3	2.16	4.34599	5.54275e-33	5.11368e-31
ENSG00000186897	C1QL4	1.88899	4.46106	5.69263e-33	5.21548e-31
ENSG00000001617	SEMA3F	1.58239	5.49141	6.09641e-33	5.5469e-31
ENSG00000171992	SYNPO	2.0403	4.72579	6.34255e-33	5.73132e-31
ENSG00000138606	SHF	2.69728	3.37451	9.03569e-33	8.10938e-31
ENSG00000204386	NEU1	1.54716	5.72567	1.26309e-32	1.12594e-30
ENSG00000152661	GJA1	4.89011	1.57975	1.43522e-32	1.2708e-30
ENSG00000165194	PCDH19	4.10415	1.65174	2.05817e-32	1.81023e-30
ENSG00000145335	SNCA	2.96503	2.62098	2.26988e-32	1.98321e-30
ENSG00000163082	SGPP2	3.12007	3.39518	2.62241e-32	2.27615e-30
ENSG00000092421	SEMA6A	2.2953	4.09494	4.12932e-32	3.56066e-30
ENSG00000186642	PDE2A	2.65657	4.22073	4.26878e-32	3.65701e-30
ENSG00000145198	VWA5B2	2.22363	4.61453	4.8476e-32	4.12609e-30
ENSG00000174871	CNIH2	3.07981	2.46458	6.54651e-32	5.53641e-30
ENSG00000196353	CPNE4	7.46516	0.66612	6.65433e-32	5.59176e-30
ENSG00000121753	BAI2	1.61982	5.1261	6.74278e-32	5.63022e-30
ENSG00000185507	IRF7	1.76418	4.68881	6.81375e-32	5.6537e-30
ENSG00000149212	SESN3	2.30657	4.02942	6.95069e-32	5.73128e-30
ENSG00000146005	PSD2	3.62714	2.30686	7.04885e-32	5.77612e-30
ENSG00000163083	INHBB	3.39394	2.36483	9.9933e-32	8.13837e-30
ENSG00000005249	PRKAR2B	1.51975	5.69508	1.05835e-31	8.56402e-30
ENSG00000074370	ATP2A3	1.58017	6.07836	1.06458e-31	8.56402e-30
ENSG00000153292	GPR110	-1.7934	5.58114	1.1011e-31	8.77939e-30
ENSG00000198576	ARC	1.77405	5.21389	1.10466e-31	8.77939e-30
ENSG00000100302	RASD2	2.43239	3.27241	1.18779e-31	9.38354e-30
ENSG00000175040	CHST2	2.85417	3.44152	1.24179e-31	9.75179e-30
ENSG00000121653	MAPK8IP1	1.64927	5.2077	1.26109e-31	9.84467e-30
ENSG00000164418	GRIK2	5.09326	1.57157	1.39337e-31	1.08133e-29
ENSG00000142619	PADI3	3.10926	2.30077	2.71142e-31	2.09192e-29
ENSG00000171843	MLLT3	2.63985	3.55712	3.01533e-31	2.31286e-29
ENSG00000147257	GPC3	4.68605	1.08067	3.36016e-31	2.54834e-29
ENSG00000065320	NTN1	1.70992	5.42348	3.36096e-31	2.54834e-29
ENSG00000103034	NDRG4	2.00392	5.0504	3.57668e-31	2.69641e-29
ENSG00000156298	TSPAN7	3.43415	2.09316	4.93615e-31	3.6878e-29
ENSG00000197106	SLC6A17	1.45493	5.47839	4.94763e-31	3.6878e-29
ENSG00000163347	CLDN1	4.34548	1.60297	5.30006e-31	3.9283e-29
ENSG00000132932	ATP8A2	8.14784	1.32355	1.12833e-30	8.31623e-29
ENSG00000152137	HSPB8	1.89851	4.17461	1.2744e-30	9.34067e-29
ENSG00000107282	APBA1	4.85653	1.12958	1.49364e-30	1.08871e-28
ENSG00000197594	ENPP1	1.77284	5.1857	2.72826e-30	1.97769e-28
ENSG00000076356	PLXNA2	3.2718	2.73447	3.07158e-30	2.21439e-28
ENSG00000164120	HPGD	4.07507	1.7727	4.32515e-30	3.10118e-28
ENSG00000196126	HLA-DRB1	3.06732	2.29829	6.14147e-30	4.3797e-28
ENSG00000140022	STON2	3.03293	2.41344	6.65408e-30	4.71975e-28
ENSG00000061337	LZTS1	2.24776	4.16331	7.69483e-30	5.42876e-28
ENSG00000157613	CREB3L1	4.12273	1.61325	1.17691e-29	8.25905e-28
ENSG00000171033	PKIA	2.2881	3.50048	2.11095e-29	1.47353e-27
ENSG00000172137	CALB2	2.15692	3.70967	2.82727e-29	1.96316e-27
ENSG00000137941	TTLL7	1.45914	5.344	3.17136e-29	2.19056e-27
ENSG00000188064	WNT7B	1.66378	5.08966	3.18818e-29	2.19071e-27
ENSG00000103740	ACSBG1	4.75666	2.82094	3.35173e-29	2.29116e-27
ENSG00000171368	TPPP	1.81919	4.32622	3.40767e-29	2.31739e-27
ENSG00000157851	DPYSL5	1.48272	5.21233	3.64949e-29	2.46911e-27
ENSG00000196542	SPTSSB	2.18654	3.47117	4.27271e-29	2.86534e-27
ENSG00000102003	SYP	3.24682	2.76683	4.27857e-29	2.86534e-27
ENSG00000065675	PRKCQ	3.05583	2.55585	4.55979e-29	3.03825e-27
ENSG00000112276	BVES	2.11862	3.85515	5.40715e-29	3.58475e-27
ENSG00000198729	PPP1R14C	1.49456	5.16753	5.44407e-29	3.59118e-27
ENSG00000186115	CYP4F2	4.55464	1.59343	7.16896e-29	4.70548e-27
ENSG00000170786	SDR16C5	3.00893	2.36272	7.34449e-29	4.79683e-27
ENSG00000064787	BCAS1	5.21236	1.335	8.28895e-29	5.387e-27
ENSG00000143344	RGL1	2.23302	3.26374	8.78479e-29	5.68126e-27
ENSG00000175264	CHST1	3.50443	2.17295	1.25874e-28	8.10075e-27
ENSG00000079931	MOXD1	2.97881	3.23895	1.64469e-28	1.05332e-26
ENSG00000187094	CCK	5.48165	0.66708	1.86851e-28	1.19088e-26
ENSG00000126583	PRKCG	2.7549	2.80718	2.63529e-28	1.67151e-26
ENSG00000145358	DDIT4L	2.26817	4.04023	2.70884e-28	1.70994e-26
ENSG00000240694	PNMA2	2.74247	2.80772	2.87195e-28	1.80427e-26
ENSG00000178104	PDE4DIP	1.33259	5.59961	2.92418e-28	1.82837e-26
ENSG00000100385	IL2RB	4.52114	1.56284	3.16517e-28	1.96972e-26
ENSG00000196776	CD47	1.40619	6.06605	3.46188e-28	2.14425e-26
ENSG00000134531	EMP1	-1.72383	5.95068	3.8101e-28	2.34891e-26
ENSG00000109472	CPE	1.34718	6.0181	3.91074e-28	2.39974e-26
ENSG00000169583	CLIC3	2.31052	3.07988	4.23222e-28	2.58288e-26
ENSG00000166949	SMAD3	-1.54322	6.88623	4.24836e-28	2.58288e-26
ENSG00000132938	MTUS2	5.44877	0.877402	4.91712e-28	2.97576e-26
ENSG00000187837	HIST1H1C	3.0784	4.8684	5.615e-28	3.38259e-26
ENSG00000157890	MEGF11	2.69181	2.61438	5.65458e-28	3.39095e-26
ENSG00000130294	KIF1A	3.88563	1.69028	7.0261e-28	4.19436e-26
ENSG00000196730	DAPK1	2.52108	2.98721	1.05988e-27	6.29863e-26
ENSG00000101265	RASSF2	1.54493	4.95795	1.19676e-27	7.08018e-26
ENSG00000167861	HID1	1.25647	5.91246	1.39005e-27	8.18701e-26
ENSG00000126016	AMOT	1.68894	4.67384	1.44497e-27	8.47269e-26
ENSG00000186868	MAPT	1.31629	6.46572	1.49573e-27	8.73147e-26
ENSG00000125266	EFNB2	1.31581	6.18309	1.90417e-27	1.10668e-25
ENSG00000021300	PLEKHB1	1.68785	4.69346	2.28495e-27	1.32217e-25
ENSG00000137261	KIAA0319	2.26198	3.1121	2.43854e-27	1.40487e-25
ENSG00000054598	FOXC1	1.22839	6.24935	3.71216e-27	2.12933e-25
ENSG00000143061	IGSF3	1.32438	6.6305	3.92422e-27	2.24122e-25
ENSG00000187730	GABRD	1.65928	4.65059	4.39724e-27	2.50055e-25
ENSG00000157388	CACNA1D	4.02239	1.36586	6.75986e-27	3.82759e-25
ENSG00000221818	EBF2	2.47698	2.85155	8.45115e-27	4.76479e-25
ENSG00000125730	C3	3.18038	1.98241	9.40599e-27	5.28056e-25
ENSG00000170866	LILRA3	8.74244	0.104468	9.96458e-27	5.57045e-25
ENSG00000163530	DPPA2	5.39568	0.587808	1.09462e-26	6.09341e-25
ENSG00000135678	CPM	1.95139	3.99508	1.2503e-26	6.93078e-25
ENSG00000154146	NRGN	1.35725	5.87608	1.26366e-26	6.97549e-25
ENSG00000150051	MKX	-1.59483	4.78595	1.32348e-26	7.27528e-25
ENSG00000182809	CRIP2	1.52009	5.06882	1.76679e-26	9.67188e-25
ENSG00000164694	FNDC1	4.17263	1.07922	1.90068e-26	1.03618e-24
ENSG00000068615	REEP1	1.59645	5.07382	2.32648e-26	1.2631e-24
ENSG00000130720	FIBCD1	1.68589	4.91072	2.36021e-26	1.27616e-24
ENSG00000166532	RIMKLB	4.31387	0.947584	3.21828e-26	1.73301e-24
ENSG00000065534	MYLK	1.92688	3.86946	3.49242e-26	1.87299e-24
ENSG00000170873	MTSS1	1.86416	4.05951	3.63547e-26	1.94181e-24
ENSG00000154451	GBP5	6.92301	0.155527	3.72229e-26	1.97921e-24
ENSG00000174607	UGT8	1.2447	5.92741	3.7355e-26	1.97921e-24
ENSG00000162496	DHRS3	-2.97554	5.17119	3.78511e-26	1.99748e-24
ENSG00000006747	SCIN	5.11358	0.554405	4.1412e-26	2.17669e-24
ENSG00000101347	SAMHD1	1.15029	6.20343	5.45906e-26	2.85799e-24
ENSG00000184985	SORCS2	4.89207	0.558222	6.19067e-26	3.2282e-24
ENSG00000153993	SEMA3D	3.06313	2.06737	6.4903e-26	3.37112e-24
ENSG00000007312	CD79B	3.51981	1.36175	6.96703e-26	3.60455e-24
ENSG00000171487	NLRP5	6.14304	0.648086	7.01885e-26	3.61717e-24
ENSG00000169218	RSPO1	4.90584	0.57177	7.20761e-26	3.7e-24
ENSG00000147402	GABRQ	1.53795	5.44168	8.00926e-26	4.09559e-24
ENSG00000140961	OSGIN1	1.58005	5.2103	8.54749e-26	4.35394e-24
ENSG00000139971	C14orf37	2.99851	2.42939	8.93247e-26	4.53254e-24
ENSG00000198598	MMP17	1.73089	4.40709	9.01116e-26	4.55495e-24
ENSG00000159784	FAM131B	3.26326	1.77794	9.20984e-26	4.63761e-24
ENSG00000103489	XYLT1	2.56957	3.29855	9.43234e-26	4.73159e-24
ENSG00000188389	PDCD1	6.13907	0.165541	1.01074e-25	5.051e-24
ENSG00000111319	SCNN1A	-1.80647	5.74855	1.07765e-25	5.36508e-24
ENSG00000180720	CHRM4	2.77597	2.43997	1.44117e-25	7.14787e-24
ENSG00000055813	CCDC85A	4.15879	1.29586	1.64793e-25	8.14275e-24
ENSG00000171130	ATP6V0E2	1.20706	5.85062	1.78286e-25	8.77658e-24
ENSG00000105409	ATP1A3	1.25282	6.50745	2.22497e-25	1.09123e-23
ENSG00000186204	CYP4F12	3.14216	2.31407	2.44011e-25	1.19231e-23
ENSG00000198286	CARD11	5.95886	0.474203	2.58219e-25	1.25708e-23
ENSG00000060566	CREB3L3	3.99099	1.21074	3.04997e-25	1.47935e-23
ENSG00000087128	TMPRSS11E	5.72041	0.252868	3.22336e-25	1.55772e-23
ENSG00000170396	ZNF804A	2.44212	3.20132	3.32859e-25	1.6027e-23
ENSG00000090539	CHRD	1.68478	4.74042	4.67511e-25	2.24286e-23
ENSG00000231925	TAPBP	-1.30134	5.99266	4.76612e-25	2.27824e-23
ENSG00000106025	TSPAN12	1.81444	4.17138	5.16818e-25	2.46151e-23
ENSG00000144583	MARCH4	3.60612	1.63121	6.08502e-25	2.88776e-23
ENSG00000113396	SLC27A6	1.40502	4.91087	6.47689e-25	3.06271e-23
ENSG00000176533	GNG7	1.49584	4.71342	7.21387e-25	3.39902e-23
ENSG00000198734	F5	3.717	1.08007	1.06724e-24	5.01071e-23
ENSG00000145687	SSBP2	2.65182	2.7426	1.35605e-24	6.34409e-23
ENSG00000114631	PODXL2	2.45791	2.95477	1.38326e-24	6.44851e-23
ENSG00000180537	RNF182	1.82163	4.18422	1.51619e-24	7.04333e-23
ENSG00000115738	ID2	1.45575	7.88918	1.64265e-24	7.60403e-23
ENSG00000164070	HSPA4L	1.28261	6.3939	2.65833e-24	1.22627e-22
ENSG00000234610	LINC00624	4.736	0.747554	2.76319e-24	1.2702e-22
ENSG00000103089	FA2H	1.91209	3.77823	3.04111e-24	1.39311e-22
ENSG00000118777	ABCG2	2.22256	3.35373	4.52644e-24	2.06634e-22
ENSG00000170775	GPR37	2.08534	3.4372	4.77669e-24	2.17307e-22
ENSG00000105641	SLC5A5	2.80958	2.05279	4.90199e-24	2.2224e-22
ENSG00000161082	CELF5	2.41323	2.93158	4.97653e-24	2.24847e-22
ENSG00000204335	SP5	2.77085	2.83202	6.08244e-24	2.73865e-22
ENSG00000136999	NOV	3.03886	2.41374	6.10295e-24	2.73865e-22
ENSG00000168481	LGI3	2.24322	2.78988	6.48347e-24	2.89954e-22
ENSG00000140092	FBLN5	2.12651	3.16741	9.18167e-24	4.09236e-22
ENSG00000126709	IFI6	1.75378	4.26953	1.11984e-23	4.97442e-22
ENSG00000197249	SERPINA1	2.3661	2.5458	1.13834e-23	5.03964e-22
ENSG00000178445	GLDC	1.92689	3.80954	1.26882e-23	5.59853e-22
ENSG00000155254	MARVELD1	-1.29632	5.52147	1.27707e-23	5.61612e-22
ENSG00000129990	SYT5	3.21728	1.56925	1.28996e-23	5.65397e-22
ENSG00000134363	FST	3.78814	0.808532	1.34426e-23	5.87248e-22
ENSG00000138449	SLC40A1	2.52491	2.39164	1.46243e-23	6.3676e-22
ENSG00000064309	CDON	1.43138	4.68924	1.48261e-23	6.43423e-22
ENSG00000154553	PDLIM3	1.83855	4.26515	1.59504e-23	6.89948e-22
ENSG00000178597	PSAPL1	4.32774	0.628484	1.63285e-23	7.03994e-22
ENSG00000108370	RGS9	2.68664	2.93962	1.68307e-23	7.2328e-22
ENSG00000156453	PCDH1	1.20271	5.82982	1.82817e-23	7.83085e-22
ENSG00000100055	CYTH4	2.45017	2.55307	2.13464e-23	9.114e-22
ENSG00000157570	TSPAN18	1.21189	5.50458	2.18603e-23	9.30332e-22
ENSG00000120337	TNFSF18	-3.41716	1.26234	2.25011e-23	9.54523e-22
ENSG00000205835	GMNC	4.25594	0.440992	2.44072e-23	1.03206e-21
ENSG00000259207	ITGB3	4.15218	0.598147	3.92612e-23	1.65487e-21
ENSG00000123095	BHLHE41	2.25313	2.88762	4.33426e-23	1.82108e-21
ENSG00000113763	UNC5A	1.59521	4.69855	4.93082e-23	2.06515e-21
ENSG00000148926	ADM	-1.25611	5.5707	5.92319e-23	2.47293e-21
ENSG00000101298	SNPH	1.76865	3.98696	6.41708e-23	2.67068e-21
ENSG00000133687	TMTC1	2.19012	3.13372	8.08977e-23	3.35624e-21
ENSG00000116016	EPAS1	1.09533	5.86627	9.23324e-23	3.81863e-21
ENSG00000197471	SPN	3.73969	0.909255	9.30796e-23	3.8375e-21
ENSG00000140986	RPL3L	5.66597	0.559448	1.04788e-22	4.30677e-21
ENSG00000130176	CNN1	4.29833	0.833413	1.16735e-22	4.78288e-21
ENSG00000171206	TRIM8	-1.12743	6.04154	1.22495e-22	5.00332e-21
ENSG00000041982	TNC	4.29847	0.934247	1.3681e-22	5.57079e-21
ENSG00000111348	ARHGDIB	2.47116	2.78437	1.40304e-22	5.6955e-21
ENSG00000121207	LRAT	1.82611	4.08953	1.52005e-22	6.15152e-21
ENSG00000149557	FEZ1	2.77674	2.02449	1.58755e-22	6.40508e-21
ENSG00000150347	ARID5B	1.52802	5.40699	1.95613e-22	7.86806e-21
ENSG00000136153	LMO7	1.4606	5.31565	2.33324e-22	9.35637e-21
ENSG00000173546	CSPG4	1.14606	6.3979	2.80113e-22	1.11986e-20
ENSG00000131409	LRRC4B	2.69796	2.09221	2.88769e-22	1.15097e-20
ENSG00000198648	STK39	-1.26515	7.3578	3.32227e-22	1.3202e-20
ENSG00000187720	THSD4	1.46667	5.08109	3.39964e-22	1.34689e-20
ENSG00000007237	GAS7	1.8357	4.0588	3.59886e-22	1.42155e-20
ENSG00000163286	ALPPL2	5.90274	-0.0515573	4.05014e-22	1.59503e-20
ENSG00000157502	MUM1L1	2.02596	3.92115	4.06909e-22	1.59772e-20
ENSG00000187091	PLCD1	1.49567	4.2916	4.15568e-22	1.62688e-20
ENSG00000248596		3.19337	1.95273	5.01342e-22	1.95687e-20
ENSG00000188176	SMTNL2	3.05313	1.84483	5.57426e-22	2.16936e-20
ENSG00000068078	FGFR3	1.31524	6.33305	7.53616e-22	2.92425e-20
ENSG00000124225	PMEPA1	3.46527	1.84161	9.15408e-22	3.54164e-20
ENSG00000100505	TRIM9	1.71937	3.89545	9.68362e-22	3.73556e-20
ENSG00000106123	EPHB6	1.75249	4.31709	9.84471e-22	3.77577e-20
ENSG00000071246	VASH1	1.39134	4.89601	9.8451e-22	3.77577e-20
ENSG00000117643	MAN1C1	2.56599	2.39124	1.15772e-21	4.42719e-20
ENSG00000007314	SCN4A	2.73746	2.6807	1.21681e-21	4.63972e-20
ENSG00000038295	TLL1	2.74101	1.62439	1.38759e-21	5.27566e-20
ENSG00000128917	DLL4	2.55401	2.44182	1.42568e-21	5.4049e-20
ENSG00000240065	PSMB9	2.44567	2.78946	1.67227e-21	6.32157e-20
ENSG00000152952	PLOD2	1.28706	6.46493	1.98317e-21	7.47541e-20
ENSG00000227471	AKR1B15	5.33727	0.538349	2.17544e-21	8.17679e-20
ENSG00000160963	COL26A1	3.46096	1.98098	2.3349e-21	8.75122e-20
ENSG00000166106	ADAMTS15	2.2923	2.52209	2.34378e-21	8.75964e-20
ENSG00000143851	PTPN7	3.59451	1.38397	2.43476e-21	9.07396e-20
ENSG00000137563	GGH	1.10327	6.1914	2.51982e-21	9.3645e-20
ENSG00000175183	CSRP2	1.40419	4.97277	2.58499e-21	9.57971e-20
ENSG00000133083	DCLK1	3.12837	4.03178	2.82931e-21	1.04558e-19
ENSG00000180644	PRF1	1.34301	6.18579	2.83808e-21	1.04589e-19
ENSG00000163995	ABLIM2	2.08029	2.77483	3.41199e-21	1.25388e-19
ENSG00000033327	GAB2	1.77269	3.85875	3.5328e-21	1.29467e-19
ENSG00000082497	SERTAD4	2.88642	1.63148	3.57148e-21	1.30522e-19
ENSG00000164683	HEY1	2.78828	1.79319	3.81172e-21	1.38917e-19
ENSG00000244468		4.61484	0.774405	4.11466e-21	1.49545e-19
ENSG00000165272	AQP3	1.79451	3.55784	4.29458e-21	1.55655e-19
ENSG00000104059	FAM189A1	3.43518	1.41085	4.79094e-21	1.7317e-19
ENSG00000150687	PRSS23	1.68184	4.03223	4.80588e-21	1.73235e-19
ENSG00000164171	ITGA2	1.25553	6.70567	5.05406e-21	1.81685e-19
ENSG00000164484	TMEM200A	1.52431	5.03118	5.17856e-21	1.85654e-19
ENSG00000143321	HDGF	-1.31838	8.43645	5.46413e-21	1.95361e-19
ENSG00000153253	SCN3A	4.52856	0.222081	6.34259e-21	2.26156e-19
ENSG00000124126	PREX1	1.59755	4.81333	6.53595e-21	2.32422e-19
ENSG00000095587	TLL2	2.67102	1.93624	6.88256e-21	2.4409e-19
ENSG00000171914	TLN2	1.53291	4.32001	7.85493e-21	2.77829e-19
ENSG00000163359	COL6A3	2.60842	2.77052	8.66216e-21	3.05561e-19
ENSG00000150625	GPM6A	2.13868	2.75118	8.71976e-21	3.06773e-19
ENSG00000129910	CDH15	2.34013	3.29043	9.95999e-21	3.49474e-19
ENSG00000196169	KIF19	3.95856	0.619809	1.01494e-20	3.54527e-19
ENSG00000204103	MAFB	4.28793	0.921622	1.01578e-20	3.54527e-19
ENSG00000123612	ACVR1C	2.72721	2.18715	1.01929e-20	3.54816e-19
ENSG00000196358	NTNG2	2.86591	1.80367	1.3897e-20	4.82482e-19
ENSG00000071073	MGAT4A	1.64769	3.98381	1.39535e-20	4.83171e-19
ENSG00000136883	KIF12	2.06795	3.68734	1.40319e-20	4.84613e-19
ENSG00000115112	TFCP2L1	1.08849	5.74666	1.53584e-20	5.29044e-19
ENSG00000132688	NES	1.16227	5.5475	1.60261e-20	5.50605e-19
ENSG00000131459	GFPT2	1.35216	4.85185	1.60752e-20	5.50858e-19
ENSG00000092096	SLC22A17	2.02754	3.3878	1.67216e-20	5.71523e-19
ENSG00000151729	SLC25A4	1.17745	6.15505	2.09079e-20	7.12761e-19
ENSG00000143341	HMCN1	2.95472	2.18776	2.23749e-20	7.60804e-19
ENSG00000049323	LTBP1	1.67724	4.78439	2.28103e-20	7.73615e-19
ENSG00000113389	NPR3	3.50014	0.769343	2.304e-20	7.794e-19
ENSG00000124749	COL21A1	3.4584	0.725756	2.321e-20	7.83145e-19
ENSG00000144596	GRIP2	2.80344	1.56556	2.36417e-20	7.95676e-19
ENSG00000155016	CYP2U1	1.43923	4.32596	2.76881e-20	9.2949e-19
ENSG00000138642	HERC6	1.38816	4.43294	2.96715e-20	9.93543e-19
ENSG00000173805	HAP1	2.15836	3.3936	2.9826e-20	9.94545e-19
ENSG00000085552	IGSF9	1.53091	4.2245	2.98522e-20	9.94545e-19
ENSG00000106003	LFNG	1.99214	4.61817	3.03951e-20	1.01008e-18
ENSG00000128266	GNAZ	1.50434	4.36108	3.2108e-20	1.06432e-18
ENSG00000107518	ATRNL1	2.85977	1.53017	3.49694e-20	1.15627e-18
ENSG00000182866	LCK	3.28933	0.917923	4.29192e-20	1.41558e-18
ENSG00000107731	UNC5B	1.14183	5.74475	4.79368e-20	1.57713e-18
ENSG00000136960	ENPP2	4.97887	0.201532	4.87351e-20	1.59941e-18
ENSG00000100097	LGALS1	1.22839	9.26357	5.34076e-20	1.7484e-18
ENSG00000179292	TMEM151A	2.13202	3.93942	5.59836e-20	1.8282e-18
ENSG00000248383	PCDHAC1	2.72183	1.60955	5.79519e-20	1.8878e-18
ENSG00000149380	P4HA3	2.56291	1.76019	5.89792e-20	1.91653e-18
ENSG00000197565	COL4A6	2.56487	2.08575	6.18594e-20	2.00519e-18
ENSG00000170745	KCNS3	2.13845	3.90335	6.56311e-20	2.12223e-18
ENSG00000005513	SOX8	1.81698	3.64732	6.66793e-20	2.15086e-18
ENSG00000171450	CDK5R2	2.93621	1.9407	6.92227e-20	2.22745e-18
ENSG00000034053	APBA2	4.07311	0.406104	7.80021e-20	2.50385e-18
ENSG00000087116	ADAMTS2	2.85056	3.24271	7.99233e-20	2.55929e-18
ENSG00000146592	CREB5	3.05824	1.95859	8.73545e-20	2.79048e-18
ENSG00000058085	LAMC2	1.10974	6.16573	8.8538e-20	2.82145e-18
ENSG00000163888	CAMK2N2	1.97794	2.83545	9.20177e-20	2.92528e-18
ENSG00000157470	FAM81A	1.56189	4.0143	9.54334e-20	3.02657e-18
ENSG00000183779	ZNF703	1.76259	4.06325	9.87018e-20	3.12272e-18
ENSG00000142552	RCN3	4.37068	0.0815534	1.08247e-19	3.4111e-18
ENSG00000154310	TNIK	1.09613	5.50078	1.08334e-19	3.4111e-18
ENSG00000185269	NOTUM	1.93542	4.96637	1.13732e-19	3.57254e-18
ENSG00000076706	MCAM	1.11713	6.92481	1.23469e-19	3.86919e-18
ENSG00000124882	EREG	-2.03644	9.42272	1.27387e-19	3.98252e-18
ENSG00000104915	STX10	-1.03391	6.09656	1.36546e-19	4.25874e-18
ENSG00000132563	REEP2	1.69686	3.72065	1.41894e-19	4.4151e-18
ENSG00000115604	IL18R1	2.35982	2.42805	1.54088e-19	4.78326e-18
ENSG00000163069	SGCB	1.01399	5.84685	1.64442e-19	5.09269e-18
ENSG00000123384	LRP1	1.50229	4.26872	1.64989e-19	5.09766e-18
ENSG00000135048	TMEM2	1.09756	5.93235	1.68674e-19	5.19935e-18
ENSG00000135074	ADAM19	1.15598	6.6855	1.94747e-19	5.98905e-18
ENSG00000087494	PTHLH	3.29968	0.710774	2.04981e-19	6.28911e-18
ENSG00000126217	MCF2L	1.455	4.53109	2.14719e-19	6.57258e-18
ENSG00000112379	KIAA1244	1.59932	5.09407	2.183e-19	6.66673e-18
ENSG00000073910	FRY	2.65092	2.38272	2.2443e-19	6.83812e-18
ENSG00000160282	FTCD	3.39871	0.739888	2.25778e-19	6.86335e-18
ENSG00000128242	GAL3ST1	2.86965	1.46878	2.26847e-19	6.87998e-18
ENSG00000185532	PRKG1	2.80853	1.41179	2.41456e-19	7.30625e-18
ENSG00000179399	GPC5	4.37056	0.0800526	2.5597e-19	7.72771e-18
ENSG00000145832	SLC25A48	2.71915	1.753	2.81468e-19	8.4781e-18
ENSG00000104888	SLC17A7	2.26385	2.56905	2.92184e-19	8.78082e-18
ENSG00000124406	ATP8A1	2.07949	2.66114	3.16463e-19	9.48887e-18
ENSG00000124635	HIST1H2BJ	3.21418	1.04408	3.46168e-19	1.0356e-17
ENSG00000172575	RASGRP1	2.42528	2.21076	3.88798e-19	1.1605e-17
ENSG00000249790		3.29707	1.64337	4.16402e-19	1.24009e-17
ENSG00000160145	KALRN	1.94834	3.08715	4.44654e-19	1.32124e-17
ENSG00000158164	TMSB15A	1.85744	3.88796	4.45697e-19	1.32137e-17
ENSG00000007516	BAIAP3	1.60021	5.67891	4.48522e-19	1.32676e-17
ENSG00000161905	ALOX15	3.34865	0.691999	4.83975e-19	1.42843e-17
ENSG00000184599	FAM19A3	2.7598	1.49961	5.02585e-19	1.48005e-17
ENSG00000186472	PCLO	1.94084	3.64241	6.09728e-19	1.79157e-17
ENSG00000133069	TMCC2	1.75793	3.59505	6.49789e-19	1.90504e-17
ENSG00000163531	NFASC	3.21554	1.37331	6.65545e-19	1.94674e-17
ENSG00000117600		2.80781	1.88521	6.66965e-19	1.94674e-17
ENSG00000123094	RASSF8	1.24923	5.06218	7.2626e-19	2.11513e-17
ENSG00000169184	MN1	1.95185	3.56869	7.34279e-19	2.13378e-17
ENSG00000100196	KDELR3	0.993654	5.76932	8.14437e-19	2.36151e-17
ENSG00000167191	GPRC5B	1.33331	4.81577	8.69282e-19	2.51501e-17
ENSG00000198948	MFAP3L	1.21771	4.88862	8.7872e-19	2.53675e-17
ENSG00000074410	CA12	1.89386	3.3662	9.43803e-19	2.71869e-17
ENSG00000113594	LIFR	1.28826	5.50162	9.61449e-19	2.76349e-17
ENSG00000164099	PRSS12	1.0991	5.78477	1.13413e-18	3.25274e-17
ENSG00000108932	SLC16A6	1.77226	3.51108	1.20782e-18	3.45658e-17
ENSG00000130303	BST2	3.17028	0.962957	1.24391e-18	3.55214e-17
ENSG00000177519	RPRM	4.09272	0.154272	1.30907e-18	3.73014e-17
ENSG00000197406	DIO3	3.38393	0.841478	1.33802e-18	3.80441e-17
ENSG00000163449	TMEM169	3.17887	1.23142	1.35376e-18	3.8409e-17
ENSG00000106976	DNM1	1.64319	3.60365	1.36332e-18	3.85971e-17
ENSG00000143797	MBOAT2	1.00587	5.71894	1.38566e-18	3.91457e-17
ENSG00000058335	RASGRF1	1.98133	2.93154	1.40729e-18	3.96716e-17
ENSG00000138028	CGREF1	2.86224	2.31598	1.432e-18	4.02823e-17
ENSG00000168675	LDLRAD4	3.31106	0.888045	1.48771e-18	4.17604e-17
ENSG00000108309	RUNDC3A	3.02873	1.23763	1.54279e-18	4.32146e-17
ENSG00000178568	ERBB4	3.55708	0.363479	1.5707e-18	4.3903e-17
ENSG00000171951	SCG2	1.95051	3.56402	1.70012e-18	4.74202e-17
ENSG00000120068	HOXB8	-1.1047	5.58678	1.77392e-18	4.9374e-17
ENSG00000164983	TMEM65	1.20746	5.00015	1.82207e-18	5.06074e-17
ENSG00000141639	MAPK4	2.83448	1.4624	1.86427e-18	5.16709e-17
ENSG00000105889	STEAP1B	4.37781	-0.107496	1.92191e-18	5.31566e-17
ENSG00000104490	NCALD	3.45849	1.39102	1.95041e-18	5.38321e-17
ENSG00000140678	ITGAX	3.07221	1.00886	2.02189e-18	5.56886e-17
ENSG00000136854	STXBP1	1.16927	6.45513	2.04407e-18	5.6182e-17
ENSG00000163273	NPPC	3.85653	0.436477	2.23711e-18	6.13601e-17
ENSG00000165868	HSPA12A	1.14243	5.61511	2.29463e-18	6.28072e-17
ENSG00000019549	SNAI2	3.86815	0.710333	2.57771e-18	7.04095e-17
ENSG00000137460	FHDC1	1.70276	3.6639	2.59434e-18	7.07171e-17
ENSG00000104907	TRMT1	-1.16315	6.39061	2.6185e-18	7.12285e-17
ENSG00000179104	TMTC2	1.17863	5.06748	2.80933e-18	7.62624e-17
ENSG00000075213	SEMA3A	2.25423	3.5495	3.05912e-18	8.28727e-17
ENSG00000120149	MSX2	1.52787	4.4189	3.66439e-18	9.90663e-17
ENSG00000165655	ZNF503	0.994067	6.26704	3.9355e-18	1.06087e-16
ENSG00000012779	ALOX5	2.92418	1.78854	3.94016e-18	1.06087e-16
ENSG00000173175	ADCY5	3.42994	1.28039	4.03056e-18	1.083e-16
ENSG00000137501	SYTL2	1.72699	3.9114	4.11558e-18	1.10359e-16
ENSG00000095637	SORBS1	1.677	4.0478	4.25286e-18	1.13809e-16
ENSG00000125384	PTGER2	2.93242	1.156	4.46052e-18	1.19125e-16
ENSG00000223865	HLA-DPB1	3.68598	0.283802	4.56888e-18	1.21772e-16
ENSG00000146090	RASGEF1C	2.5207	1.50391	4.81066e-18	1.27958e-16
ENSG00000109501	WFS1	0.971073	5.93629	4.99667e-18	1.32638e-16
ENSG00000154928	EPHB1	3.7858	0.266242	5.25904e-18	1.39322e-16
ENSG00000204642	HLA-F	1.49592	4.07007	5.56854e-18	1.47226e-16
ENSG00000166313	APBB1	1.13938	5.28397	5.60631e-18	1.47928e-16
ENSG00000153551	CMTM7	-1.02959	6.03363	5.72966e-18	1.50881e-16
ENSG00000162595	DIRAS3	2.77794	1.65727	5.98946e-18	1.57408e-16
ENSG00000172403	SYNPO2	2.5428	2.4505	6.19299e-18	1.62434e-16
ENSG00000076770	MBNL3	2.24416	3.8678	6.57358e-18	1.72074e-16
ENSG00000172572	PDE3A	3.55082	0.442018	6.77619e-18	1.77026e-16
ENSG00000158445	KCNB1	2.586	1.58178	7.6068e-18	1.98333e-16
ENSG00000133135	RNF128	1.46602	4.14457	7.87e-18	2.04791e-16
ENSG00000164199	GPR98	1.90039	3.19287	7.9048e-18	2.05291e-16
ENSG00000105290	APLP1	1.02174	5.61253	8.64566e-18	2.24091e-16
ENSG00000181458	TMEM45A	1.43111	4.12209	9.26939e-18	2.39786e-16
ENSG00000180573	HIST1H2AC	2.10266	3.01678	9.37042e-18	2.41926e-16
ENSG00000214706	IFRD2	-1.03804	6.74419	1.03142e-17	2.65773e-16
ENSG00000137090	DMRT1	2.7333	1.20611	1.05812e-17	2.72121e-16
ENSG00000128040	SPINK2	2.80874	1.51739	1.10414e-17	2.83403e-16
ENSG00000022267	FHL1	1.18729	5.31629	1.11016e-17	2.84394e-16
ENSG00000162745	OLFML2B	1.84447	3.05313	1.14028e-17	2.91545e-16
ENSG00000138271	GPR87	-2.9838	1.16159	1.14519e-17	2.92234e-16
ENSG00000111885	MAN1A1	1.26801	6.9866	1.1521e-17	2.9343e-16
ENSG00000145861	C1QTNF2	3.56775	1.31932	1.16865e-17	2.9707e-16
ENSG00000159307	SCUBE1	1.30586	4.39284	1.26249e-17	3.20308e-16
ENSG00000135636	DYSF	2.23515	2.2481	1.26659e-17	3.20731e-16
ENSG00000101144	BMP7	1.7064	3.49481	1.31538e-17	3.32448e-16
ENSG00000071575	TRIB2	1.22478	4.73898	1.32768e-17	3.34916e-16
ENSG00000138735	PDE5A	1.50487	4.07745	1.33558e-17	3.36264e-16
ENSG00000138378	STAT4	2.45611	2.47734	1.35998e-17	3.41757e-16
ENSG00000081087	OSTM1	1.26139	4.54479	1.36676e-17	3.42808e-16
ENSG00000184809	C21orf88	3.19773	0.944214	1.37586e-17	3.44436e-16
ENSG00000167037	SGSM1	1.64375	3.69174	1.38982e-17	3.4727e-16
ENSG00000180530	NRIP1	-1.17088	5.01721	1.39312e-17	3.47437e-16
ENSG00000139970	RTN1	2.93938	1.39051	1.41743e-17	3.52834e-16
ENSG00000176170	SPHK1	2.03019	3.87312	1.46139e-17	3.63091e-16
ENSG00000169047	IRS1	-1.13858	6.39436	1.50226e-17	3.72542e-16
ENSG00000213023	SYT3	1.91109	3.20615	1.55612e-17	3.85175e-16
ENSG00000080166	DCT	3.27255	0.692578	1.63868e-17	4.04852e-16
ENSG00000250510	GPR162	2.02246	2.60464	1.64888e-17	4.0661e-16
ENSG00000003137	CYP26B1	1.35776	5.4338	1.68136e-17	4.13847e-16
ENSG00000010319	SEMA3G	2.16408	3.2255	1.70211e-17	4.18175e-16
ENSG00000138604	GLCE	0.977095	5.75708	1.72615e-17	4.23293e-16
ENSG00000105419	MEIS3	1.24408	5.27713	1.73439e-17	4.24522e-16
ENSG00000087510	TFAP2C	1.58678	4.14432	1.93272e-17	4.72192e-16
ENSG00000107317	PTGDS	2.91315	0.910699	1.95831e-17	4.77561e-16
ENSG00000171631	P2RY6	3.27388	0.568268	2.08618e-17	5.07804e-16
ENSG00000167889	MGAT5B	1.76613	3.73397	2.44439e-17	5.93901e-16
ENSG00000177098	SCN4B	3.00603	1.61382	2.54432e-17	6.17044e-16
ENSG00000180596	HIST1H2BC	2.84452	1.12007	2.65746e-17	6.43301e-16
ENSG00000175274	TP53I11	1.03223	6.58477	2.69892e-17	6.52139e-16
ENSG00000188559	RALGAPA2	1.20726	5.10788	2.81426e-17	6.78766e-16
ENSG00000020181	GPR124	1.46904	4.59057	2.95254e-17	7.10819e-16
ENSG00000105605	CACNG7	3.64093	0.530198	2.99294e-17	7.19232e-16
ENSG00000140443	IGF1R	0.974491	5.65396	3.04474e-17	7.3035e-16
ENSG00000136944	LMX1B	1.182	5.19682	3.32695e-17	7.96595e-16
ENSG00000173338	KCNK7	3.87151	0.108903	3.54441e-17	8.47128e-16
ENSG00000149527	PLCH2	2.57732	2.01003	3.57711e-17	8.53396e-16
ENSG00000148357	HMCN2	3.57825	0.380792	3.83652e-17	9.13632e-16
ENSG00000101104	PABPC1L	-1.28404	5.42746	3.87476e-17	9.21076e-16
ENSG00000139793	MBNL2	-1.06163	6.47827	3.91765e-17	9.29596e-16
ENSG00000162409	PRKAA2	1.84663	3.29454	4.12953e-17	9.78112e-16
ENSG00000146674	IGFBP3	3.01198	1.64041	4.29997e-17	1.01527e-15
ENSG00000105696	TMEM59L	1.52567	4.74174	4.3018e-17	1.01527e-15
ENSG00000175874	CREG2	2.6676	1.31795	4.38617e-17	1.03333e-15
ENSG00000070081	NUCB2	1.15086	5.90279	4.44968e-17	1.04643e-15
ENSG00000064270	ATP2C2	1.16585	4.73439	4.52844e-17	1.06306e-15
ENSG00000149260	CAPN5	1.49791	4.57172	5.13176e-17	1.20255e-15
ENSG00000129355	CDKN2D	1.1965	4.87828	5.2922e-17	1.23794e-15
ENSG00000070182	SPTB	1.40773	4.3714	5.37213e-17	1.25442e-15
ENSG00000019505	SYT13	1.8674	2.7757	5.76919e-17	1.34475e-15
ENSG00000204882	GPR20	3.08209	0.643178	6.13724e-17	1.42802e-15
ENSG00000166546	BEAN1	3.2137	0.641596	6.35825e-17	1.47684e-15
ENSG00000103723	AP3B2	3.88136	0.11503	6.52478e-17	1.51285e-15
ENSG00000119630	PGF	1.67218	3.56099	6.70374e-17	1.55099e-15
ENSG00000091986	CCDC80	2.60457	1.85402	6.71636e-17	1.55099e-15
ENSG00000184005	ST6GALNAC3	1.72045	3.05262	6.72451e-17	1.55099e-15
ENSG00000163623	NKX6-1	1.4253	4.22283	6.86663e-17	1.581e-15
ENSG00000183018	SPNS2	1.91609	3.38126	6.90141e-17	1.58624e-15
ENSG00000122025	FLT3	3.29582	0.7639	7.36829e-17	1.69061e-15
ENSG00000135372	NAT10	-1.08994	7.24596	7.92988e-17	1.8163e-15
ENSG00000100600	LGMN	0.983336	6.47239	8.10017e-17	1.85209e-15
ENSG00000173083	HPSE	0.970947	5.67176	8.207e-17	1.87327e-15
ENSG00000106689	LHX2	1.23537	4.54115	8.48593e-17	1.93359e-15
ENSG00000165757	KIAA1462	0.986071	5.80055	9.0876e-17	2.06712e-15
ENSG00000126803	HSPA2	2.27019	3.7642	9.17267e-17	2.08288e-15
ENSG00000069812	HES2	1.75115	4.73563	1.02343e-16	2.31995e-15
ENSG00000069020	MAST4	2.11523	2.00573	1.0884e-16	2.46301e-15
ENSG00000110315	RNF141	-1.26126	7.3579	1.14145e-16	2.57863e-15
ENSG00000080493	SLC4A4	3.82209	-0.0792757	1.17322e-16	2.64587e-15
ENSG00000160460	SPTBN4	1.8149	2.81026	1.21119e-16	2.72684e-15
ENSG00000186469	GNG2	2.51678	1.34468	1.2296e-16	2.76355e-15
ENSG00000111674	ENO2	1.0887	6.38197	1.24051e-16	2.78334e-15
ENSG00000116574	RHOU	1.80334	3.34285	1.25939e-16	2.82091e-15
ENSG00000132535	DLG4	1.5044	3.87722	1.26739e-16	2.83401e-15
ENSG00000218336	TENM3	1.75835	4.55195	1.36319e-16	3.04307e-15
ENSG00000089847	ANKRD24	2.05765	2.8306	1.44723e-16	3.22522e-15
ENSG00000167680	SEMA6B	1.07226	7.44073	1.58165e-16	3.51883e-15
ENSG00000116675	DNAJC6	1.18847	5.20486	1.77507e-16	3.9425e-15
ENSG00000154175	ABI3BP	3.87203	0.104749	1.7811e-16	3.94926e-15
ENSG00000003096	KLHL13	1.48605	3.75199	1.89786e-16	4.20108e-15
ENSG00000117152	RGS4	3.94464	0.026722	1.98419e-16	4.38483e-15
ENSG00000243244	STON1	2.06833	2.18499	1.99597e-16	4.40348e-15
ENSG00000144730	IL17RD	1.01042	5.6321	2.02488e-16	4.45981e-15
ENSG00000155629	PIK3AP1	1.2091	4.78144	2.1918e-16	4.81941e-15
ENSG00000123104	ITPR2	1.24835	4.51879	2.22888e-16	4.89278e-15
ENSG00000184497	TMEM255B	2.31749	1.6966	2.31503e-16	5.07346e-15
ENSG00000134775	FHOD3	1.47283	4.00438	2.34073e-16	5.12127e-15
ENSG00000187908	DMBT1	3.76429	0.0139248	2.36737e-16	5.16377e-15
ENSG00000069535	MAOB	1.20887	5.01709	2.36799e-16	5.16377e-15
ENSG00000116711	PLA2G4A	1.16508	4.58707	2.41871e-16	5.26569e-15
ENSG00000033170	FUT8	0.984229	5.4887	2.54319e-16	5.52755e-15
ENSG00000111052	LIN7A	1.62754	3.11012	2.67802e-16	5.81103e-15
ENSG00000035862	TIMP2	1.09865	8.3938	2.69315e-16	5.83428e-15
ENSG00000092964	DPYSL2	0.969229	6.37952	2.76803e-16	5.98665e-15
ENSG00000139220	PPFIA2	3.85885	-0.0420031	3.12935e-16	6.75703e-15
ENSG00000151623	NR3C2	1.95952	2.48495	3.23118e-16	6.96551e-15
ENSG00000164398	ACSL6	2.42691	1.46989	3.42734e-16	7.37633e-15
ENSG00000101333	PLCB4	1.46218	3.75592	3.51458e-16	7.55177e-15
ENSG00000084731	KIF3C	1.39222	4.2591	3.58638e-16	7.69352e-15
ENSG00000125657	TNFSF9	1.02502	5.3223	3.6828e-16	7.88754e-15
ENSG00000231389	HLA-DPA1	3.24371	1.07498	3.6908e-16	7.89186e-15
ENSG00000066468	FGFR2	1.05882	5.24798	3.72283e-16	7.94746e-15
ENSG00000108830	RND2	2.4244	2.02402	3.74839e-16	7.98909e-15
ENSG00000137642	SORL1	0.923281	6.21403	3.8863e-16	8.26967e-15
ENSG00000047634	SCML1	1.52362	3.97095	3.9007e-16	8.28694e-15
ENSG00000110002	VWA5A	1.64502	3.28946	4.04274e-16	8.57489e-15
ENSG00000141655	TNFRSF11A	1.71411	3.14209	4.20266e-16	8.89979e-15
ENSG00000187554	TLR5	2.50527	1.42455	4.22486e-16	8.93247e-15
ENSG00000140511	HAPLN3	1.36759	4.36706	4.36575e-16	9.21558e-15
ENSG00000090447	TFAP4	-1.16984	5.07984	4.57673e-16	9.6455e-15
ENSG00000135919	SERPINE2	1.03749	7.2259	4.8812e-16	1.02708e-14
ENSG00000183570	PCBP3	2.54326	1.37272	4.99807e-16	1.04999e-14
ENSG00000134243	SORT1	0.979459	7.05777	5.31343e-16	1.11447e-14
ENSG00000134533	RERG	4.01199	-0.0607789	5.32578e-16	1.11529e-14
ENSG00000117016	RIMS3	1.19929	5.07543	5.34782e-16	1.11813e-14
ENSG00000134030	CTIF	1.19631	5.22324	5.71552e-16	1.19312e-14
ENSG00000100060	MFNG	1.95528	2.33319	6.01204e-16	1.25303e-14
ENSG00000166974	MAPRE2	0.924183	5.92871	6.0692e-16	1.26295e-14
ENSG00000115461	IGFBP5	4.14987	0.48421	6.33696e-16	1.31659e-14
ENSG00000136167	LCP1	2.60864	2.03291	6.43901e-16	1.33569e-14
ENSG00000213949	ITGA1	1.8191	2.60088	6.49895e-16	1.34601e-14
ENSG00000158373	HIST1H2BD	2.13197	2.80413	6.77161e-16	1.40028e-14
ENSG00000155265	GOLGA7B	1.88524	2.56853	7.57967e-16	1.56492e-14
ENSG00000086730	LAT2	1.24411	4.85473	8.67158e-16	1.78756e-14
ENSG00000164690	SHH	3.21123	0.518057	8.89313e-16	1.83037e-14
ENSG00000169758	C15orf27	2.82787	0.713512	9.1547e-16	1.88128e-14
ENSG00000204060	FOXO6	1.59621	3.37123	1.02866e-15	2.1106e-14
ENSG00000124493	GRM4	2.17789	1.95741	1.16522e-15	2.38706e-14
ENSG00000174804	FZD4	1.42929	4.20443	1.26764e-15	2.59286e-14
ENSG00000143382	ADAMTSL4	2.03108	2.17977	1.32675e-15	2.70957e-14
ENSG00000076716	GPC4	1.0694	5.37845	1.3626e-15	2.77849e-14
ENSG00000172159	FRMD3	2.37014	1.92837	1.3903e-15	2.83059e-14
ENSG00000105514	RAB3D	0.943896	5.73216	1.56121e-15	3.17367e-14
ENSG00000188488	SERPINA5	1.92009	2.4275	1.73768e-15	3.52695e-14
ENSG00000166562	SEC11C	0.974945	5.52804	1.82104e-15	3.69047e-14
ENSG00000043039	BARX2	3.50666	0.481799	1.83847e-15	3.72008e-14
ENSG00000187123	LYPD6	1.31011	4.07828	2.18322e-15	4.4109e-14
ENSG00000137267	TUBB2A	1.09257	5.0489	2.18736e-15	4.41252e-14
ENSG00000074047	GLI2	1.34373	4.10133	2.27102e-15	4.57429e-14
ENSG00000161681	SHANK1	2.35066	1.57524	2.30291e-15	4.63145e-14
ENSG00000070601	FRMPD1	2.80052	1.1679	2.40441e-15	4.82822e-14
ENSG00000137507	LRRC32	2.53936	1.2125	2.48575e-15	4.98396e-14
ENSG00000137745	MMP13	3.12295	0.229643	2.56139e-15	5.12782e-14
ENSG00000183876	ARSI	2.8427	0.857722	2.59628e-15	5.1898e-14
ENSG00000151229	SLC2A13	1.13963	4.68945	2.67105e-15	5.33119e-14
ENSG00000141314	RHBDL3	1.47577	3.59873	2.77707e-15	5.53443e-14
ENSG00000108813	DLX4	1.22988	4.30987	2.79509e-15	5.56194e-14
ENSG00000107798	LIPA	0.869222	6.29009	2.80459e-15	5.57243e-14
ENSG00000164976	KIAA1161	1.00915	5.51184	2.82243e-15	5.59945e-14
ENSG00000181690	PLAG1	2.44789	1.50571	2.98248e-15	5.90809e-14
ENSG00000158292	GPR153	1.55435	3.65921	3.17171e-15	6.27352e-14
ENSG00000135596	MICAL1	1.08511	5.80442	3.28427e-15	6.48643e-14
ENSG00000100418	DESI1	-0.931523	5.70684	3.50676e-15	6.9155e-14
ENSG00000197892	KIF13B	1.12707	5.13094	3.66264e-15	7.21213e-14
ENSG00000154764	WNT7A	2.65763	1.14425	3.89188e-15	7.65211e-14
ENSG00000115705	TPO	3.40108	0.396243	4.14228e-15	8.1323e-14
ENSG00000175985	PLEKHD1	2.02321	1.95232	4.18267e-15	8.1994e-14
ENSG00000055163	CYFIP2	0.953725	6.51948	4.49556e-15	8.7997e-14
ENSG00000187833	C2orf78	2.23842	2.19101	4.66856e-15	9.12478e-14
ENSG00000139445	FOXN4	3.8054	0.0497202	4.71961e-15	9.21093e-14
ENSG00000186648	LRRC16B	2.63252	1.83942	4.7569e-15	9.26998e-14
ENSG00000128656	CHN1	1.7682	2.924	5.15855e-15	1.00379e-13
ENSG00000116254	CHD5	1.10295	5.23226	5.31701e-15	1.0331e-13
ENSG00000006042	TMEM98	1.03359	5.59456	5.77138e-15	1.11973e-13
ENSG00000002726	AOC1	2.74232	0.885778	6.73206e-15	1.3042e-13
ENSG00000134013	LOXL2	1.2592	5.26465	6.86918e-15	1.32881e-13
ENSG00000160471	COX6B2	2.48893	1.56225	6.8802e-15	1.329e-13
ENSG00000171385	KCND3	2.19689	1.60966	7.17364e-15	1.38365e-13
ENSG00000175592	FOSL1	-1.04915	6.56554	7.45066e-15	1.43499e-13
ENSG00000116285	ERRFI1	-1.60213	9.00012	7.52525e-15	1.44724e-13
ENSG00000174721	FGFBP3	2.00691	2.23824	7.56924e-15	1.45358e-13
ENSG00000188641	DPYD	1.99288	2.0108	7.65064e-15	1.46708e-13
ENSG00000087303	NID2	2.81462	1.58228	7.75334e-15	1.48461e-13
ENSG00000148677	ANKRD1	3.26235	2.71173	7.81283e-15	1.49384e-13
ENSG00000256235	SMIM3	-0.980373	5.34864	7.94055e-15	1.51606e-13
ENSG00000136490	LIMD2	1.46019	3.98403	7.99967e-15	1.52514e-13
ENSG00000135063	FAM189A2	3.09125	1.22637	8.43271e-15	1.60538e-13
ENSG00000143369	ECM1	1.76376	3.06742	8.48477e-15	1.61296e-13
ENSG00000035681	NSMAF	-1.01697	5.24101	8.60451e-15	1.63337e-13
ENSG00000196781	TLE1	0.876478	5.66483	8.84799e-15	1.67718e-13
ENSG00000196139	AKR1C3	2.22333	2.10485	9.63664e-15	1.82405e-13
ENSG00000124216	SNAI1	1.18644	4.45104	9.66554e-15	1.8269e-13
ENSG00000196218	RYR1	1.46647	3.63099	9.78052e-15	1.84599e-13
ENSG00000184454	NCMAP	2.29442	2.68343	1.0261e-14	1.93391e-13
ENSG00000198108	CHSY3	1.57582	3.0209	1.02919e-14	1.93696e-13
ENSG00000196083	IL1RAP	1.56131	3.56803	1.03855e-14	1.9518e-13
ENSG00000085117	CD82	1.50141	3.75949	1.06303e-14	1.99495e-13
ENSG00000117525	F3	-0.977857	6.18708	1.13839e-14	2.13334e-13
ENSG00000001561	ENPP4	0.9441	5.51193	1.16488e-14	2.1786e-13
ENSG00000128512	DOCK4	1.75332	3.031	1.16584e-14	2.1786e-13
ENSG00000105404	RABAC1	1.0408	5.35286	1.20302e-14	2.24234e-13
ENSG00000178695	KCTD12	1.49596	4.22976	1.20335e-14	2.24234e-13
ENSG00000167614	TTYH1	2.95609	0.479674	1.29397e-14	2.40781e-13
ENSG00000105711	SCN1B	1.61359	3.31317	1.31293e-14	2.43965e-13
ENSG00000204624	PTCHD2	2.06132	2.32828	1.32203e-14	2.45309e-13
ENSG00000170214	ADRA1B	3.25307	0.0976395	1.40133e-14	2.5966e-13
ENSG00000247844	CCAT1	-2.28593	1.60095	1.40746e-14	2.60429e-13
ENSG00000178921	PFAS	-0.932722	6.43845	1.43278e-14	2.64744e-13
ENSG00000135604	STX11	2.04707	2.56715	1.56504e-14	2.88777e-13
ENSG00000112964	GHR	3.15984	0.106253	1.56965e-14	2.89223e-13
ENSG00000143479	DYRK3	1.44967	3.42229	1.59784e-14	2.94007e-13
ENSG00000110324	IL10RA	2.03475	2.25525	1.67208e-14	3.0724e-13
ENSG00000168350	DEGS2	3.2143	0.233067	1.68726e-14	3.09597e-13
ENSG00000114646	CSPG5	1.58799	3.04943	1.72407e-14	3.15913e-13
ENSG00000188042	ARL4C	1.41782	4.51957	1.76075e-14	3.22185e-13
ENSG00000131378	RFTN1	1.35417	3.89051	1.85134e-14	3.38292e-13
ENSG00000204175	GPRIN2	2.01905	2.0776	1.8945e-14	3.457e-13
ENSG00000150961	SEC24D	0.92445	6.11102	1.97451e-14	3.59802e-13
ENSG00000184349	EFNA5	1.92017	2.44729	2.01535e-14	3.66739e-13
ENSG00000033030	ZCCHC8	-1.0033	5.30868	2.12365e-14	3.85913e-13
ENSG00000157510	AFAP1L1	1.17362	4.33332	2.18468e-14	3.96457e-13
ENSG00000149564	ESAM	1.40684	3.99546	2.37758e-14	4.30871e-13
ENSG00000136720	HS6ST1	0.884914	6.05914	2.40507e-14	4.35254e-13
ENSG00000135127	CCDC64	1.04655	4.82714	2.41275e-14	4.36047e-13
ENSG00000133424	LARGE	2.62138	0.928498	2.4253e-14	4.37716e-13
ENSG00000147234	FRMPD3	1.97823	2.05517	2.59335e-14	4.67406e-13
ENSG00000066629	EML1	1.48975	3.89092	2.78592e-14	5.01428e-13
ENSG00000073756	PTGS2	2.59625	2.38999	2.87473e-14	5.16708e-13
ENSG00000183049	CAMK1D	1.05034	5.0427	3.06145e-14	5.49521e-13
ENSG00000183722	LHFP	2.20222	1.42015	3.24311e-14	5.81336e-13
ENSG00000090776	EFNB1	0.94706	5.30893	3.27737e-14	5.8668e-13
ENSG00000137962	ARHGAP29	-1.0378	8.50181	3.3608e-14	6.008e-13
ENSG00000134954	ETS1	0.917682	5.51048	3.49011e-14	6.23071e-13
ENSG00000103811	CTSH	1.17672	4.78218	3.51397e-14	6.26484e-13
ENSG00000053918	KCNQ1	1.61029	3.21463	3.54093e-14	6.30439e-13
ENSG00000112139	MDGA1	1.64702	3.01049	3.54859e-14	6.3095e-13
ENSG00000205363	C15orf59	2.28167	2.26232	3.5591e-14	6.31967e-13
ENSG00000183087	GAS6	0.808136	6.29452	3.59467e-14	6.37425e-13
ENSG00000161682	FAM171A2	0.987464	5.40487	3.61181e-14	6.39605e-13
ENSG00000133805	AMPD3	-1.12855	4.72797	3.6925e-14	6.53019e-13
ENSG00000087077	TRIP6	-0.986167	6.61414	4.41895e-14	7.80444e-13
ENSG00000129521	EGLN3	1.53529	3.57796	4.68026e-14	8.25491e-13
ENSG00000109861	CTSC	0.854769	6.31494	4.73178e-14	8.33463e-13
ENSG00000169427	KCNK9	1.88789	2.16288	4.77084e-14	8.39222e-13
ENSG00000183128	CALHM3	3.02533	0.588693	5.10752e-14	8.9725e-13
ENSG00000104626	ERI1	-0.863054	6.42748	5.21794e-14	9.15429e-13
ENSG00000154265	ABCA5	1.32672	4.45315	5.54571e-14	9.71641e-13
ENSG00000170703	TTLL6	2.33186	1.14494	6.29875e-14	1.10211e-12
ENSG00000163577	EIF5A2	1.09171	5.3009	6.45957e-14	1.12876e-12
ENSG00000113657	DPYSL3	0.929186	6.06838	6.60671e-14	1.15294e-12
ENSG00000062282	DGAT2	1.76844	3.31865	6.68574e-14	1.16519e-12
ENSG00000116741	RGS2	1.51164	4.80971	6.85415e-14	1.19244e-12
ENSG00000168056	LTBP3	-1.25394	7.534	6.86018e-14	1.19244e-12
ENSG00000171954	CYP4F22	1.39988	3.6263	7.18051e-14	1.24648e-12
ENSG00000148204	CRB2	2.9884	0.260133	7.58543e-14	1.31504e-12
ENSG00000170689	HOXB9	-1.40486	5.26818	8.01543e-14	1.38776e-12
ENSG00000151690	MFSD6	0.850051	5.7377	8.80388e-14	1.52228e-12
ENSG00000170965	PLAC1	2.29729	1.48303	8.8664e-14	1.53108e-12
ENSG00000183691	NOG	3.21737	-0.0249345	9.04044e-14	1.55909e-12
ENSG00000115825	PRKD3	0.942214	5.48895	9.45633e-14	1.62869e-12
ENSG00000077348	EXOSC5	-1.01457	5.22204	9.51055e-14	1.63589e-12
ENSG00000134294	SLC38A2	-1.5149	9.53484	9.53946e-14	1.63872e-12
ENSG00000144959	NCEH1	0.876795	5.59565	1.00231e-13	1.71957e-12
ENSG00000116014	KISS1R	1.67951	3.98194	1.00687e-13	1.72515e-12
ENSG00000135622	SEMA4F	1.05023	5.15316	1.01138e-13	1.73063e-12
ENSG00000006611	USH1C	1.24762	4.09517	1.02328e-13	1.74873e-12
ENSG00000198758	EPS8L3	2.89105	0.819686	1.03134e-13	1.76022e-12
ENSG00000100985	MMP9	3.09966	0.132821	1.03702e-13	1.76763e-12
ENSG00000164136	IL15	2.02279	2.12328	1.09234e-13	1.85952e-12
ENSG00000152078	TMEM56	0.948398	5.56692	1.10117e-13	1.8707e-12
ENSG00000111077	TENC1	-1.17502	4.56499	1.10174e-13	1.8707e-12
ENSG00000107815	C10orf2	-0.874429	6.05447	1.11484e-13	1.8905e-12
ENSG00000141448	GATA6	1.25631	4.27668	1.23883e-13	2.09806e-12
ENSG00000127152	BCL11B	2.13427	1.70138	1.27811e-13	2.1618e-12
ENSG00000022567	SLC45A4	0.925848	5.64996	1.29545e-13	2.18834e-12
ENSG00000172889	EGFL7	0.82111	6.2154	1.3277e-13	2.23995e-12
ENSG00000249992	TMEM158	1.39805	3.83293	1.37256e-13	2.31266e-12
ENSG00000128849	CGNL1	1.19853	4.13456	1.38391e-13	2.32882e-12
ENSG00000150995	ITPR1	1.62443	3.86781	1.43888e-13	2.41824e-12
ENSG00000149403	GRIK4	2.53579	1.178	1.46474e-13	2.45857e-12
ENSG00000146250	PRSS35	2.17797	1.46377	1.54927e-13	2.59715e-12
ENSG00000138772	ANXA3	-1.05673	8.45937	1.5971e-13	2.67393e-12
ENSG00000103647	CORO2B	1.69671	3.12111	1.65716e-13	2.77096e-12
ENSG00000010030	ETV7	2.03578	1.62564	1.74856e-13	2.9201e-12
ENSG00000067141	NEO1	1.06479	5.56781	2.11021e-13	3.51959e-12
ENSG00000145246	ATP10D	1.28949	4.29086	2.25002e-13	3.74804e-12
ENSG00000111859	NEDD9	2.69844	0.737797	2.32191e-13	3.86175e-12
ENSG00000197329	PELI1	1.31676	3.88811	2.32414e-13	3.86175e-12
ENSG00000142173	COL6A2	0.919499	7.5278	2.37306e-13	3.93808e-12
ENSG00000104967	NOVA2	1.79889	2.40865	2.37646e-13	3.93877e-12
ENSG00000109320	NFKB1	-0.870887	5.75244	2.43164e-13	4.02517e-12
ENSG00000148180	GSN	0.913452	6.79136	2.44173e-13	4.0368e-12
ENSG00000183248		1.22619	4.31423	2.49064e-13	4.11252e-12
ENSG00000178033	FAM26E	2.49048	0.777344	2.53417e-13	4.17916e-12
ENSG00000197380	DACT3	1.52908	3.05167	2.84771e-13	4.69037e-12
ENSG00000100379	KCTD17	1.04539	4.97377	3.02272e-13	4.97241e-12
ENSG00000141510	TP53	-0.87811	6.41794	3.09956e-13	5.09246e-12
ENSG00000168993	CPLX1	1.1209	4.25425	3.29593e-13	5.40835e-12
ENSG00000132109	TRIM21	1.23967	4.35458	3.30191e-13	5.41145e-12
ENSG00000177875	C12orf68	2.5854	0.759243	3.32822e-13	5.4478e-12
ENSG00000170175	CHRNB1	0.996951	4.82386	3.82749e-13	6.25726e-12
ENSG00000126882	FAM78A	1.48425	3.14161	4.02375e-13	6.56997e-12
ENSG00000164638	SLC29A4	1.00898	4.97696	4.17478e-13	6.80815e-12
ENSG00000124507	PACSIN1	1.12859	4.25923	4.50493e-13	7.33748e-12
ENSG00000196557	CACNA1H	0.863445	6.35913	4.53245e-13	7.3732e-12
ENSG00000163412	EIF4E3	1.10866	4.44341	4.593e-13	7.46249e-12
ENSG00000168743	NPNT	1.16361	4.72768	4.73888e-13	7.69005e-12
ENSG00000120885	CLU	0.989472	8.47702	4.89662e-13	7.93626e-12
ENSG00000124159	MATN4	2.47689	0.671242	4.92811e-13	7.9775e-12
ENSG00000184588	PDE4B	-1.34247	5.69101	5.14069e-13	8.31142e-12
ENSG00000137767	SQRDL	1.02813	4.67806	5.19242e-13	8.38478e-12
ENSG00000115590	IL1R2	3.04575	-0.0806082	5.38978e-13	8.69284e-12
ENSG00000138821	SLC39A8	0.871063	5.50597	5.39688e-13	8.69366e-12
ENSG00000111358	GTF2H3	-0.875907	6.64032	5.42475e-13	8.72789e-12
ENSG00000068831	RASGRP2	1.32257	3.72526	5.78684e-13	9.29913e-12
ENSG00000105088	OLFM2	1.19984	4.31407	5.80022e-13	9.30928e-12
ENSG00000102349	KLF8	2.3082	1.49034	5.86446e-13	9.40095e-12
ENSG00000070404	FSTL3	0.931524	5.35892	5.89494e-13	9.43834e-12
ENSG00000129159	KCNC1	2.86485	0.277778	6.01787e-13	9.62348e-12
ENSG00000236081		-1.41262	3.51809	6.21308e-13	9.92362e-12
ENSG00000165424	ZCCHC24	1.18879	4.4363	6.23034e-13	9.93917e-12
ENSG00000011105	TSPAN9	0.948072	5.1949	6.31847e-13	1.00676e-11
ENSG00000125827	TMX4	0.926288	5.40996	6.43313e-13	1.02379e-11
ENSG00000054793	ATP9A	-1.08522	5.42754	6.53149e-13	1.03819e-11
ENSG00000023902	PLEKHO1	1.37149	3.82254	6.76531e-13	1.07406e-11
ENSG00000185630	PBX1	1.48683	2.8512	6.89676e-13	1.09362e-11
ENSG00000138459	SLC35A5	0.839783	5.84024	7.09571e-13	1.12381e-11
ENSG00000100033	PRODH	1.69805	2.64221	7.18238e-13	1.13618e-11
ENSG00000164125	FAM198B	2.01541	1.76823	7.23961e-13	1.14386e-11
ENSG00000175920	DOK7	1.81274	2.0382	7.36647e-13	1.16138e-11
ENSG00000175344	CHRNA7	1.55228	2.84529	7.36809e-13	1.16138e-11
ENSG00000174123	TLR10	3.01034	0.0649523	7.41782e-13	1.16782e-11
ENSG00000144485	HES6	0.987977	6.33921	8.87606e-13	1.39573e-11
ENSG00000095596	CYP26A1	2.56928	0.705629	9.06411e-13	1.4236e-11
ENSG00000164970	FAM219A	0.907434	5.37076	9.12578e-13	1.43159e-11
ENSG00000176092	AIM1L	1.24263	4.03813	9.3446e-13	1.46417e-11
ENSG00000182578	CSF1R	2.82558	0.124632	9.45012e-13	1.47895e-11
ENSG00000184702	SEPT5	1.26679	4.05752	9.48753e-13	1.48304e-11
ENSG00000168772	CXXC4	2.13547	1.37751	9.54482e-13	1.49023e-11
ENSG00000125430	HS3ST3B1	1.58769	2.58925	9.92729e-13	1.54812e-11
ENSG00000157303	SUSD3	1.34737	3.71978	1.01312e-12	1.57805e-11
ENSG00000138741	TRPC3	2.112	1.29267	1.03813e-12	1.6151e-11
ENSG00000206337	HCP5	1.97567	2.92597	1.04678e-12	1.62664e-11
ENSG00000152315	KCNK13	1.64116	2.68465	1.06471e-12	1.65256e-11
ENSG00000112782	CLIC5	2.57753	0.635504	1.07761e-12	1.66972e-11
ENSG00000111186	WNT5B	2.60872	0.533423	1.0783e-12	1.66972e-11
ENSG00000171227	TMEM37	1.88205	2.19568	1.0878e-12	1.68245e-11
ENSG00000108001	EBF3	2.75953	0.470585	1.1013e-12	1.70134e-11
ENSG00000177181	RIMKLA	1.39982	3.38322	1.18711e-12	1.83176e-11
ENSG00000040608	RTN4R	0.936322	5.27755	1.20545e-12	1.85789e-11
ENSG00000119508	NR4A3	2.23995	1.37811	1.21728e-12	1.87392e-11
ENSG00000179111	HES7	2.86228	0.151628	1.27473e-12	1.96009e-11
ENSG00000084636	COL16A1	1.80283	2.27572	1.27827e-12	1.96325e-11
ENSG00000147255	IGSF1	2.07619	1.66738	1.28458e-12	1.97063e-11
ENSG00000136938	ANP32B	-0.963281	8.13554	1.39249e-12	2.1337e-11
ENSG00000111199	TRPV4	2.57153	0.364847	1.42606e-12	2.1826e-11
ENSG00000088002	SULT2B1	1.74945	2.18981	1.48282e-12	2.26684e-11
ENSG00000174332	GLIS1	3.01021	0.202652	1.57845e-12	2.41025e-11
ENSG00000115290	GRB14	1.36813	3.48613	1.58118e-12	2.41162e-11
ENSG00000180767	CHST13	2.33257	0.939253	1.60405e-12	2.44368e-11
ENSG00000166961	MS4A15	1.74099	2.16876	1.64135e-12	2.49762e-11
ENSG00000221946	FXYD7	2.80192	0.171644	1.71962e-12	2.6137e-11
ENSG00000176658	MYO1D	0.847826	6.84508	1.75623e-12	2.66627e-11
ENSG00000183578	TNFAIP8L3	2.23163	1.26915	1.76583e-12	2.67538e-11
ENSG00000101955	SRPX	1.11608	4.70234	1.76628e-12	2.67538e-11
ENSG00000131018	SYNE1	1.45782	3.74315	1.77317e-12	2.68274e-11
ENSG00000162415	ZSWIM5	1.85039	1.95351	1.88368e-12	2.84666e-11
ENSG00000245648		-2.57599	0.693422	1.97992e-12	2.98868e-11
ENSG00000151572	ANO4	1.85498	2.46893	1.99099e-12	3.00197e-11
ENSG00000131067	GGT7	1.28453	4.23675	2.12698e-12	3.20334e-11
ENSG00000162817	C1orf115	0.807709	5.60157	2.16515e-12	3.2571e-11
ENSG00000113721	PDGFRB	2.28332	1.12896	2.20111e-12	3.30743e-11
ENSG00000121064	SCPEP1	0.842399	5.89815	2.21917e-12	3.33078e-11
ENSG00000174672	BRSK2	0.96919	4.80468	2.22374e-12	3.33384e-11
ENSG00000184828	ZBTB7C	2.37016	0.968053	2.26435e-12	3.39088e-11
ENSG00000134716	CYP2J2	1.90164	1.6199	2.27352e-12	3.40075e-11
ENSG00000141524	TMC6	0.900863	6.66706	2.28822e-12	3.41885e-11
ENSG00000163328	GPR155	1.34043	3.3469	2.40791e-12	3.59362e-11
ENSG00000188763	FZD9	2.57037	1.44687	2.61945e-12	3.9049e-11
ENSG00000230392		2.60808	0.951863	2.77358e-12	4.13e-11
ENSG00000141576	RNF157	2.02556	1.30263	2.81071e-12	4.18058e-11
ENSG00000182010	RTKN2	0.93687	5.13555	2.91876e-12	4.3364e-11
ENSG00000043143	PHF15	-1.2259	5.29123	3.01402e-12	4.47289e-11
ENSG00000106688	SLC1A1	1.08222	4.30587	3.09478e-12	4.58758e-11
ENSG00000118418	HMGN3	0.760378	6.10732	3.11891e-12	4.61815e-11
ENSG00000146966	DENND2A	2.36141	0.934844	3.25602e-12	4.81577e-11
ENSG00000197043	ANXA6	0.985805	7.5522	3.65163e-12	5.39003e-11
ENSG00000105997	HOXA3	-1.9018	3.33816	3.65246e-12	5.39003e-11
ENSG00000228705	LINC00659	2.45415	2.55941	3.69001e-12	5.43936e-11
ENSG00000168646	AXIN2	1.64712	5.54078	3.71394e-12	5.46852e-11
ENSG00000139182	CLSTN3	0.852178	5.5383	4.00731e-12	5.89259e-11
ENSG00000204264	PSMB8	2.61217	0.402252	4.01087e-12	5.89259e-11
ENSG00000145284	SCD5	0.789506	5.95982	4.09323e-12	6.0069e-11
ENSG00000130813	C19orf66	1.39024	3.71988	4.22222e-12	6.1893e-11
ENSG00000181885	CLDN7	-1.17211	7.36748	4.54532e-12	6.65553e-11
ENSG00000138311	ZNF365	1.46938	2.90311	4.58496e-12	6.70614e-11
ENSG00000149809	TM7SF2	1.1808	4.92171	4.77098e-12	6.9705e-11
ENSG00000181104	F2R	0.803291	5.87277	5.01615e-12	7.32058e-11
ENSG00000145819	ARHGAP26	0.805518	5.91564	5.35156e-12	7.80057e-11
ENSG00000179862	CITED4	1.4713	2.98743	5.35687e-12	7.80057e-11
ENSG00000120088	CRHR1	2.73557	0.232797	6.10561e-12	8.88107e-11
ENSG00000198945	L3MBTL3	0.860284	5.46484	6.27972e-12	9.12427e-11
ENSG00000182568	SATB1	1.98947	2.16198	6.69674e-12	9.71948e-11
ENSG00000182771	GRID1	1.34716	3.4335	6.79404e-12	9.84986e-11
ENSG00000133985	TTC9	1.3026	3.55759	6.83092e-12	9.89246e-11
ENSG00000138030	KHK	1.3317	3.50813	6.9181e-12	1.00077e-10
ENSG00000129946	SHC2	2.60167	0.875468	6.9798e-12	1.00859e-10
ENSG00000164442	CITED2	0.830975	5.92986	7.03273e-12	1.01507e-10
ENSG00000100116	GCAT	-0.804091	5.73963	7.04003e-12	1.01507e-10
ENSG00000115525	ST3GAL5	1.12483	4.20782	7.42983e-12	1.07011e-10
ENSG00000076864	RAP1GAP	0.910167	5.21002	7.55965e-12	1.08762e-10
ENSG00000205683	DPF3	2.69153	0.423299	7.64541e-12	1.09876e-10
ENSG00000185483	ROR1	1.48115	2.98284	7.70904e-12	1.1067e-10
ENSG00000138614	VWA9	-0.749046	6.10488	7.74918e-12	1.11125e-10
ENSG00000169604	ANTXR1	0.791908	6.39898	8.18479e-12	1.17244e-10
ENSG00000183762	KREMEN1	0.764452	6.32242	8.24453e-12	1.17972e-10
ENSG00000115616	SLC9A2	1.83659	2.04099	8.40157e-12	1.20022e-10
ENSG00000106789	CORO2A	0.910733	5.30157	8.40598e-12	1.20022e-10
ENSG00000011258	MBTD1	-0.817791	5.55388	8.49924e-12	1.21222e-10
ENSG00000119242	CCDC92	1.42808	2.97374	8.68166e-12	1.2369e-10
ENSG00000166963	MAP1A	1.32747	3.71623	8.85082e-12	1.25956e-10
ENSG00000106785	TRIM14	-0.7611	5.86272	8.85982e-12	1.25956e-10
ENSG00000236882	C5orf27	2.9489	0.221493	9.12867e-12	1.29639e-10
ENSG00000183684	ALYREF	-0.907119	8.13007	9.73233e-12	1.38063e-10
ENSG00000139946	PELI2	2.1641	1.31775	9.86754e-12	1.39831e-10
ENSG00000172318	B3GALT1	2.5818	0.272028	9.90367e-12	1.40192e-10
ENSG00000100346	CACNA1I	2.33515	1.04741	1.01836e-11	1.44e-10
ENSG00000158158	CNNM4	1.02667	4.66283	1.04824e-11	1.48067e-10
ENSG00000130751	NPAS1	1.68597	1.97904	1.07917e-11	1.52273e-10
ENSG00000160818	GPATCH4	-0.842122	5.96042	1.08645e-11	1.53137e-10
ENSG00000165434	PGM2L1	1.07552	4.46617	1.19399e-11	1.68115e-10
ENSG00000102934	PLLP	1.63889	2.30924	1.21979e-11	1.71564e-10
ENSG00000089169	RPH3A	2.51443	0.315966	1.22189e-11	1.71676e-10
ENSG00000243701	LINC00883	1.89252	1.80824	1.24431e-11	1.7464e-10
ENSG00000158560	DYNC1I1	2.64182	0.0988562	1.30545e-11	1.83026e-10
ENSG00000138193	PLCE1	1.34988	4.14106	1.42429e-11	1.99477e-10
ENSG00000164574	GALNT10	0.907721	6.90299	1.4782e-11	2.06807e-10
ENSG00000186529	CYP4F3	1.81099	2.17785	1.49825e-11	2.0939e-10
ENSG00000143162	CREG1	0.81097	6.94943	1.5005e-11	2.09483e-10
ENSG00000151458	ANKRD50	0.750232	6.02729	1.57774e-11	2.20033e-10
ENSG00000119866	BCL11A	2.42533	0.98203	1.61805e-11	2.25416e-10
ENSG00000088992	TESC	1.39294	4.429	1.70236e-11	2.36912e-10
ENSG00000163710	PCOLCE2	1.26972	3.83181	1.73237e-11	2.40835e-10
ENSG00000011347	SYT7	0.769208	6.43096	1.81952e-11	2.52683e-10
ENSG00000198435	NRARP	0.90232	5.12631	1.91514e-11	2.65683e-10
ENSG00000104290	FZD3	0.934626	4.88604	1.93373e-11	2.6798e-10
ENSG00000189334	S100A14	-0.775834	6.22265	1.9573e-11	2.70961e-10
ENSG00000100170	SLC5A1	3.08328	0.278899	1.96901e-11	2.72297e-10
ENSG00000092758	COL9A3	0.878335	5.59269	2.00368e-11	2.76802e-10
ENSG00000079150	FKBP7	1.58211	2.83058	2.07519e-11	2.8638e-10
ENSG00000130332	LSM7	-0.749151	5.75307	2.08878e-11	2.87955e-10
ENSG00000172819	RARG	-0.771887	5.65474	2.09749e-11	2.88853e-10
ENSG00000173465	SSSCA1	-0.913456	4.92062	2.1439e-11	2.94937e-10
ENSG00000091136	LAMB1	0.927411	6.52492	2.17477e-11	2.98872e-10
ENSG00000169894	MUC3A	1.13525	4.84276	2.18517e-11	2.99989e-10
ENSG00000124466	LYPD3	1.59651	2.93366	2.24763e-11	3.08244e-10
ENSG00000188153	COL4A5	1.02249	4.49083	2.26837e-11	3.10764e-10
ENSG00000205213	LGR4	1.2358	3.90028	2.39474e-11	3.27737e-10
ENSG00000041353	RAB27B	1.70357	3.04549	2.456e-11	3.35772e-10
ENSG00000169031	COL4A3	1.36871	2.99684	2.45858e-11	3.35777e-10
ENSG00000188883	KLRG2	2.29467	0.846514	2.50885e-11	3.42288e-10
ENSG00000255112	CHMP1B	-0.817719	5.47931	2.52741e-11	3.44464e-10
ENSG00000118473	SGIP1	2.46631	0.228394	2.53648e-11	3.45344e-10
ENSG00000104870	FCGRT	2.2329	0.706191	2.67169e-11	3.63377e-10
ENSG00000141258	SGSM2	-0.871833	5.85081	2.9146e-11	3.96008e-10
ENSG00000223501	VPS52	-0.842392	5.85417	2.94261e-11	3.99002e-10
ENSG00000127954	STEAP4	2.1318	0.964759	2.94269e-11	3.99002e-10
ENSG00000123643	SLC36A1	1.03222	4.78862	3.03539e-11	4.11149e-10
ENSG00000120217	CD274	1.57662	2.25413	3.09043e-11	4.18175e-10
ENSG00000182319		0.814425	5.97907	3.10039e-11	4.19093e-10
ENSG00000134317	GRHL1	0.944168	4.63844	3.11922e-11	4.21207e-10
ENSG00000135111	TBX3	1.27911	4.091	3.27919e-11	4.42355e-10
ENSG00000070886	EPHA8	2.45678	0.317054	3.38197e-11	4.55755e-10
ENSG00000198133	TMEM229B	1.91793	1.37301	3.46064e-11	4.65879e-10
ENSG00000135480	KRT7	-0.955485	5.31675	3.48739e-11	4.69002e-10
ENSG00000089486	CDIP1	0.959418	4.58676	3.52025e-11	4.72791e-10
ENSG00000154358	OBSCN	0.996108	4.59513	3.52273e-11	4.72791e-10
ENSG00000151468	CCDC3	0.960424	5.10388	3.55338e-11	4.7642e-10
ENSG00000136003	ISCU	-0.752642	6.06754	3.7204e-11	4.98307e-10
ENSG00000115355	CCDC88A	0.802268	5.89962	3.74236e-11	5.0074e-10
ENSG00000065621	GSTO2	-0.771405	5.64577	3.77956e-11	5.05205e-10
ENSG00000135363	LMO2	1.61312	2.19915	3.90763e-11	5.21795e-10
ENSG00000127720	METTL25	1.48265	2.89533	3.96943e-11	5.29512e-10
ENSG00000070444	MNT	-0.829019	5.44662	4.11765e-11	5.48729e-10
ENSG00000110876	SELPLG	2.39482	0.629694	4.14166e-11	5.51372e-10
ENSG00000197943	PLCG2	0.761242	5.75714	4.19475e-11	5.57876e-10
ENSG00000158458	NRG2	2.19145	1.64439	4.25887e-11	5.65834e-10
ENSG00000185305	ARL15	1.00485	4.51562	4.35764e-11	5.78374e-10
ENSG00000186862	PDZD7	1.40255	3.29372	4.45386e-11	5.90551e-10
ENSG00000106080	FKBP14	0.965846	4.61104	4.78203e-11	6.33427e-10
ENSG00000158555	GDPD5	0.894935	5.15174	4.86205e-11	6.4338e-10
ENSG00000185745	IFIT1	1.42374	3.46011	4.8857e-11	6.45862e-10
ENSG00000116852	KIF21B	1.15778	4.94147	4.91531e-11	6.49126e-10
ENSG00000127328	RAB3IP	0.784193	5.49273	5.05971e-11	6.67528e-10
ENSG00000185477	GPRIN3	1.96303	1.52601	5.4256e-11	7.15084e-10
ENSG00000167291	TBC1D16	0.727607	6.03049	5.4369e-11	7.15859e-10
ENSG00000059804	SLC2A3	1.52894	6.05066	5.47347e-11	7.19955e-10
ENSG00000196208	GREB1	1.21719	4.03145	5.50016e-11	7.22745e-10
ENSG00000184164	CRELD2	0.81655	5.66621	5.5886e-11	7.33636e-10
ENSG00000111110	PPM1H	0.939731	4.59473	6.10963e-11	8.01235e-10
ENSG00000120254	MTHFD1L	-0.954236	7.26465	6.16e-11	8.0704e-10
ENSG00000141738	GRB7	-0.981964	4.47892	6.36219e-11	8.32702e-10
ENSG00000176406	RIMS2	2.28309	1.00918	6.44366e-11	8.4253e-10
ENSG00000002745	WNT16	-0.911936	6.33118	6.69421e-11	8.74423e-10
ENSG00000121210	KIAA0922	-0.738348	5.84083	6.73122e-11	8.78387e-10
ENSG00000149926	FAM57B	2.30245	0.528691	7.3058e-11	9.52426e-10
ENSG00000135638	EMX1	1.92451	1.55428	7.32044e-11	9.53391e-10
ENSG00000170379	FAM115C	2.02555	1.21888	7.54085e-11	9.81129e-10
ENSG00000126218	F10	1.65532	1.99664	7.62163e-11	9.89742e-10
ENSG00000101331	CCM2L	2.55943	1.42566	7.62206e-11	9.89742e-10
ENSG00000188229	TUBB4B	0.898639	9.92046	7.66266e-11	9.94036e-10
ENSG00000158055	GRHL3	1.82159	2.1324	7.83966e-11	1.016e-09
ENSG00000112769	LAMA4	1.79438	1.74709	8.04855e-11	1.04205e-09
ENSG00000130287	NCAN	2.57447	-0.0121602	8.15355e-11	1.05461e-09
ENSG00000163686	ABHD6	1.0575	4.16308	9.13069e-11	1.17984e-09
ENSG00000143355	LHX9	2.38182	0.475645	9.19796e-11	1.18737e-09
ENSG00000040341	STAU2	0.75092	5.68632	9.5343e-11	1.22958e-09
ENSG00000130589	HELZ2	0.728154	6.22327	9.90481e-11	1.27611e-09
ENSG00000100983	GSS	-0.728442	6.33939	1.00806e-10	1.29749e-09
ENSG00000155363	MOV10	-0.782754	6.65551	1.03171e-10	1.32665e-09
ENSG00000159433	STARD9	1.05774	4.37494	1.05449e-10	1.35461e-09
ENSG00000187595	ZNF385C	1.86111	1.42732	1.05641e-10	1.35576e-09
ENSG00000134042	MRO	2.17067	0.84151	1.05904e-10	1.35781e-09
ENSG00000160161	CILP2	0.833588	5.24143	1.0657e-10	1.36503e-09
ENSG00000185339	TCN2	1.62126	2.46112	1.07387e-10	1.37416e-09
ENSG00000147650	LRP12	1.05718	4.28516	1.16391e-10	1.48793e-09
ENSG00000088881	EBF4	1.57402	2.79039	1.17406e-10	1.49945e-09
ENSG00000160193	WDR4	-0.9544	4.39368	1.1903e-10	1.51872e-09
ENSG00000180771	SRSF8	-0.816673	5.50857	1.20037e-10	1.52932e-09
ENSG00000169548	ZNF280A	1.68223	1.87233	1.20092e-10	1.52932e-09
ENSG00000237330	RNF223	1.57301	2.36694	1.20896e-10	1.53807e-09
ENSG00000135373	EHF	-1.01354	4.90823	1.23871e-10	1.57441e-09
ENSG00000148700	ADD3	0.770572	6.49682	1.26163e-10	1.60199e-09
ENSG00000170265	ZNF282	-0.766952	5.51815	1.26761e-10	1.60804e-09
ENSG00000183186	C2CD4C	1.24392	4.12253	1.27413e-10	1.61476e-09
ENSG00000163376	KBTBD8	1.50862	2.8199	1.27915e-10	1.61956e-09
ENSG00000151320	AKAP6	1.50217	2.33994	1.31037e-10	1.6575e-09
ENSG00000185634	SHC4	2.34177	0.486528	1.31771e-10	1.66519e-09
ENSG00000139344	AMDHD1	1.50781	2.61987	1.34753e-10	1.70124e-09
ENSG00000064042	LIMCH1	1.12586	4.31267	1.35998e-10	1.71531e-09
ENSG00000164323	KIAA1430	-0.806821	6.63553	1.38731e-10	1.74812e-09
ENSG00000111087	GLI1	1.52631	2.70663	1.39757e-10	1.75936e-09
ENSG00000122694	GLIPR2	0.974499	4.91171	1.40141e-10	1.76252e-09
ENSG00000136378	ADAMTS7	1.20578	4.12901	1.43633e-10	1.80471e-09
ENSG00000227051	C14orf132	1.43641	2.95826	1.46522e-10	1.83926e-09
ENSG00000177432	NAP1L5	1.42204	2.8827	1.58091e-10	1.98261e-09
ENSG00000151748	SAV1	-0.75346	6.5988	1.5908e-10	1.99311e-09
ENSG00000135424	ITGA7	1.05523	4.45012	1.62176e-10	2.02997e-09
ENSG00000106078	COBL	0.772235	5.85868	1.6517e-10	2.06549e-09
ENSG00000130707	ASS1	0.704134	6.01552	1.68875e-10	2.10982e-09
ENSG00000122861	PLAU	-1.10441	5.14361	1.69176e-10	2.11158e-09
ENSG00000006740	ARHGAP44	1.15847	3.81098	1.69391e-10	2.11226e-09
ENSG00000118523	CTGF	2.05423	5.06541	1.79455e-10	2.23565e-09
ENSG00000162552	WNT4	2.27711	0.796416	1.81139e-10	2.2545e-09
ENSG00000107816	LZTS2	-0.857182	6.68016	1.81802e-10	2.26061e-09
ENSG00000132603	NIP7	-0.726158	6.41702	1.91117e-10	2.37421e-09
ENSG00000171522	PTGER4	1.62015	2.38502	1.91484e-10	2.37653e-09
ENSG00000198400	NTRK1	1.88456	1.5716	1.93009e-10	2.3932e-09
ENSG00000123191	ATP7B	1.13131	3.94844	1.93666e-10	2.39909e-09
ENSG00000137070	IL11RA	1.36574	3.02644	1.9558e-10	2.42053e-09
ENSG00000138622	HCN4	1.5653	3.1012	1.97712e-10	2.44462e-09
ENSG00000110195	FOLR1	1.58974	2.18369	1.9954e-10	2.46492e-09
ENSG00000048052	HDAC9	1.30291	3.15496	1.99823e-10	2.4661e-09
ENSG00000170899	GSTA4	1.94642	1.1895	2.02275e-10	2.49403e-09
ENSG00000074219	TEAD2	-0.9539	4.76126	2.09333e-10	2.57865e-09
ENSG00000146700	SRCRB4D	1.85245	1.36134	2.1365e-10	2.62937e-09
ENSG00000172602	RND1	1.68311	1.91939	2.17023e-10	2.66839e-09
ENSG00000164483	SAMD3	1.77921	2.21791	2.22453e-10	2.7326e-09
ENSG00000139508	SLC46A3	1.73513	2.00332	2.27039e-10	2.78635e-09
ENSG00000072682	P4HA2	0.740576	5.56248	2.2882e-10	2.8056e-09
ENSG00000166387	PPFIBP2	1.4489	2.59189	2.36666e-10	2.89911e-09
ENSG00000234745	HLA-B	0.858799	7.24131	2.3816e-10	2.9147e-09
ENSG00000100300	TSPO	-0.753417	6.10657	2.42324e-10	2.96291e-09
ENSG00000176845	METRNL	0.735514	5.79348	2.52902e-10	3.08938e-09
ENSG00000010810	FYN	1.22271	5.17331	2.53566e-10	3.09464e-09
ENSG00000181472	ZBTB2	-0.971806	4.71575	2.56849e-10	3.1318e-09
ENSG00000152127	MGAT5	0.828044	6.48675	2.58552e-10	3.14966e-09
ENSG00000140470	ADAMTS17	1.36076	2.83827	2.66287e-10	3.24089e-09
ENSG00000116106	EPHA4	1.41198	2.76784	2.70019e-10	3.28328e-09
ENSG00000204252	HLA-DOA	2.42296	0.474555	2.73992e-10	3.32853e-09
ENSG00000176595	KBTBD11	0.946205	4.5609	2.76829e-10	3.35989e-09
ENSG00000150510	FAM124A	1.32244	3.1421	2.8096e-10	3.4069e-09
ENSG00000108924	HLF	1.85599	2.00127	2.93905e-10	3.5606e-09
ENSG00000005448	WDR54	0.872353	5.17304	3.07127e-10	3.71736e-09
ENSG00000110400	PVRL1	0.702908	5.87689	3.16886e-10	3.83197e-09
ENSG00000136295	TTYH3	0.826992	7.02467	3.17499e-10	3.83587e-09
ENSG00000248538		2.14972	0.51852	3.32793e-10	4.01696e-09
ENSG00000134815	DHX34	-0.783399	5.59219	3.35951e-10	4.04892e-09
ENSG00000177606	JUN	0.936884	5.27488	3.36055e-10	4.04892e-09
ENSG00000134758	RNF138	-0.695136	6.19085	3.44496e-10	4.14684e-09
ENSG00000174669	SLC29A2	-0.774285	5.41356	3.59786e-10	4.32695e-09
ENSG00000174514	MFSD4	1.62267	2.0642	3.61176e-10	4.3397e-09
ENSG00000206075	SERPINB5	0.706004	5.72384	3.65632e-10	4.38924e-09
ENSG00000197959	DNM3	1.57476	2.51197	3.66842e-10	4.39977e-09
ENSG00000182742	HOXB4	-0.918847	4.45372	3.68993e-10	4.41754e-09
ENSG00000166073	GPR176	1.5633	2.38507	3.71726e-10	4.44622e-09
ENSG00000137449	CPEB2	2.05478	1.19733	3.85729e-10	4.60954e-09
ENSG00000060656	PTPRU	0.761687	6.86169	4.10303e-10	4.89876e-09
ENSG00000169918	OTUD7A	1.48452	2.39046	4.1722e-10	4.97684e-09
ENSG00000004848	ARX	2.17684	0.389216	4.23308e-10	5.04489e-09
ENSG00000071242	RPS6KA2	0.890651	4.69852	4.32148e-10	5.1456e-09
ENSG00000178075	GRAMD1C	1.16938	4.00365	4.34e-10	5.163e-09
ENSG00000010404	IDS	0.748593	6.53523	4.36662e-10	5.18998e-09
ENSG00000183826	BTBD9	0.915937	4.50571	4.44783e-10	5.28175e-09
ENSG00000102981	PARD6A	1.66387	2.41486	4.47256e-10	5.30634e-09
ENSG00000143320	CRABP2	0.843573	7.60731	4.54698e-10	5.38979e-09
ENSG00000085276	MECOM	1.62853	2.22225	4.58274e-10	5.42729e-09
ENSG00000170382	LRRN2	1.42682	2.89696	4.68371e-10	5.54191e-09
ENSG00000189007	ADAT2	-1.06473	3.96872	4.82066e-10	5.69883e-09
ENSG00000071626	DAZAP1	-0.806305	7.58946	4.93891e-10	5.8334e-09
ENSG00000198944	SOWAHA	1.73973	1.89201	4.95601e-10	5.84836e-09
ENSG00000109458	GAB1	1.35468	3.28959	5.02959e-10	5.92988e-09
ENSG00000111846	GCNT2	2.01188	0.845557	5.1079e-10	6.01684e-09
ENSG00000167034	NKX3-1	1.33047	3.91883	5.11456e-10	6.0193e-09
ENSG00000173905	GOLIM4	0.750109	5.54522	5.13962e-10	6.04323e-09
ENSG00000116729	WLS	0.694235	5.96386	5.14405e-10	6.04323e-09
ENSG00000122877	EGR2	1.81797	1.30392	5.2758e-10	6.19249e-09
ENSG00000181392	SYNE4	-1.07351	3.98785	5.37614e-10	6.30466e-09
ENSG00000183527	PSMG1	-0.684234	6.09866	5.42182e-10	6.35258e-09
ENSG00000170629	DPY19L2P2	2.21719	0.663052	5.4478e-10	6.37736e-09
ENSG00000147231	CXorf57	0.858517	4.83176	5.46179e-10	6.38807e-09
ENSG00000120162	MOB3B	1.24078	3.29796	5.52009e-10	6.45053e-09
ENSG00000169169	CPT1C	1.33186	2.70884	5.62632e-10	6.56886e-09
ENSG00000003402	CFLAR	-1.04745	4.29968	5.66283e-10	6.60563e-09
ENSG00000198873	GRK5	1.19593	4.05495	5.79634e-10	6.7554e-09
ENSG00000171791	BCL2	1.17598	3.252	5.81603e-10	6.77237e-09
ENSG00000165929	TC2N	0.931192	4.87076	5.86208e-10	6.81997e-09
ENSG00000185686	PRAME	0.808185	5.93475	6.18351e-10	7.18469e-09
ENSG00000165732	DDX21	-0.888488	8.87796	6.18647e-10	7.18469e-09
ENSG00000188833	ENTPD8	1.75476	1.66414	6.3358e-10	7.35164e-09
ENSG00000127561	SYNGR3	1.13127	3.8496	6.44284e-10	7.46927e-09
ENSG00000141854		1.60444	2.41824	6.49519e-10	7.52336e-09
ENSG00000187583	PLEKHN1	-1.29967	2.82318	6.50668e-10	7.53005e-09
ENSG00000222040	ADRA2B	2.07482	1.51237	6.54789e-10	7.57111e-09
ENSG00000163485	ADORA1	1.51059	2.9713	6.56451e-10	7.58368e-09
ENSG00000150593	PDCD4	-1.051	5.58675	6.89726e-10	7.96112e-09
ENSG00000165097	KDM1B	0.807044	6.13561	6.96847e-10	8.03628e-09
ENSG00000198515	CNGA1	1.75592	1.48041	7.00734e-10	8.07404e-09
ENSG00000111300	NAA25	-0.725482	6.37411	7.26329e-10	8.36165e-09
ENSG00000076685	NT5C2	-0.751382	6.64468	7.34196e-10	8.44486e-09
ENSG00000105429	MEGF8	0.720539	6.29472	7.68205e-10	8.82834e-09
ENSG00000183496	MEX3B	1.92084	2.9302	7.70036e-10	8.84167e-09
ENSG00000057704	TMCC3	0.983696	4.21195	7.70747e-10	8.84214e-09
ENSG00000104450	SPAG1	0.850459	4.90081	7.77557e-10	8.91252e-09
ENSG00000069702	TGFBR3	0.876942	4.60501	7.86929e-10	9.01211e-09
ENSG00000081052	COL4A4	0.994216	4.29602	7.9703e-10	9.11988e-09
ENSG00000129038	LOXL1	1.09127	3.70663	7.97892e-10	9.12183e-09
ENSG00000185697	MYBL1	0.832533	5.09791	8.37061e-10	9.56134e-09
ENSG00000138646	HERC5	0.872355	4.84692	8.42796e-10	9.61852e-09
ENSG00000053747	LAMA3	1.40361	3.51975	8.49297e-10	9.68433e-09
ENSG00000171453	POLR1C	-0.749973	5.47634	8.50881e-10	9.69401e-09
ENSG00000185813	PCYT2	-0.78088	6.1149	8.52317e-10	9.702e-09
ENSG00000132128	LRRC41	-0.778031	5.53464	8.80415e-10	1.00132e-08
ENSG00000166347	CYB5A	0.935071	4.73394	8.94327e-10	1.01627e-08
ENSG00000136161	RCBTB2	1.44259	2.4828	9.28458e-10	1.05414e-08
ENSG00000167617	CDC42EP5	2.34477	0.321996	9.67733e-10	1.09779e-08
ENSG00000079950	STX7	0.680447	6.09178	1.00285e-09	1.13665e-08
ENSG00000117461	PIK3R3	1.11079	3.72511	1.00618e-09	1.13945e-08
ENSG00000013288	MAN2B2	0.662595	6.13928	1.013e-09	1.14618e-08
ENSG00000121743	GJA3	0.942324	4.45446	1.02832e-09	1.16253e-08
ENSG00000179913	B3GNT3	0.849505	4.68211	1.0384e-09	1.17291e-08
ENSG00000168461	RAB31	0.700967	6.36125	1.07523e-09	1.21347e-08
ENSG00000112893	MAN2A1	0.779119	6.486	1.0841e-09	1.22244e-08
ENSG00000180155	LYNX1	1.8825	2.70039	1.11066e-09	1.25131e-08
ENSG00000152495	CAMK4	0.915966	4.4934	1.12287e-09	1.264e-08
ENSG00000176919	C8G	2.06747	0.86709	1.13648e-09	1.27823e-08
ENSG00000142623	PADI1	2.36526	-0.00426564	1.13962e-09	1.28067e-08
ENSG00000204520	MICA	0.755698	5.44332	1.18932e-09	1.33538e-08
ENSG00000167967	E4F1	-0.766072	5.45322	1.2115e-09	1.35913e-08
ENSG00000008513	ST3GAL1	0.807348	5.27468	1.22182e-09	1.36954e-08
ENSG00000185664	PMEL	1.43662	2.62071	1.2262e-09	1.37328e-08
ENSG00000068079	IFI35	-1.80328	2.77324	1.24987e-09	1.39771e-08
ENSG00000133195	SLC39A11	0.728475	5.77222	1.25013e-09	1.39771e-08
ENSG00000204673	AKT1S1	-0.896186	6.62405	1.25458e-09	1.40149e-08
ENSG00000162851	TFB2M	-0.827511	5.14808	1.25918e-09	1.40544e-08
ENSG00000183696	UPP1	-1.58097	5.60204	1.26485e-09	1.41058e-08
ENSG00000184838	PRR16	2.07825	0.652806	1.27948e-09	1.42569e-08
ENSG00000076248	UNG	-0.920608	7.27474	1.28679e-09	1.43262e-08
ENSG00000085433	WDR47	0.848869	4.66192	1.29371e-09	1.43911e-08
ENSG00000120896	SORBS3	-0.733946	6.63627	1.35745e-09	1.50875e-08
ENSG00000005100	DHX33	-0.74193	6.46766	1.38471e-09	1.53775e-08
ENSG00000158089	GALNT14	1.41019	2.36781	1.39384e-09	1.54658e-08
ENSG00000253719	ATXN7L3B	-0.779844	6.41381	1.40127e-09	1.55353e-08
ENSG00000122359	ANXA11	-0.79596	7.84547	1.43175e-09	1.58598e-08
ENSG00000107551	RASSF4	1.51487	2.202	1.45142e-09	1.60643e-08
ENSG00000162512	SDC3	0.733123	7.03117	1.45454e-09	1.60853e-08
ENSG00000170425	ADORA2B	-0.950354	4.9568	1.45972e-09	1.61165e-08
ENSG00000167105	TMEM92	1.15448	3.48717	1.45981e-09	1.61165e-08
ENSG00000156502	SUPV3L1	-0.761352	5.82801	1.47611e-09	1.62829e-08
ENSG00000171388	APLN	2.20311	0.338177	1.50291e-09	1.65513e-08
ENSG00000146426	TIAM2	1.12039	3.60124	1.50296e-09	1.65513e-08
ENSG00000131914	LIN28A	2.07738	0.420952	1.51922e-09	1.67165e-08
ENSG00000158286	RNF207	-1.59823	4.20462	1.529e-09	1.68101e-08
ENSG00000171759	PAH	2.02034	0.539059	1.56464e-09	1.71876e-08
ENSG00000036672	USP2	1.05794	3.84058	1.56938e-09	1.72254e-08
ENSG00000163257	DCAF16	-0.786296	6.26097	1.6115e-09	1.76729e-08
ENSG00000135083	CCNJL	1.20392	3.71808	1.65446e-09	1.8129e-08
ENSG00000111321	LTBR	-0.749148	6.72927	1.66332e-09	1.82109e-08
ENSG00000075914	EXOSC7	-0.768171	5.40548	1.73734e-09	1.90056e-08
ENSG00000170855	TRIAP1	-0.953664	4.98376	1.74389e-09	1.90615e-08
ENSG00000184908	CLCNKB	2.34244	0.320965	1.74685e-09	1.90779e-08
ENSG00000143498	TAF1A	-0.964946	4.36207	1.7688e-09	1.93017e-08
ENSG00000140279	DUOX2	1.88923	1.00538	1.77421e-09	1.93448e-08
ENSG00000145569	FAM105A	0.950818	4.22201	1.78498e-09	1.94461e-08
ENSG00000154153	FAM134B	1.22046	3.11737	1.79398e-09	1.9528e-08
ENSG00000165359	DDX26B	1.28472	2.827	1.82583e-09	1.98583e-08
ENSG00000026652	AGPAT4	1.08642	4.10542	1.90611e-09	2.07145e-08
ENSG00000140807	NKD1	1.11388	3.949	1.92714e-09	2.09258e-08
ENSG00000135312	HTR1B	2.11528	0.343184	1.92921e-09	2.0931e-08
ENSG00000162105	SHANK2	0.997855	4.13931	1.96706e-09	2.13241e-08
ENSG00000182287	AP1S2	0.787052	5.16086	1.97201e-09	2.13602e-08
ENSG00000136367	ZFHX2	1.61528	1.73854	2.03343e-09	2.20074e-08
ENSG00000169126	ARMC4	-1.04122	3.86964	2.11481e-09	2.28694e-08
ENSG00000104524	PYCRL	-0.880395	4.59274	2.1256e-09	2.29673e-08
ENSG00000108306	FBXL20	-0.956797	4.3372	2.13502e-09	2.30502e-08
ENSG00000100297	MCM5	-0.773152	8.00904	2.15313e-09	2.32267e-08
ENSG00000168491	CCDC110	1.50406	2.35588	2.15741e-09	2.32539e-08
ENSG00000136997	MYC	-1.06692	8.14466	2.19063e-09	2.35926e-08
ENSG00000178814	OPLAH	-0.951814	4.73019	2.28084e-09	2.45441e-08
ENSG00000131398	KCNC3	1.32311	3.16813	2.28756e-09	2.45964e-08
ENSG00000184886	PIGW	-0.948759	4.65011	2.31532e-09	2.48746e-08
ENSG00000115271	GCA	0.872572	5.02971	2.41215e-09	2.58938e-08
ENSG00000166510	CCDC68	0.964132	4.19886	2.42814e-09	2.60443e-08
ENSG00000073536	NLE1	-0.689045	5.78544	2.44328e-09	2.61854e-08
ENSG00000167355		-1.14506	4.84362	2.46063e-09	2.63499e-08
ENSG00000160801	PTH1R	1.934	0.67854	2.47357e-09	2.6467e-08
ENSG00000104324	CPQ	1.97154	0.789989	2.47776e-09	2.64904e-08
ENSG00000186231	KLHL32	1.87146	0.733805	2.50321e-09	2.67407e-08
ENSG00000135454	B4GALNT1	0.951452	6.10759	2.50819e-09	2.67723e-08
ENSG00000105246	EBI3	2.24604	0.206346	2.51031e-09	2.67733e-08
ENSG00000134901	KDELC1	1.00153	4.06852	2.60842e-09	2.77972e-08
ENSG00000170345	FOS	1.48606	4.14909	2.61633e-09	2.78589e-08
ENSG00000175471	MCTP1	2.01008	1.25676	2.62564e-09	2.79356e-08
ENSG00000173457	PPP1R14B	-0.745165	7.28027	2.66493e-09	2.83307e-08
ENSG00000111912	NCOA7	0.802752	4.83252	2.6827e-09	2.84966e-08
ENSG00000116663	FBXO6	-0.872627	4.41141	2.69575e-09	2.86123e-08
ENSG00000167733	HSD11B1L	1.65875	2.01643	2.72962e-09	2.89484e-08
ENSG00000163297	ANTXR2	1.14669	4.08419	2.78112e-09	2.9471e-08
ENSG00000105866	SP4	0.83681	5.19978	2.80095e-09	2.96572e-08
ENSG00000129474	AJUBA	-0.798838	6.21724	2.80397e-09	2.96654e-08
ENSG00000091127	PUS7	-0.664209	6.11329	2.8487e-09	3.01145e-08
ENSG00000170190	SLC16A5	-1.00987	5.10734	2.86658e-09	3.02793e-08
ENSG00000182253	SYNM	1.14293	3.67472	2.91974e-09	3.08161e-08
ENSG00000206077	ZDHHC11B	1.65914	1.70088	2.94471e-09	3.10548e-08
ENSG00000116985	BMP8B	0.804999	5.04463	2.96553e-09	3.12494e-08
ENSG00000130529	TRPM4	0.700131	5.50893	2.98731e-09	3.14538e-08
ENSG00000182054	IDH2	0.661101	6.01195	3.05091e-09	3.20978e-08
ENSG00000166165	CKB	0.805388	9.37911	3.09e-09	3.24604e-08
ENSG00000145506	NKD2	0.934038	4.61391	3.09029e-09	3.24604e-08
ENSG00000138119	MYOF	-0.91631	8.39137	3.13389e-09	3.28921e-08
ENSG00000074201	CLNS1A	-0.727445	6.66112	3.14561e-09	3.29889e-08
ENSG00000118985	ELL2	0.910385	5.76069	3.15272e-09	3.30372e-08
ENSG00000119715	ESRRB	1.87346	0.989504	3.26235e-09	3.41341e-08
ENSG00000072163	LIMS2	1.51173	2.80605	3.26257e-09	3.41341e-08
ENSG00000102996	MMP15	0.731181	6.72358	3.27142e-09	3.41995e-08
ENSG00000142632	ARHGEF19	-0.648624	6.04137	3.36505e-09	3.51505e-08
ENSG00000176490	DIRAS1	0.70302	5.87308	3.40054e-09	3.54931e-08
ENSG00000165801	ARHGEF40	0.985814	4.13364	3.5399e-09	3.69185e-08
ENSG00000169826	CSGALNACT2	0.83107	4.96389	3.55804e-09	3.70784e-08
ENSG00000147162	OGT	-0.811791	7.51929	3.59496e-09	3.74336e-08
ENSG00000188554	NBR1	-0.731266	6.84933	3.60722e-09	3.75315e-08
ENSG00000135643	KCNMB4	1.15349	3.58453	3.66902e-09	3.81445e-08
ENSG00000138613	APH1B	1.1264	3.64494	3.756e-09	3.9018e-08
ENSG00000149131	SERPING1	1.38713	2.37531	3.79991e-09	3.94232e-08
ENSG00000084444	KIAA1467	0.952739	5.47062	3.80098e-09	3.94232e-08
ENSG00000163694	RBM47	0.770858	5.36283	3.85646e-09	3.99672e-08
ENSG00000006118	TMEM132A	0.729568	7.0372	3.89523e-09	4.03374e-08
ENSG00000020633	RUNX3	0.692427	5.90351	3.9328e-09	4.06945e-08
ENSG00000067182	TNFRSF1A	-0.827033	5.7499	3.97632e-09	4.11125e-08
ENSG00000008277	ADAM22	0.798761	4.88973	3.99757e-09	4.12999e-08
ENSG00000183778	B3GALT5	2.0353	0.928237	4.08343e-09	4.21539e-08
ENSG00000095739	BAMBI	1.33466	3.8326	4.11396e-09	4.24358e-08
ENSG00000198000	NOL8	-0.653305	5.81212	4.16808e-09	4.29605e-08
ENSG00000145088	EAF2	1.45294	2.00412	4.21602e-09	4.34208e-08
ENSG00000153666	GOLGA8I	1.52647	2.50043	4.26664e-09	4.39078e-08
ENSG00000108771	DHX58	2.00345	0.676907	4.2811e-09	4.40223e-08
ENSG00000105357	MYH14	0.825659	7.10111	4.28868e-09	4.40658e-08
ENSG00000137094	DNAJB5	1.04163	3.81363	4.2929e-09	4.40749e-08
ENSG00000101986	ABCD1	1.13911	4.09452	4.32198e-09	4.43389e-08
ENSG00000017373	SRCIN1	1.06045	3.89502	4.37093e-09	4.48063e-08
ENSG00000187210	GCNT1	1.05799	3.8901	4.38172e-09	4.4882e-08
ENSG00000132026	RTBDN	1.25603	4.13048	4.51024e-09	4.61626e-08
ENSG00000011332	DPF1	1.01568	4.00866	4.58644e-09	4.69062e-08
ENSG00000159733	ZFYVE28	0.920443	4.56955	4.59855e-09	4.69935e-08
ENSG00000086200	IPO11	-0.657391	6.04387	4.75372e-09	4.85417e-08
ENSG00000075651	PLD1	1.09928	3.63625	4.83066e-09	4.92892e-08
ENSG00000148154	UGCG	-0.641555	6.30246	4.99313e-09	5.09075e-08
ENSG00000108469	RECQL5	-0.766012	5.37288	5.02181e-09	5.11604e-08
ENSG00000102265	TIMP1	0.70998	7.04814	5.13171e-09	5.22006e-08
ENSG00000049618	ARID1B	-0.671327	5.78795	5.13182e-09	5.22006e-08
ENSG00000182489	XKRX	2.21613	0.0826434	5.29399e-09	5.38086e-08
ENSG00000181274	FRAT2	-1.1436	3.05959	5.30545e-09	5.38836e-08
ENSG00000008441	NFIX	-0.658236	6.0301	5.35103e-09	5.43047e-08
ENSG00000110799	VWF	1.8867	0.561991	5.52775e-09	5.60551e-08
ENSG00000160284	SPATC1L	2.01868	0.575965	5.68792e-09	5.7635e-08
ENSG00000139354	GAS2L3	0.656014	5.89524	5.8775e-09	5.95103e-08
ENSG00000143126	CELSR2	0.641154	5.81313	5.89426e-09	5.96342e-08
ENSG00000105767	CADM4	0.708118	5.59946	6.04886e-09	6.11514e-08
ENSG00000183111	ARHGEF37	1.13703	3.64097	6.05655e-09	6.11823e-08
ENSG00000111726	CMAS	0.640395	5.83728	6.07734e-09	6.13454e-08
ENSG00000119403	PHF19	-0.863598	6.21006	6.09622e-09	6.14888e-08
ENSG00000148484	RSU1	0.680483	5.5255	6.18466e-09	6.23332e-08
ENSG00000163590	PPM1L	0.858711	4.68219	6.29285e-09	6.33462e-08
ENSG00000124120	TTPAL	0.64137	5.86627	6.29476e-09	6.33462e-08
ENSG00000110090	CPT1A	0.704831	7.03065	6.3251e-09	6.3603e-08
ENSG00000173227	SYT12	1.33948	2.65746	6.5764e-09	6.60795e-08
ENSG00000126259	KIRREL2	1.74353	1.32034	6.65198e-09	6.67881e-08
ENSG00000101665	SMAD7	1.47579	3.70725	6.8824e-09	6.90491e-08
ENSG00000198624	CCDC69	1.01499	4.18769	6.93753e-09	6.94978e-08
ENSG00000175785	PRIMA1	1.55821	1.89798	6.93767e-09	6.94978e-08
ENSG00000104154	SLC30A4	1.07315	3.5881	7.01679e-09	7.02371e-08
ENSG00000108960	MMD	0.836431	5.07554	7.12625e-09	7.12787e-08
ENSG00000198561	CTNND1	-0.745742	8.03352	7.34509e-09	7.3412e-08
ENSG00000077942	FBLN1	0.705583	5.46689	7.38907e-09	7.37956e-08
ENSG00000249242	TMEM150C	1.53722	1.55271	7.47261e-09	7.45282e-08
ENSG00000143198	MGST3	0.651319	5.78026	7.47372e-09	7.45282e-08
ENSG00000128567	PODXL	0.765617	7.05744	7.51846e-09	7.49177e-08
ENSG00000165730	STOX1	1.06998	3.68422	7.98961e-09	7.95524e-08
ENSG00000148334	PTGES2	-0.69339	6.6954	8.15452e-09	8.11331e-08
ENSG00000100911	PSME2	-0.734202	5.98118	8.21694e-09	8.16926e-08
ENSG00000156711	MAPK13	-0.773921	5.50325	8.24403e-09	8.19002e-08
ENSG00000132953	XPO4	-0.701814	6.47	8.55072e-09	8.48831e-08
ENSG00000182158	CREB3L2	0.779815	6.81668	8.57237e-09	8.5034e-08
ENSG00000197587	DMBX1	1.0792	3.6322	8.67742e-09	8.59469e-08
ENSG00000183044	ABAT	1.07694	3.89122	8.67743e-09	8.59469e-08
ENSG00000116793	PHTF1	0.935032	4.94031	8.7187e-09	8.6291e-08
ENSG00000100814	CCNB1IP1	-0.748807	6.02333	8.72906e-09	8.63287e-08
ENSG00000175643	RMI2	-1.05009	3.95114	8.73649e-09	8.63375e-08
ENSG00000215045	GRID2IP	1.52457	1.88851	8.7817e-09	8.67193e-08
ENSG00000165025	SYK	1.29805	3.08491	8.94105e-09	8.82268e-08
ENSG00000179750	APOBEC3B	-0.994685	4.02377	9.01566e-09	8.88966e-08
ENSG00000106034	CPED1	1.76564	1.36667	9.03216e-09	8.89928e-08
ENSG00000119121	TRPM6	1.50799	2.17723	9.15794e-09	9.01647e-08
ENSG00000196937	FAM3C	-0.726559	7.40131	9.2419e-09	9.09235e-08
ENSG00000141404	GNAL	1.29185	3.81615	9.40712e-09	9.248e-08
ENSG00000154511	FAM69A	0.987597	4.00726	9.45582e-09	9.28895e-08
ENSG00000242732	RGAG4	1.1051	3.50682	9.48042e-09	9.30619e-08
ENSG00000184845	DRD1	1.77743	1.31457	9.52693e-09	9.34489e-08
ENSG00000134827	TCN1	1.93334	0.877489	9.55383e-09	9.36431e-08
ENSG00000168874	ATOH8	2.67901	1.2852	9.8565e-09	9.65381e-08
ENSG00000164292	RHOBTB3	-0.773356	7.9471	9.88271e-09	9.6723e-08
ENSG00000112290	WASF1	0.720613	5.53456	1.01382e-08	9.91046e-08
ENSG00000205250	E2F4	-0.764362	6.88468	1.01411e-08	9.91046e-08
ENSG00000104814	MAP4K1	1.61482	1.63156	1.04454e-08	1.02003e-07
ENSG00000110427	KIAA1549L	1.82618	1.26325	1.05067e-08	1.02526e-07
ENSG00000131746	TNS4	1.12003	7.15901	1.06577e-08	1.03923e-07
ENSG00000115266	APC2	2.33456	3.72794	1.0876e-08	1.05972e-07
ENSG00000117602	RCAN3	0.843942	4.45155	1.09441e-08	1.06557e-07
ENSG00000161179	YDJC	-0.806375	5.78026	1.10128e-08	1.07147e-07
ENSG00000120699	EXOSC8	-0.734263	5.97594	1.11351e-08	1.08257e-07
ENSG00000147883	CDKN2B	1.12717	3.19623	1.13048e-08	1.09826e-07
ENSG00000109519	GRPEL1	-0.694353	6.5542	1.15095e-08	1.11733e-07
ENSG00000099204	ABLIM1	-0.772202	8.19896	1.15534e-08	1.12076e-07
ENSG00000164509	IL31RA	1.90113	0.516561	1.17629e-08	1.14025e-07
ENSG00000023445	BIRC3	1.25379	3.14174	1.18078e-08	1.14376e-07
ENSG00000135241	PNPLA8	0.792693	5.30043	1.20291e-08	1.16434e-07
ENSG00000107859	PITX3	1.4317	2.0465	1.20816e-08	1.16857e-07
ENSG00000198833	UBE2J1	-0.634409	6.04182	1.22787e-08	1.18677e-07
ENSG00000174640	SLCO2A1	2.40037	0.31625	1.23414e-08	1.19195e-07
ENSG00000242574	HLA-DMB	1.94439	0.768232	1.28912e-08	1.24414e-07
ENSG00000140905	GCSH	-0.654027	6.28578	1.31334e-08	1.26659e-07
ENSG00000163811	WDR43	-0.716418	7.47786	1.33446e-08	1.28601e-07
ENSG00000108963	DPH1	-0.78345	4.86001	1.34638e-08	1.29655e-07
ENSG00000167613	LAIR1	2.07268	0.614152	1.35541e-08	1.30429e-07
ENSG00000112297	AIM1	0.740779	5.55396	1.3611e-08	1.30882e-07
ENSG00000166557	TMED3	0.645744	5.9858	1.36574e-08	1.31233e-07
ENSG00000127990	SGCE	0.83998	4.61171	1.37461e-08	1.31988e-07
ENSG00000151090	THRB	2.16838	0.922095	1.38131e-08	1.32535e-07
ENSG00000140416	TPM1	1.0231	5.10757	1.39128e-08	1.33395e-07
ENSG00000148840	PPRC1	-0.718432	7.24996	1.40858e-08	1.34956e-07
ENSG00000128683	GAD1	1.0412	3.70876	1.4486e-08	1.38689e-07
ENSG00000135916	ITM2C	0.728017	7.65262	1.47529e-08	1.41142e-07
ENSG00000175591	P2RY2	1.19306	2.74422	1.49981e-08	1.43384e-07
ENSG00000119335	SET	-0.76346	9.65756	1.50414e-08	1.43694e-07
ENSG00000049860	HEXB	0.717563	7.47309	1.5408e-08	1.4702e-07
ENSG00000144354	CDCA7	-0.799242	6.52966	1.54119e-08	1.4702e-07
ENSG00000184922	FMNL1	1.08767	3.43554	1.55088e-08	1.47838e-07
ENSG00000134996	OSTF1	0.751002	5.03209	1.58629e-08	1.51104e-07
ENSG00000185420	SMYD3	0.911643	4.76094	1.58948e-08	1.51299e-07
ENSG00000145050	MANF	0.689549	6.9243	1.60082e-08	1.52269e-07
ENSG00000143179	UCK2	-0.678605	6.93811	1.60215e-08	1.52285e-07
ENSG00000105650	PDE4C	1.83724	1.14319	1.61493e-08	1.53389e-07
ENSG00000177508	IRX3	1.36816	2.04168	1.62223e-08	1.53972e-07
ENSG00000115457	IGFBP2	0.703553	7.31961	1.62411e-08	1.54039e-07
ENSG00000133739	LRRCC1	0.78402	4.88914	1.63157e-08	1.54636e-07
ENSG00000118960	HS1BP3	0.783896	4.94344	1.6468e-08	1.55967e-07
ENSG00000129255	MPDU1	-0.653488	5.61479	1.66194e-08	1.57288e-07
ENSG00000163132	MSX1	1.19354	7.99796	1.66545e-08	1.57508e-07
ENSG00000105671	DDX49	-0.68753	5.9029	1.69126e-08	1.59834e-07
ENSG00000132382	MYBBP1A	-0.857165	7.30249	1.72228e-08	1.62649e-07
ENSG00000169860	P2RY1	1.32515	2.47998	1.72798e-08	1.63071e-07
ENSG00000233532	LINC00460	1.51138	1.88094	1.73443e-08	1.63562e-07
ENSG00000205730	ITPRIPL2	-0.981679	6.283	1.77633e-08	1.67394e-07
ENSG00000187688	TRPV2	1.74548	1.2758	1.78597e-08	1.68182e-07
ENSG00000243742	RPLP0P2	1.55752	1.81074	1.79363e-08	1.68783e-07
ENSG00000172935	MRGPRF	1.81195	1.05872	1.79648e-08	1.6893e-07
ENSG00000031081	ARHGAP31	1.30169	2.73156	1.8532e-08	1.7414e-07
ENSG00000030066	NUP160	-0.716919	7.16319	1.86443e-08	1.75071e-07
ENSG00000103942	HOMER2	1.63782	1.31875	1.88122e-08	1.76521e-07
ENSG00000147082	CCNB3	1.32504	2.76657	1.90431e-08	1.78561e-07
ENSG00000103381	CPPED1	0.904874	4.47479	1.92096e-08	1.79994e-07
ENSG00000197558	SSPO	1.45288	2.21818	1.9435e-08	1.81977e-07
ENSG00000065183	WDR3	-0.7138	7.13112	1.95223e-08	1.82665e-07
ENSG00000165125	TRPV6	1.75728	1.06445	1.99211e-08	1.86264e-07
ENSG00000184185	KCNJ12	1.08106	3.25028	2.03825e-08	1.90444e-07
ENSG00000170577	SIX2	1.85222	1.07971	2.04405e-08	1.90851e-07
ENSG00000101158	NELFCD	-0.67544	6.76953	2.04678e-08	1.9097e-07
ENSG00000135047	CTSL	0.629747	6.143	2.0521e-08	1.91331e-07
ENSG00000225978	HAR1A	2.09522	0.289432	2.06503e-08	1.92401e-07
ENSG00000132768	DPH2	-0.626693	6.11083	2.12626e-08	1.97966e-07
ENSG00000084764	MAPRE3	1.08253	4.36275	2.21347e-08	2.0594e-07
ENSG00000185163	DDX51	-0.723318	5.66436	2.22541e-08	2.06905e-07
ENSG00000214944	ARHGEF28	0.867175	4.43733	2.22702e-08	2.06909e-07
ENSG00000101384	JAG1	0.712057	5.71915	2.23907e-08	2.07883e-07
ENSG00000099250	NRP1	1.27699	2.60078	2.25309e-08	2.09037e-07
ENSG00000147394	ZNF185	0.628081	6.31218	2.26893e-08	2.10358e-07
ENSG00000151224	MAT1A	2.27731	1.28467	2.35098e-08	2.17812e-07
ENSG00000162849	KIF26B	1.91127	0.669845	2.36733e-08	2.19174e-07
ENSG00000182197	EXT1	0.759091	5.4367	2.389e-08	2.21024e-07
ENSG00000086300	SNX10	0.624631	5.88134	2.40745e-08	2.22575e-07
ENSG00000074527	NTN4	1.31469	2.70445	2.42101e-08	2.23672e-07
ENSG00000118922	KLF12	0.915432	4.26027	2.464e-08	2.27484e-07
ENSG00000173269	MMRN2	1.17848	3.48012	2.49133e-08	2.29847e-07
ENSG00000198168	SVIP	0.713493	5.31811	2.49704e-08	2.30213e-07
ENSG00000128340	RAC2	0.827718	5.04748	2.52554e-08	2.32677e-07
ENSG00000144893	MED12L	1.34859	3.72939	2.55128e-08	2.34885e-07
ENSG00000142611	PRDM16	0.96904	3.85118	2.59549e-08	2.38789e-07
ENSG00000108821	COL1A1	0.765939	5.4854	2.64546e-08	2.43217e-07
ENSG00000196872	KIAA1211L	2.06	0.224943	2.65595e-08	2.44011e-07
ENSG00000134291	TMEM106C	0.694884	7.07642	2.69587e-08	2.47506e-07
ENSG00000197183	C20orf112	1.00638	3.69227	2.74814e-08	2.51998e-07
ENSG00000100968	NFATC4	1.39442	2.50392	2.74862e-08	2.51998e-07
ENSG00000143847	PPFIA4	1.31103	3.14849	2.75798e-08	2.5268e-07
ENSG00000123240	OPTN	0.782835	5.19691	2.80613e-08	2.56914e-07
ENSG00000162946	DISC1	1.36265	1.98806	2.86523e-08	2.62143e-07
ENSG00000163683	SMIM14	0.94203	4.10443	2.86829e-08	2.62241e-07
ENSG00000183751	TBL3	-0.70264	6.54982	2.87376e-08	2.62559e-07
ENSG00000070214	SLC44A1	0.70079	6.8746	2.87706e-08	2.62678e-07
ENSG00000240682	ISY1	-0.662779	5.66449	2.88191e-08	2.62939e-07
ENSG00000058091	CDK14	0.769283	4.70364	2.9161e-08	2.65875e-07
ENSG00000151806	GUF1	-0.616789	5.90803	2.92848e-08	2.6682e-07
ENSG00000182944	EWSR1	-0.718911	8.32906	2.94254e-08	2.67915e-07
ENSG00000130701	RBBP8NL	1.85867	0.703428	2.97102e-08	2.70322e-07
ENSG00000104205	SGK3	0.711944	5.24028	3.01511e-08	2.74144e-07
ENSG00000173473	SMARCC1	-0.768454	8.34773	3.03365e-08	2.7564e-07
ENSG00000135318	NT5E	0.767041	7.23886	3.06029e-08	2.77869e-07
ENSG00000204128	C2orf72	1.21126	3.16048	3.08825e-08	2.80215e-07
ENSG00000110042	DTX4	0.959532	4.25222	3.2699e-08	2.96493e-07
ENSG00000100403	ZC3H7B	-0.680656	7.06411	3.28026e-08	2.97229e-07
ENSG00000153574	RPIA	-0.630143	5.89709	3.29631e-08	2.98478e-07
ENSG00000133316	WDR74	-0.906258	5.92991	3.30217e-08	2.98803e-07
ENSG00000121964	GTDC1	1.06035	4.26804	3.31848e-08	3.00073e-07
ENSG00000107611	CUBN	1.67727	1.64497	3.36764e-08	3.04311e-07
ENSG00000138760	SCARB2	0.682315	7.1573	3.37805e-08	3.05042e-07
ENSG00000184489	PTP4A3	0.894756	4.24655	3.49371e-08	3.1527e-07
ENSG00000025800	KPNA6	-0.673675	7.10371	3.5757e-08	3.22448e-07
ENSG00000088280	ASAP3	0.769532	4.95964	3.59402e-08	3.23879e-07
ENSG00000136630	HLX	1.41854	1.74519	3.59804e-08	3.2402e-07
ENSG00000111670	GNPTAB	0.674039	6.92435	3.64607e-08	3.28121e-07
ENSG00000166780	C16orf45	0.78475	4.53548	3.66553e-08	3.29648e-07
ENSG00000082014	SMARCD3	0.769993	4.96888	3.66967e-08	3.29795e-07
ENSG00000152527	PLEKHH2	0.834477	4.39982	3.67456e-08	3.3001e-07
ENSG00000123600	METTL8	-0.822943	4.31622	3.70959e-08	3.32929e-07
ENSG00000162636	FAM102B	0.751008	5.82988	3.74521e-08	3.35897e-07
ENSG00000162104	ADCY9	0.744816	5.04095	3.75256e-08	3.36329e-07
ENSG00000157111	TMEM171	1.25717	2.4365	3.76473e-08	3.3719e-07
ENSG00000099284	H2AFY2	-0.666216	5.72311	3.80722e-08	3.40764e-07
ENSG00000161996	WDR90	-1.08906	5.51701	3.81019e-08	3.40799e-07
ENSG00000128928	IVD	-0.704968	6.20287	3.91267e-08	3.49728e-07
ENSG00000182379	NXPH4	0.768871	4.68857	3.93114e-08	3.51141e-07
ENSG00000198668	CALM1	0.715384	8.54133	3.97195e-08	3.54546e-07
ENSG00000136828	RALGPS1	1.07163	3.92857	3.99639e-08	3.56486e-07
ENSG00000198951	NAGA	0.615489	5.89562	4.00153e-08	3.56704e-07
ENSG00000050426	LETMD1	-0.705188	5.598	4.08093e-08	3.63536e-07
ENSG00000151726	ACSL1	0.742747	5.16261	4.20127e-08	3.74004e-07
ENSG00000141622	RNF165	1.49657	2.48935	4.20607e-08	3.74179e-07
ENSG00000163482	STK36	-0.879178	4.30034	4.22812e-08	3.75886e-07
ENSG00000149182	ARFGAP2	-0.631944	6.24574	4.2747e-08	3.79771e-07
ENSG00000057657	PRDM1	1.62686	1.12273	4.3157e-08	3.83156e-07
ENSG00000106415	GLCCI1	1.23273	2.58605	4.33296e-08	3.8443e-07
ENSG00000160606	TLCD1	-0.994285	3.82178	4.34986e-08	3.8567e-07
ENSG00000185338	SOCS1	1.76335	1.6321	4.51982e-08	4.0047e-07
ENSG00000188322	SBK1	0.619798	5.96877	4.55458e-08	4.03279e-07
ENSG00000129675	ARHGEF6	1.20663	2.43902	4.62086e-08	4.08873e-07
ENSG00000183688	FAM101B	0.649626	6.63069	4.63992e-08	4.10285e-07
ENSG00000175093	SPSB4	1.88543	0.819222	4.67093e-08	4.1275e-07
ENSG00000135114	OASL	1.34718	2.57686	4.6824e-08	4.13487e-07
ENSG00000142634	EFHD2	-0.749162	7.03449	4.81965e-08	4.25322e-07
ENSG00000100526	CDKN3	0.630909	5.88059	4.878e-08	4.30183e-07
ENSG00000240771	ARHGEF25	1.36346	2.71609	4.88223e-08	4.30269e-07
ENSG00000155115	GTF3C6	-0.909765	4.19886	4.89468e-08	4.31078e-07
ENSG00000049130	KITLG	-0.90681	9.94913	4.89891e-08	4.31163e-07
ENSG00000091536	MYO15A	1.57093	1.4362	4.93542e-08	4.34087e-07
ENSG00000179387	ELMOD2	0.600302	5.90431	4.9471e-08	4.34824e-07
ENSG00000151474	FRMD4A	1.97971	1.32718	4.98269e-08	4.3766e-07
ENSG00000117385	LEPRE1	0.707989	5.21456	5.00555e-08	4.39232e-07
ENSG00000006534	ALDH3B1	-0.912415	4.52727	5.00724e-08	4.39232e-07
ENSG00000100216	TOMM22	-0.674585	7.1757	5.01283e-08	4.3943e-07
ENSG00000103326	CAPN15	-0.645049	5.55396	5.0226e-08	4.39994e-07
ENSG00000177426	TGIF1	-0.692217	6.91773	5.03743e-08	4.41001e-07
ENSG00000107829	FBXW4	-0.823625	4.58824	5.07729e-08	4.44195e-07
ENSG00000152767	FARP1	0.621308	5.86357	5.1126e-08	4.46989e-07
ENSG00000054179	ENTPD2	0.844189	4.98712	5.12817e-08	4.48052e-07
ENSG00000163818	LZTFL1	-0.828268	4.44045	5.14173e-08	4.4894e-07
ENSG00000164949	GEM	0.886727	4.15319	5.15939e-08	4.50184e-07
ENSG00000176953	NFATC2IP	-0.63568	6.26195	5.26865e-08	4.59414e-07
ENSG00000159131	GART	-0.875139	8.15504	5.28631e-08	4.60649e-07
ENSG00000131844	MCCC2	-0.640445	6.34378	5.39367e-08	4.69694e-07
ENSG00000129595	EPB41L4A	1.71905	2.46695	5.7226e-08	4.97931e-07
ENSG00000138061	CYP1B1	1.57197	2.62836	5.72547e-08	4.97931e-07
ENSG00000180198	RCC1	-0.813616	7.86212	5.84615e-08	5.08091e-07
ENSG00000005961	ITGA2B	1.63765	2.62632	5.88954e-08	5.11525e-07
ENSG00000213654	GPSM3	1.42959	1.64299	6.08845e-08	5.28453e-07
ENSG00000154639	CXADR	0.624131	5.66656	6.09763e-08	5.28902e-07
ENSG00000038274	MAT2B	-0.655817	6.51168	6.11071e-08	5.29688e-07
ENSG00000185236	RAB11B	-0.80352	6.47223	6.13746e-08	5.31658e-07
ENSG00000107833	NPM3	-0.674459	7.08436	6.2506e-08	5.41103e-07
ENSG00000122591	FAM126A	0.612484	5.80529	6.26071e-08	5.41623e-07
ENSG00000167771	RCOR2	0.887204	4.15243	6.39952e-08	5.53269e-07
ENSG00000204387	C6orf48	-0.6741	6.62155	6.41863e-08	5.54558e-07
ENSG00000167264	DUS2L	-0.778057	4.45904	6.47051e-08	5.58674e-07
ENSG00000108272	DHRS11	-0.965383	3.67016	6.4859e-08	5.59637e-07
ENSG00000126249	PDCD2L	-0.812628	4.39945	6.5191e-08	5.62134e-07
ENSG00000104213	PDGFRL	1.03221	3.66403	6.58206e-08	5.67192e-07
ENSG00000149948	HMGA2	-0.703331	7.61966	6.7152e-08	5.78288e-07
ENSG00000138442	WDR12	-0.600167	6.26071	6.74459e-08	5.8044e-07
ENSG00000112367	FIG4	0.795602	4.83982	6.77405e-08	5.82595e-07
ENSG00000076826	CAMSAP3	0.694357	5.40424	6.85198e-08	5.88913e-07
ENSG00000073712	FERMT2	0.67158	6.1002	6.91676e-08	5.9386e-07
ENSG00000105821	DNAJC2	-0.793638	5.88651	6.91854e-08	5.9386e-07
ENSG00000165105	RASEF	1.76052	0.846684	6.92891e-08	5.94364e-07
ENSG00000141101	NOB1	-0.678105	6.93652	7.01148e-08	6.01056e-07
ENSG00000172508	CARNS1	1.94575	0.451507	7.22148e-08	6.18656e-07
ENSG00000198860	TSEN15	-0.867814	5.48633	7.27702e-08	6.23009e-07
ENSG00000105197	TIMM50	-0.681331	6.44297	7.28705e-08	6.23463e-07
ENSG00000165516	KLHDC2	-0.745973	4.68223	7.296e-08	6.23825e-07
ENSG00000115234	SNX17	-0.639362	6.61885	7.37845e-08	6.30466e-07
ENSG00000121578	B4GALT4	0.757687	4.78999	7.4868e-08	6.3931e-07
ENSG00000128655	PDE11A	1.66383	0.8917	7.4936e-08	6.39344e-07
ENSG00000137877	SPTBN5	1.63446	1.72016	7.49689e-08	6.39344e-07
ENSG00000092871	RFFL	-0.748034	5.5538	7.54858e-08	6.43336e-07
ENSG00000143001	TMEM61	1.97735	1.16686	7.61335e-08	6.48437e-07
ENSG00000159363	ATP13A2	0.64648	6.83231	7.63048e-08	6.49477e-07
ENSG00000103160	HSDL1	0.581297	6.22011	7.88135e-08	6.70398e-07
ENSG00000165806	CASP7	0.648317	5.98553	8.02413e-08	6.82102e-07
ENSG00000168398	BDKRB2	2.18971	0.504985	8.19876e-08	6.96499e-07
ENSG00000094975	SUCO	0.609081	6.17577	8.53479e-08	7.24578e-07
ENSG00000132716	DCAF8	-0.690693	5.39556	8.57373e-08	7.27416e-07
ENSG00000114779	ABHD14B	-0.692396	5.2474	8.67343e-08	7.35402e-07
ENSG00000105426	PTPRS	0.695943	7.28398	8.71355e-08	7.38329e-07
ENSG00000242180	OR51B5	-1.81334	1.21186	8.74825e-08	7.40648e-07
ENSG00000173890	GPR160	0.840985	4.19952	8.75214e-08	7.40648e-07
ENSG00000131979	GCH1	0.697254	5.45728	8.77994e-08	7.42524e-07
ENSG00000198157	HMGN5	1.00639	3.23391	8.93836e-08	7.55437e-07
ENSG00000183431	SF3A3	-0.67476	7.24425	9.13887e-08	7.71889e-07
ENSG00000132199	ENOSF1	-0.73867	5.22549	9.24265e-08	7.80155e-07
ENSG00000105552	BCAT2	-0.675897	5.74763	9.4523e-08	7.97341e-07
ENSG00000058600	POLR3E	-0.612708	5.77174	9.4858e-08	7.99656e-07
ENSG00000117592	PRDX6	-0.689333	8.25881	9.62538e-08	8.10904e-07
ENSG00000096092	TMEM14A	0.733018	5.962	9.64479e-08	8.12021e-07
ENSG00000185924	RTN4RL1	1.12756	3.32646	9.86025e-08	8.29632e-07
ENSG00000158457	TSPAN33	0.778606	4.50122	1.00046e-07	8.41237e-07
ENSG00000129757	CDKN1C	1.37944	4.70248	1.01102e-07	8.49578e-07
ENSG00000100410	PHF5A	-0.584704	6.01387	1.01901e-07	8.55745e-07
ENSG00000179941	BBS10	-0.712301	4.86469	1.03256e-07	8.66573e-07
ENSG00000188997	KCTD21	1.12179	3.15006	1.0379e-07	8.70506e-07
ENSG00000020577	SAMD4A	-0.691862	5.21931	1.05824e-07	8.86998e-07
ENSG00000182175	RGMA	1.1117	3.34746	1.05979e-07	8.87735e-07
ENSG00000161956	SENP3	-0.646431	6.44712	1.07769e-07	9.02155e-07
ENSG00000105327	BBC3	-0.846367	4.74461	1.10242e-07	9.22271e-07
ENSG00000050555	LAMC3	0.822305	4.46873	1.12023e-07	9.36578e-07
ENSG00000144320	KIAA1715	0.58404	5.86784	1.12103e-07	9.36653e-07
ENSG00000169429	IL8	1.70318	0.584804	1.12641e-07	9.40059e-07
ENSG00000181350	FAM211A	1.42409	2.01023	1.12711e-07	9.40059e-07
ENSG00000215039	CD27-AS1	1.58758	1.22458	1.12724e-07	9.40059e-07
ENSG00000115594	IL1R1	0.800181	4.52149	1.13585e-07	9.46636e-07
ENSG00000089723	OTUB2	0.880947	4.13186	1.13665e-07	9.46709e-07
ENSG00000138639	ARHGAP24	1.65037	0.757005	1.13942e-07	9.48412e-07
ENSG00000183605	SFXN4	-0.589296	5.7339	1.1485e-07	9.55366e-07
ENSG00000155093	PTPRN2	1.18869	3.25425	1.16274e-07	9.66195e-07
ENSG00000139842	CUL4A	-0.635797	6.97852	1.16298e-07	9.66195e-07
ENSG00000116833	NR5A2	1.43995	2.33224	1.16743e-07	9.69279e-07
ENSG00000048162	NOP16	-0.739694	5.56366	1.17465e-07	9.74665e-07
ENSG00000104081	BMF	1.3007	2.20646	1.17771e-07	9.76588e-07
ENSG00000112561	TFEB	1.16922	2.65146	1.24536e-07	1.03204e-06
ENSG00000067992	PDK3	1.11802	3.62835	1.26854e-07	1.05059e-06
ENSG00000196365	LONP1	-0.75994	7.79922	1.26969e-07	1.05088e-06
ENSG00000180815	MAP3K15	1.39882	2.09522	1.27259e-07	1.05262e-06
ENSG00000105928	DFNA5	0.886206	4.13225	1.27812e-07	1.05653e-06
ENSG00000166924	NYAP1	0.950388	3.59849	1.28195e-07	1.05903e-06
ENSG00000198420	FAM115A	0.609699	6.41924	1.29972e-07	1.07305e-06
ENSG00000111364	DDX55	-0.617372	5.54424	1.31139e-07	1.082e-06
ENSG00000172350	ABCG4	1.24708	2.6764	1.31725e-07	1.08615e-06
ENSG00000099810	MTAP	-0.803359	7.88793	1.33574e-07	1.10071e-06
ENSG00000138769	CDKL2	1.43236	1.46252	1.35502e-07	1.1159e-06
ENSG00000151640	DPYSL4	0.948262	3.73507	1.36948e-07	1.12711e-06
ENSG00000121390	PSPC1	-0.611172	5.86577	1.39317e-07	1.14589e-06
ENSG00000168140	VASN	1.01852	3.83519	1.39407e-07	1.14592e-06
ENSG00000106546	AHR	0.655899	5.97162	1.39519e-07	1.14612e-06
ENSG00000128573	FOXP2	1.65289	2.06959	1.43431e-07	1.17753e-06
ENSG00000090924	PLEKHG2	0.628124	5.73751	1.46156e-07	1.19916e-06
ENSG00000174405	LIG4	0.790039	4.64512	1.48901e-07	1.22092e-06
ENSG00000115541	HSPE1	-0.68251	7.41555	1.4971e-07	1.22679e-06
ENSG00000173926	MARCH3	1.33878	1.85235	1.51519e-07	1.24084e-06
ENSG00000135414	GDF11	1.04498	3.58929	1.56471e-07	1.2806e-06
ENSG00000124615	MOCS1	0.775231	4.47417	1.57333e-07	1.28685e-06
ENSG00000216490	IFI30	0.619233	6.37518	1.59226e-07	1.30153e-06
ENSG00000130203	APOE	1.78838	0.749258	1.59591e-07	1.3037e-06
ENSG00000133138	TBC1D8B	0.730236	4.69846	1.60087e-07	1.30695e-06
ENSG00000188290	HES4	0.626768	6.19858	1.63035e-07	1.33019e-06
ENSG00000004142	POLDIP2	-0.631958	6.95083	1.63535e-07	1.33344e-06
ENSG00000171798	KNDC1	1.26648	2.38342	1.66957e-07	1.36051e-06
ENSG00000136653	RASSF5	0.988642	3.85325	1.7181e-07	1.39919e-06
ENSG00000130775	THEMIS2	0.911072	4.42673	1.72421e-07	1.4033e-06
ENSG00000080608	KIAA0020	-0.668098	5.82481	1.74038e-07	1.41559e-06
ENSG00000185246	PRPF39	-0.735476	5.36012	1.74902e-07	1.42174e-06
ENSG00000166508	MCM7	-0.706146	9.09551	1.75158e-07	1.42295e-06
ENSG00000171462	DLK2	1.53333	2.36072	1.76936e-07	1.4365e-06
ENSG00000136052	SLC41A2	0.919327	3.87744	1.78812e-07	1.45084e-06
ENSG00000148516	ZEB1	1.16877	2.54431	1.8088e-07	1.46672e-06
ENSG00000158710	TAGLN2	0.739522	7.45365	1.83902e-07	1.49031e-06
ENSG00000132970	WASF3	1.17789	2.3831	1.84647e-07	1.49543e-06
ENSG00000119547	ONECUT2	0.93075	4.34786	1.8615e-07	1.50668e-06
ENSG00000102401	ARMCX3	0.737644	5.20228	1.87931e-07	1.52015e-06
ENSG00000134986	NREP	1.281	2.27753	1.88502e-07	1.52325e-06
ENSG00000107485	GATA3	1.34607	2.49606	1.88545e-07	1.52325e-06
ENSG00000159592	GPBP1L1	-0.660205	6.81484	1.93778e-07	1.56458e-06
ENSG00000155893	ACPL2	0.759137	4.70957	1.95521e-07	1.57768e-06
ENSG00000178053	MLF1	0.654503	5.59872	1.96405e-07	1.58384e-06
ENSG00000175573	C11orf68	-0.746797	5.1634	1.97123e-07	1.58866e-06
ENSG00000177000	MTHFR	0.857803	4.49161	1.99887e-07	1.60996e-06
ENSG00000060138	YBX3	-0.764165	8.34152	2.02153e-07	1.62721e-06
ENSG00000112796	ENPP5	0.972122	3.3899	2.0324e-07	1.63487e-06
ENSG00000160783	PMF1	-0.75527	5.11986	2.03352e-07	1.63487e-06
ENSG00000174547	MRPL11	-0.65434	6.49626	2.04342e-07	1.64183e-06
ENSG00000069966	GNB5	0.705576	5.31092	2.06055e-07	1.65459e-06
ENSG00000135324	MRAP2	1.28297	2.25118	2.06594e-07	1.6579e-06
ENSG00000177565	TBL1XR1	-0.676064	7.26599	2.0726e-07	1.66224e-06
ENSG00000183914	DNAH2	1.24241	2.38625	2.08489e-07	1.67108e-06
ENSG00000170004	CHD3	-0.646845	6.71309	2.09365e-07	1.67708e-06
ENSG00000102781	KATNAL1	0.574862	6.00671	2.10239e-07	1.68306e-06
ENSG00000114166	KAT2B	1.01787	3.4736	2.12357e-07	1.69898e-06
ENSG00000137198	GMPR	0.721437	4.72943	2.13766e-07	1.70922e-06
ENSG00000104892	KLC3	0.680819	5.24413	2.16996e-07	1.734e-06
ENSG00000239306	RBM14	-0.698791	6.46581	2.19761e-07	1.75503e-06
ENSG00000099864	PALM	0.692875	5.37046	2.20829e-07	1.76249e-06
ENSG00000170915	PAQR8	0.998845	3.56843	2.23001e-07	1.77875e-06
ENSG00000116649	SRM	-0.655867	7.27352	2.23654e-07	1.78288e-06
ENSG00000105329	TGFB1	0.614101	6.48219	2.28314e-07	1.81893e-06
ENSG00000137474	MYO7A	1.16753	2.8408	2.28885e-07	1.82238e-06
ENSG00000024862	CCDC28A	-1.08073	3.21313	2.33777e-07	1.86021e-06
ENSG00000056736	IL17RB	1.19657	4.0154	2.34326e-07	1.86345e-06
ENSG00000168906	MAT2A	-0.732494	8.32359	2.34968e-07	1.86743e-06
ENSG00000125826	RBCK1	-0.92333	6.52016	2.35289e-07	1.86885e-06
ENSG00000170390	DCLK2	1.21075	2.8304	2.35615e-07	1.87032e-06
ENSG00000005486	RHBDD2	0.585847	5.87115	2.36821e-07	1.87876e-06
ENSG00000124275	MTRR	-0.669812	5.34089	2.3747e-07	1.88278e-06
ENSG00000010704	HFE	-1.05445	3.62515	2.37622e-07	1.88285e-06
ENSG00000152784	PRDM8	1.70218	0.913461	2.37909e-07	1.88399e-06
ENSG00000225077	LINC00337	1.60151	1.38842	2.395e-07	1.89546e-06
ENSG00000213339	QTRT1	-0.998056	4.51749	2.40666e-07	1.90354e-06
ENSG00000125170	DOK4	0.750011	5.08349	2.41083e-07	1.9057e-06
ENSG00000122378	FAM213A	1.0444	3.50131	2.45739e-07	1.94082e-06
ENSG00000053372	MRTO4	-0.625463	7.00328	2.45821e-07	1.94082e-06
ENSG00000102908	NFAT5	-0.660217	7.03868	2.48347e-07	1.95959e-06
ENSG00000106069	CHN2	1.42852	1.43656	2.49466e-07	1.96724e-06
ENSG00000074590	NUAK1	0.732586	4.83958	2.50831e-07	1.97683e-06
ENSG00000063244	U2AF2	-0.694028	8.28026	2.51475e-07	1.98072e-06
ENSG00000135316	SYNCRIP	-0.683729	8.84967	2.5235e-07	1.98643e-06
ENSG00000163754	GYG1	0.651481	6.00159	2.57431e-07	2.02522e-06
ENSG00000241878	PISD	-0.648826	5.4072	2.6178e-07	2.0582e-06
ENSG00000120278	PLEKHG1	0.856758	4.1399	2.64693e-07	2.07987e-06
ENSG00000068971	PPP2R5B	0.890608	4.27484	2.6521e-07	2.08269e-06
ENSG00000076067	RBMS2	-0.687671	5.13022	2.66349e-07	2.09039e-06
ENSG00000105971	CAV2	-0.843667	7.07455	2.66722e-07	2.09207e-06
ENSG00000214160	ALG3	-0.595329	5.53005	2.69095e-07	2.10943e-06
ENSG00000164066	INTU	-0.861566	4.13167	2.74706e-07	2.15214e-06
ENSG00000066735	KIF26A	0.743382	6.0988	2.75754e-07	2.15813e-06
ENSG00000106344	RBM28	-0.569531	5.77207	2.75799e-07	2.15813e-06
ENSG00000163406	SLC15A2	1.95611	0.562229	2.76616e-07	2.16324e-06
ENSG00000221944	TIGD1	-1.24559	2.07064	2.77494e-07	2.16883e-06
ENSG00000078401	EDN1	1.63766	0.683992	2.77717e-07	2.16928e-06
ENSG00000158813	EDA	0.932349	3.84747	2.78204e-07	2.1718e-06
ENSG00000159231	CBR3	1.44189	1.36144	2.79514e-07	2.18073e-06
ENSG00000125510	OPRL1	1.4192	2.00952	2.80521e-07	2.1873e-06
ENSG00000115993	TRAK2	0.642347	6.05092	2.80767e-07	2.18792e-06
ENSG00000182768	NGRN	-0.625422	6.92176	2.84048e-07	2.21219e-06
ENSG00000160877	NACC1	-0.657471	7.93909	2.86535e-07	2.23024e-06
ENSG00000157240	FZD1	0.830784	4.77397	2.88267e-07	2.2424e-06
ENSG00000125850	OVOL2	1.61568	1.46626	2.96648e-07	2.30623e-06
ENSG00000184602	SNN	0.952728	5.31114	2.98899e-07	2.32236e-06
ENSG00000141068	KSR1	0.749112	4.42049	3.06655e-07	2.38122e-06
ENSG00000030419	IKZF2	1.42854	1.81489	3.09698e-07	2.40344e-06
ENSG00000082516	GEMIN5	-0.650881	6.70673	3.10068e-07	2.4049e-06
ENSG00000224877	C17orf89	-0.591013	5.63116	3.1035e-07	2.40567e-06
ENSG00000165813	C10orf118	0.584631	5.82822	3.11445e-07	2.41274e-06
ENSG00000142530	FAM71E1	1.24173	3.07746	3.13765e-07	2.42928e-06
ENSG00000170791	CHCHD7	0.799905	4.68708	3.15131e-07	2.43843e-06
ENSG00000198522	GPN1	-0.710402	5.37882	3.20922e-07	2.48179e-06
ENSG00000165244	ZNF367	-0.784688	5.85315	3.27179e-07	2.52869e-06
ENSG00000175505	CLCF1	-1.36128	2.55757	3.28462e-07	2.53712e-06
ENSG00000074211	PPP2R2C	0.555535	6.13482	3.30483e-07	2.55123e-06
ENSG00000128311	TST	0.929974	4.72189	3.34827e-07	2.58326e-06
ENSG00000120693	SMAD9	1.07587	2.62857	3.4492e-07	2.65957e-06
ENSG00000136261	BZW2	-0.690832	7.22223	3.45825e-07	2.66499e-06
ENSG00000124067	SLC12A4	0.595578	5.95672	3.52106e-07	2.71181e-06
ENSG00000158062	UBXN11	-0.951457	4.0516	3.52668e-07	2.71456e-06
ENSG00000108559	NUP88	-0.688577	6.55967	3.57687e-07	2.75159e-06
ENSG00000132004	FBXW9	-0.912892	3.57474	3.58558e-07	2.75668e-06
ENSG00000143543	JTB	-0.666895	6.56297	3.59925e-07	2.76558e-06
ENSG00000164182	NDUFAF2	-0.766531	4.39526	3.60678e-07	2.76975e-06
ENSG00000181192	DHTKD1	0.62534	5.46364	3.68977e-07	2.83183e-06
ENSG00000166938	DIS3L	-0.678317	6.03009	3.69238e-07	2.83218e-06
ENSG00000162385	MAGOH	-0.570846	5.70564	3.74222e-07	2.86874e-06
ENSG00000174446	SNAPC5	-0.889892	3.88537	3.75657e-07	2.87807e-06
ENSG00000106853	PTGR1	0.582086	5.76804	3.76144e-07	2.88013e-06
ENSG00000189337	KAZN	0.709173	4.8125	3.85674e-07	2.95139e-06
ENSG00000177570	SAMD12	0.744559	4.51872	3.87034e-07	2.96008e-06
ENSG00000159200	RCAN1	0.720551	4.57932	3.93436e-07	3.0073e-06
ENSG00000106804	C5	1.87777	0.092111	4.01772e-07	3.06924e-06
ENSG00000086189	DIMT1	-0.686468	5.84141	4.03218e-07	3.0785e-06
ENSG00000139324	TMTC3	0.57168	6.2327	4.04251e-07	3.08461e-06
ENSG00000095370	SH2D3C	1.59398	1.1816	4.04786e-07	3.0869e-06
ENSG00000101150	TPD52L2	-0.654617	7.99605	4.07296e-07	3.10425e-06
ENSG00000124357	NAGK	0.791707	4.74147	4.12372e-07	3.13943e-06
ENSG00000142606	MMEL1	1.64459	0.490226	4.12388e-07	3.13943e-06
ENSG00000172794	RAB37	1.00153	3.64448	4.13079e-07	3.14288e-06
ENSG00000167113	COQ4	-0.750641	4.7302	4.17843e-07	3.17729e-06
ENSG00000125520	SLC2A4RG	-0.610845	6.79149	4.21593e-07	3.20396e-06
ENSG00000205765	C5orf51	-0.566867	5.97103	4.22181e-07	3.20659e-06
ENSG00000170522	ELOVL6	-0.558731	6.30602	4.24664e-07	3.22358e-06
ENSG00000111452	GPR133	1.80991	0.229338	4.26551e-07	3.23605e-06
ENSG00000148090	AUH	-0.764068	4.30766	4.29542e-07	3.25686e-06
ENSG00000189223		-0.736208	4.97715	4.39664e-07	3.32997e-06
ENSG00000188895	MSL1	-0.655614	6.18259	4.39688e-07	3.32997e-06
ENSG00000154743	TSEN2	-0.850391	3.99809	4.43002e-07	3.35314e-06
ENSG00000105953	OGDH	0.61125	7.10705	4.44641e-07	3.36362e-06
ENSG00000169783	LINGO1	0.695435	5.17848	4.46201e-07	3.37349e-06
ENSG00000134569	LRP4	0.819448	4.28784	4.51673e-07	3.4129e-06
ENSG00000182810	DDX28	-0.819222	4.08505	4.54541e-07	3.4326e-06
ENSG00000124702	KLHDC3	-0.569895	6.35392	4.57961e-07	3.45645e-06
ENSG00000042445	RETSAT	0.599896	6.50524	4.58858e-07	3.46124e-06
ENSG00000205542	TMSB4X	0.757369	7.07251	4.59427e-07	3.46356e-06
ENSG00000183682	BMP8A	1.23914	1.84524	4.62474e-07	3.48453e-06
ENSG00000011143	MKS1	-0.686053	4.7991	4.64756e-07	3.49973e-06
ENSG00000162191	UBXN1	-0.575369	6.15541	4.66827e-07	3.5116e-06
ENSG00000158186	MRAS	0.708453	4.77313	4.66865e-07	3.5116e-06
ENSG00000184254	ALDH1A3	-0.675111	8.03309	4.72335e-07	3.55072e-06
ENSG00000102595	UGGT2	0.685919	5.33963	4.73066e-07	3.55419e-06
ENSG00000153898	MCOLN2	0.897536	3.77876	4.81071e-07	3.61228e-06
ENSG00000136213	CHST12	0.785763	4.28729	4.83663e-07	3.62967e-06
ENSG00000007520	TSR3	-0.598052	5.6389	4.85886e-07	3.64428e-06
ENSG00000165688	PMPCA	-0.61457	6.95796	4.91973e-07	3.68784e-06
ENSG00000002587	HS3ST1	-0.774891	4.35286	4.97469e-07	3.72692e-06
ENSG00000169193	CCDC126	0.993327	3.33315	4.99376e-07	3.73909e-06
ENSG00000169750	RAC3	-0.660464	6.59609	5.00885e-07	3.74826e-06
ENSG00000172345	STARD5	1.20774	2.63746	5.01324e-07	3.74941e-06
ENSG00000146909	NOM1	-0.573651	5.96164	5.01927e-07	3.75179e-06
ENSG00000165949	IFI27	1.47297	1.15768	5.04728e-07	3.7706e-06
ENSG00000125744	RTN2	0.712584	4.67014	5.15282e-07	3.84727e-06
ENSG00000153443	UBALD1	-0.733486	4.5717	5.16891e-07	3.85709e-06
ENSG00000145103	ILDR1	1.21512	2.28717	5.21104e-07	3.88633e-06
ENSG00000103148	NPRL3	-0.654694	5.28395	5.3021e-07	3.95201e-06
ENSG00000144369	FAM171B	0.567447	5.76083	5.32578e-07	3.96742e-06
ENSG00000180592	SKIDA1	1.58002	1.78447	5.43781e-07	4.04859e-06
ENSG00000177076	ACER2	1.24221	2.43955	5.51633e-07	4.10473e-06
ENSG00000221857		1.28894	1.79916	5.60189e-07	4.16605e-06
ENSG00000129518	EAPP	-0.730249	4.67414	5.70521e-07	4.2405e-06
ENSG00000157216	SSBP3	0.591167	5.47784	5.72086e-07	4.24973e-06
ENSG00000246695	RASSF8-AS1	1.57789	1.03787	5.74829e-07	4.26771e-06
ENSG00000112576	CCND3	0.568101	5.87781	5.76684e-07	4.27908e-06
ENSG00000162729	IGSF8	0.596664	5.476	5.80681e-07	4.30631e-06
ENSG00000139718	SETD1B	-0.623504	5.62086	5.92472e-07	4.39128e-06
ENSG00000116661	FBXO2	0.589153	6.00488	5.92878e-07	4.39182e-06
ENSG00000138175	ARL3	0.608546	5.4402	5.93326e-07	4.39251e-06
ENSG00000112851	ERBB2IP	-0.611097	7.25427	5.93636e-07	4.39251e-06
ENSG00000178761	FAM219B	-0.729167	4.98213	5.97265e-07	4.41688e-06
ENSG00000116560	SFPQ	-0.736975	8.79484	5.98194e-07	4.42127e-06
ENSG00000004975	DVL2	-0.559483	6.35947	6.06386e-07	4.47931e-06
ENSG00000156587	UBE2L6	0.733141	4.45968	6.09183e-07	4.49746e-06
ENSG00000171490	RSL1D1	-0.650779	7.97901	6.1078e-07	4.50672e-06
ENSG00000123427	METTL21B	-1.20955	2.17994	6.13553e-07	4.52465e-06
ENSG00000146007	ZMAT2	-0.54307	6.24582	6.22909e-07	4.59108e-06
ENSG00000163346	PBXIP1	-0.730762	4.36499	6.32528e-07	4.65915e-06
ENSG00000155506	LARP1	-0.673917	8.19417	6.32851e-07	4.65915e-06
ENSG00000179051	RCC2	-0.663993	8.51818	6.35241e-07	4.67414e-06
ENSG00000135390	ATP5G2	-0.605422	6.99566	6.4319e-07	4.72908e-06
ENSG00000089048	ESF1	-0.569881	5.77128	6.43424e-07	4.72908e-06
ENSG00000104783	KCNN4	-0.731081	4.79642	6.45911e-07	4.74471e-06
ENSG00000128283	CDC42EP1	-0.699085	7.45496	6.56386e-07	4.81897e-06
ENSG00000169403	PTAFR	1.25547	1.96869	6.65474e-07	4.88298e-06
ENSG00000122707	RECK	0.964078	3.1296	6.78476e-07	4.97562e-06
ENSG00000145919	BOD1	-0.559172	5.87223	6.90721e-07	5.0626e-06
ENSG00000110911	SLC11A2	-0.61172	5.41308	6.95148e-07	5.09222e-06
ENSG00000052344	PRSS8	-0.996055	5.74621	6.9889e-07	5.11679e-06
ENSG00000085760	MTIF2	-0.609381	6.23984	7.01569e-07	5.13356e-06
ENSG00000161642	ZNF385A	0.567133	6.23877	7.08841e-07	5.18389e-06
ENSG00000170340	B3GNT2	0.598219	5.44503	7.10462e-07	5.19069e-06
ENSG00000117308	GALE	-0.531078	6.2432	7.10557e-07	5.19069e-06
ENSG00000173210	ABLIM3	0.7118	4.94336	7.11478e-07	5.19453e-06
ENSG00000145725	PPIP5K2	-0.569983	6.1944	7.15561e-07	5.22146e-06
ENSG00000149231	CCDC82	0.719299	4.64758	7.17854e-07	5.23529e-06
ENSG00000105771	SMG9	-0.65546	5.61164	7.24391e-07	5.28005e-06
ENSG00000119771	KLHL29	0.628385	5.46343	7.33487e-07	5.3434e-06
ENSG00000114541	FRMD4B	1.39713	2.05756	7.41187e-07	5.39652e-06
ENSG00000142207	URB1	-0.643116	6.74768	7.48241e-07	5.44487e-06
ENSG00000129282	MRM1	-1.12049	3.39072	7.49773e-07	5.45301e-06
ENSG00000114544	SLC41A3	0.574329	5.65708	7.54158e-07	5.48127e-06
ENSG00000095209	TMEM38B	0.702058	5.05992	7.54489e-07	5.48127e-06
ENSG00000159184	HOXB13	0.841213	3.9822	7.72145e-07	5.60115e-06
ENSG00000077097	TOP2B	-0.629688	7.16495	7.72265e-07	5.60115e-06
ENSG00000187984	ANKRD19P	-0.909062	4.0641	7.75939e-07	5.62471e-06
ENSG00000181444	ZNF467	1.04239	2.83845	7.93496e-07	5.74882e-06
ENSG00000132846	ZBED3	-1.18938	4.04095	7.95766e-07	5.7621e-06
ENSG00000226419		-1.69086	1.02554	7.99417e-07	5.78536e-06
ENSG00000101844	ATG4A	1.00856	3.88215	8.00184e-07	5.78774e-06
ENSG00000087253	LPCAT2	0.675421	4.93105	8.01636e-07	5.79506e-06
ENSG00000065268	WDR18	-0.541289	6.37285	8.05013e-07	5.81628e-06
ENSG00000109534	GAR1	-0.577205	5.5873	8.33961e-07	6.02214e-06
ENSG00000085662	AKR1B1	0.557259	5.99703	8.39542e-07	6.05912e-06
ENSG00000113742	CPEB4	0.68788	4.86638	8.42734e-07	6.07884e-06
ENSG00000116898	MRPS15	-0.629079	6.36417	8.48183e-07	6.1148e-06
ENSG00000101452	DHX35	-0.810317	4.20606	8.50205e-07	6.12603e-06
ENSG00000176678	FOXL1	1.10691	2.52737	8.50875e-07	6.12751e-06
ENSG00000136425	CIB2	0.756704	4.77536	8.5402e-07	6.1468e-06
ENSG00000124571	XPO5	-0.626714	7.27865	8.57399e-07	6.16775e-06
ENSG00000170291	ELP5	-0.580145	5.66341	8.71618e-07	6.26663e-06
ENSG00000130349	C6orf203	0.883902	3.69922	8.83723e-07	6.34732e-06
ENSG00000166582	CENPV	-0.594133	5.68115	8.83804e-07	6.34732e-06
ENSG00000126226	PCID2	-0.534305	6.08889	8.89427e-07	6.38423e-06
ENSG00000159640	ACE	1.14715	2.59369	8.99058e-07	6.44985e-06
ENSG00000171517	LPAR3	0.583331	5.56459	9.0197e-07	6.46723e-06
ENSG00000183665	TRMT12	-0.85481	3.89132	9.03371e-07	6.47375e-06
ENSG00000111906	HDDC2	-0.538551	5.94672	9.27944e-07	6.64624e-06
ENSG00000150776	C11orf57	-0.615689	5.39471	9.39433e-07	6.72487e-06
ENSG00000106605	BLVRA	0.683986	5.17678	9.42387e-07	6.74236e-06
ENSG00000148843	PDCD11	-0.666706	7.98206	9.49403e-07	6.78888e-06
ENSG00000162777	DENND2D	-0.781184	4.17903	9.51846e-07	6.80265e-06
ENSG00000115652	UXS1	0.536668	6.19357	9.67734e-07	6.91246e-06
ENSG00000126088	UROD	-0.55535	5.62433	9.76634e-07	6.97226e-06
ENSG00000198682	PAPSS2	0.698693	5.34472	9.89941e-07	7.06344e-06
ENSG00000171988	JMJD1C	-0.600179	6.43536	9.99579e-07	7.12835e-06
ENSG00000224940	PRRT4	1.16076	2.7004	1.00099e-06	7.13457e-06
ENSG00000104381	GDAP1	0.620649	5.40222	1.0083e-06	7.18279e-06
ENSG00000104728	ARHGEF10	0.595438	6.91757	1.01144e-06	7.20123e-06
ENSG00000170464	DNAJC18	0.950548	3.46198	1.01257e-06	7.20542e-06
ENSG00000123992	DNPEP	-0.559746	6.02909	1.01957e-06	7.25128e-06
ENSG00000250920		-1.14014	3.65461	1.02131e-06	7.25975e-06
ENSG00000167619	TMEM145	1.30596	2.57055	1.02214e-06	7.26175e-06
ENSG00000197498	RPF2	-0.553315	5.98332	1.03345e-06	7.33501e-06
ENSG00000123342	MMP19	1.58022	1.13319	1.03356e-06	7.33501e-06
ENSG00000023287	RB1CC1	-0.55166	6.29785	1.0342e-06	7.3356e-06
ENSG00000102580	DNAJC3	0.635225	5.26235	1.05772e-06	7.4984e-06
ENSG00000198642	KLHL9	-0.568711	5.68453	1.06894e-06	7.57387e-06
ENSG00000088766	CRLS1	-0.648829	5.20103	1.0703e-06	7.57946e-06
ENSG00000167112	TRUB2	-0.618849	5.37832	1.07448e-06	7.60494e-06
ENSG00000029534	ANK1	1.8709	0.463298	1.0755e-06	7.60807e-06
ENSG00000188112	C6orf132	-0.678231	5.14422	1.08164e-06	7.6474e-06
ENSG00000136352	NKX2-1	1.61355	1.00407	1.08532e-06	7.66933e-06
ENSG00000116406	EDEM3	0.599344	5.40246	1.08699e-06	7.67703e-06
ENSG00000164951	PDP1	-0.69043	10.3168	1.10038e-06	7.76746e-06
ENSG00000015475	BID	-0.690925	5.2896	1.10649e-06	7.80638e-06
ENSG00000107882	SUFU	0.593218	5.89728	1.11443e-06	7.85818e-06
ENSG00000125630	POLR1B	-0.605362	6.51707	1.11775e-06	7.87742e-06
ENSG00000112651	MRPL2	-0.576386	5.62022	1.11963e-06	7.88641e-06
ENSG00000116455	WDR77	-0.580785	5.57704	1.13223e-06	7.9709e-06
ENSG00000166888	STAT6	-0.633544	5.9721	1.13922e-06	8.01584e-06
ENSG00000168488	ATXN2L	-0.682606	7.65753	1.15248e-06	8.10483e-06
ENSG00000170542	SERPINB9	0.580094	5.9102	1.15605e-06	8.12562e-06
ENSG00000203711	C6orf99	1.17351	2.2163	1.16064e-06	8.15351e-06
ENSG00000203950	FAM127B	-0.617367	5.26391	1.16722e-06	8.19538e-06
ENSG00000156463	SH3RF2	-0.755002	4.44184	1.17459e-06	8.24274e-06
ENSG00000142197	DOPEY2	0.703069	4.93194	1.18311e-06	8.29814e-06
ENSG00000171960	PPIH	-0.533853	5.93342	1.18491e-06	8.30636e-06
ENSG00000151576	QTRTD1	-0.536175	6.03738	1.18871e-06	8.32853e-06
ENSG00000090470	PDCD7	-0.595393	5.41788	1.20576e-06	8.44353e-06
ENSG00000135406	PRPH	1.46898	2.49753	1.21461e-06	8.50097e-06
ENSG00000108375	RNF43	-0.586894	6.34531	1.22087e-06	8.54028e-06
ENSG00000162009	SSTR5	1.19926	3.49409	1.24156e-06	8.68042e-06
ENSG00000102967	DHODH	-0.769615	4.36294	1.24426e-06	8.69466e-06
ENSG00000155367	PPM1J	0.821473	3.96874	1.25282e-06	8.74987e-06
ENSG00000112855	HARS2	-0.546053	5.72657	1.2617e-06	8.80723e-06
ENSG00000124813	RUNX2	0.910558	3.30036	1.26508e-06	8.82609e-06
ENSG00000119698	PPP4R4	1.0429	3.30457	1.26719e-06	8.83621e-06
ENSG00000173517		0.603523	5.62011	1.28725e-06	8.97132e-06
ENSG00000105223	PLD3	0.582372	6.68773	1.30334e-06	9.07865e-06
ENSG00000115415	STAT1	0.652232	7.38824	1.30869e-06	9.11111e-06
ENSG00000104980	TIMM44	-0.774536	6.54673	1.31798e-06	9.17092e-06
ENSG00000167470	MIDN	0.608388	7.30884	1.32247e-06	9.19733e-06
ENSG00000160124	CCDC58	-0.69033	4.8871	1.32841e-06	9.23375e-06
ENSG00000075945	KIFAP3	0.781328	4.87549	1.33487e-06	9.27379e-06
ENSG00000079308	TNS1	0.818131	4.07716	1.33715e-06	9.28474e-06
ENSG00000101166	SLMO2	-0.606863	7.23373	1.34054e-06	9.3034e-06
ENSG00000171224	C10orf35	0.822023	4.47034	1.3512e-06	9.37243e-06
ENSG00000175826	CTDNEP1	-0.582653	7.03505	1.35502e-06	9.39398e-06
ENSG00000120690	ELF1	-0.610425	5.721	1.38497e-06	9.5966e-06
ENSG00000185100	ADSSL1	1.12731	2.54666	1.40488e-06	9.72945e-06
ENSG00000166128	RAB8B	0.607754	5.26258	1.41219e-06	9.77312e-06
ENSG00000204580	DDR1	-0.660026	7.46462	1.41267e-06	9.77312e-06
ENSG00000118596	SLC16A7	0.763424	4.18858	1.42894e-06	9.88047e-06
ENSG00000166016	ABTB2	0.719726	4.81312	1.43295e-06	9.90303e-06
ENSG00000130826	DKC1	-0.62179	7.58194	1.44804e-06	1.00021e-05
ENSG00000185950	IRS2	0.606664	5.60036	1.44881e-06	1.00022e-05
ENSG00000128203	ASPHD2	0.945579	3.59226	1.46732e-06	1.01246e-05
ENSG00000197712	FAM114A1	0.537269	5.70538	1.46878e-06	1.01295e-05
ENSG00000165689	SDCCAG3	-0.577431	6.51365	1.4699e-06	1.01319e-05
ENSG00000138190	EXOC6	0.615797	5.21397	1.48077e-06	1.02014e-05
ENSG00000214253	FIS1	-0.604362	5.48746	1.49523e-06	1.02957e-05
ENSG00000102316	MAGED2	0.577407	5.72098	1.51615e-06	1.04343e-05
ENSG00000109790	KLHL5	0.6586	5.80724	1.5177e-06	1.04396e-05
ENSG00000119285	HEATR1	-0.684189	7.2419	1.53241e-06	1.05301e-05
ENSG00000100138	NHP2L1	-0.607994	7.49513	1.53246e-06	1.05301e-05
ENSG00000168528	SERINC2	0.648551	6.47373	1.5404e-06	1.05791e-05
ENSG00000244486	SCARF2	1.23447	1.8626	1.54775e-06	1.06241e-05
ENSG00000116260	QSOX1	0.61265	7.6032	1.55113e-06	1.06417e-05
ENSG00000137575	SDCBP	0.590944	7.26556	1.5564e-06	1.06724e-05
ENSG00000257698		1.40572	1.4454	1.56831e-06	1.07484e-05
ENSG00000112658	SRF	-0.511479	6.20969	1.57166e-06	1.07658e-05
ENSG00000167535	CACNB3	0.688939	5.06692	1.58653e-06	1.08577e-05
ENSG00000103495	MAZ	-0.690716	7.63792	1.58673e-06	1.08577e-05
ENSG00000014216	CAPN1	-0.625518	8.22986	1.60924e-06	1.10061e-05
ENSG00000100321	SYNGR1	0.66382	5.00504	1.61991e-06	1.10733e-05
ENSG00000145113	MUC4	1.30046	1.67179	1.62188e-06	1.1081e-05
ENSG00000184232	OAF	0.631797	5.17319	1.62656e-06	1.11073e-05
ENSG00000256043	CTSO	1.38477	1.12318	1.63661e-06	1.11701e-05
ENSG00000066422	ZBTB11	-0.544741	5.65847	1.64001e-06	1.11875e-05
ENSG00000089163	SIRT4	1.60896	0.547108	1.64926e-06	1.12448e-05
ENSG00000172890	NADSYN1	-0.71976	5.0272	1.67056e-06	1.13841e-05
ENSG00000100473	COCH	0.969611	4.0774	1.68179e-06	1.14547e-05
ENSG00000160325	CACFD1	0.966316	3.31501	1.70446e-06	1.15976e-05
ENSG00000105856	HBP1	-0.73732	4.69709	1.70452e-06	1.15976e-05
ENSG00000204370	SDHD	-0.558513	5.91028	1.70945e-06	1.16251e-05
ENSG00000011451	WIZ	-0.541272	5.75748	1.74492e-06	1.18602e-05
ENSG00000149792	MRPL49	-0.598394	6.74991	1.75711e-06	1.19361e-05
ENSG00000203778	FAM229B	0.993863	2.84266	1.75789e-06	1.19361e-05
ENSG00000147251	DOCK11	1.48501	0.748161	1.76911e-06	1.20061e-05
ENSG00000084774	CAD	-0.611347	7.77926	1.79283e-06	1.21608e-05
ENSG00000225667	LINC00505	1.72142	0.543521	1.79778e-06	1.21881e-05
ENSG00000180822	PSMG4	-0.846351	3.7084	1.81874e-06	1.23239e-05
ENSG00000240280	TCAM1P	1.56609	1.29015	1.82498e-06	1.23598e-05
ENSG00000188859	FAM78B	1.39019	1.11524	1.8274e-06	1.2367e-05
ENSG00000179388	EGR3	1.46052	1.24831	1.82791e-06	1.2367e-05
ENSG00000117597	DIEXF	-0.631998	5.23748	1.84291e-06	1.24572e-05
ENSG00000008083	JARID2	0.632122	5.05517	1.84314e-06	1.24572e-05
ENSG00000172379	ARNT2	0.77362	4.25786	1.8479e-06	1.2483e-05
ENSG00000120833	SOCS2	-0.85645	3.85305	1.86164e-06	1.25694e-05
ENSG00000138750	NUP54	-0.50866	6.2388	1.87239e-06	1.26355e-05
ENSG00000091436		-0.588803	6.34639	1.87803e-06	1.26671e-05
ENSG00000146733	PSPH	-0.756973	5.65151	1.88257e-06	1.26913e-05
ENSG00000137825	ITPKA	0.841638	3.69373	1.89451e-06	1.27652e-05
ENSG00000167118	URM1	-0.696266	5.56472	1.91698e-06	1.291e-05
ENSG00000086619	ERO1LB	0.863099	3.55367	1.92437e-06	1.29532e-05
ENSG00000106366	SERPINE1	0.842049	5.20165	1.93178e-06	1.29964e-05
ENSG00000185669	SNAI3	1.68799	1.97234	1.94553e-06	1.30823e-05
ENSG00000143669	LYST	0.90681	3.71237	1.96427e-06	1.32015e-05
ENSG00000237517	DGCR5	1.17673	2.00443	2.02072e-06	1.3574e-05
ENSG00000132591	ERAL1	-0.531551	5.96908	2.02794e-06	1.36156e-05
ENSG00000086289	EPDR1	0.719974	4.54059	2.04398e-06	1.37163e-05
ENSG00000226887	ERVMER34-1	-0.642188	5.38213	2.0604e-06	1.38195e-05
ENSG00000245848	CEBPA	1.42972	1.1434	2.09224e-06	1.40259e-05
ENSG00000163125	RPRD2	-0.538671	6.00996	2.11037e-06	1.41402e-05
ENSG00000169136	ATF5	-0.75587	4.53354	2.11532e-06	1.41662e-05
ENSG00000120756	PLS1	0.563975	6.52992	2.1202e-06	1.41917e-05
ENSG00000137673	MMP7	1.84542	0.255825	2.13868e-06	1.43081e-05
ENSG00000187713	TMEM203	-0.58116	5.41903	2.15294e-06	1.43896e-05
ENSG00000164284	GRPEL2	-0.676291	6.32622	2.15304e-06	1.43896e-05
ENSG00000150667	FSIP1	1.50455	0.49534	2.16397e-06	1.44553e-05
ENSG00000111879	FAM184A	1.10352	2.2036	2.1805e-06	1.45584e-05
ENSG00000136842	TMOD1	1.26539	3.55099	2.21621e-06	1.47893e-05
ENSG00000115648	MLPH	-0.549085	5.82931	2.22114e-06	1.48147e-05
ENSG00000006047	YBX2	1.3962	1.40548	2.28406e-06	1.52267e-05
ENSG00000008853	RHOBTB2	0.811223	4.63698	2.29252e-06	1.52754e-05
ENSG00000114686	MRPL3	-0.593827	7.52367	2.29382e-06	1.52763e-05
ENSG00000133028	SCO1	-0.533052	5.64448	2.29566e-06	1.52809e-05
ENSG00000131650	KREMEN2	0.733795	4.2412	2.32379e-06	1.54603e-05
ENSG00000245954		1.62515	0.53184	2.32659e-06	1.54711e-05
ENSG00000008086	CDKL5	1.39885	1.65591	2.34661e-06	1.55964e-05
ENSG00000151692	RNF144A	0.611209	5.3092	2.34947e-06	1.56075e-05
ENSG00000154342	WNT3A	1.04983	3.14759	2.3564e-06	1.56448e-05
ENSG00000136770	DNAJC1	0.68644	5.26971	2.35746e-06	1.56448e-05
ENSG00000196998	WDR45	-0.906244	3.69756	2.36787e-06	1.57033e-05
ENSG00000159199	ATP5G1	-0.53131	6.37408	2.36865e-06	1.57033e-05
ENSG00000168765	GSTM4	0.823131	3.94586	2.385e-06	1.58e-05
ENSG00000083093	PALB2	-0.688421	4.5559	2.38563e-06	1.58e-05
ENSG00000136100	VPS36	-0.520042	5.87338	2.38982e-06	1.58198e-05
ENSG00000188242		-0.97066	3.52509	2.42525e-06	1.60389e-05
ENSG00000105289	TJP3	0.648026	4.97583	2.42654e-06	1.60389e-05
ENSG00000130713	EXOSC2	-0.517586	6.11264	2.42657e-06	1.60389e-05
ENSG00000198837	DENND4B	-0.565151	6.10461	2.42876e-06	1.60454e-05
ENSG00000155099	TMEM55A	0.764825	4.3223	2.43259e-06	1.60626e-05
ENSG00000198807	PAX9	0.995689	3.06066	2.43602e-06	1.60773e-05
ENSG00000133106	EPSTI1	1.65531	0.214712	2.44938e-06	1.61574e-05
ENSG00000205352	PRR13	-0.578272	5.6012	2.47267e-06	1.63028e-05
[truncated: 11,090 more rows]
