# Supplementary material for: cFLIP critically modulates apoptotic resistance in epithelial-to-mesenchymal transition
Source: Oncotarget. 2017 Jul 25;8(60):101072–86. doi: 10.18632/oncotarget.19557 (PMC5731856; doi:10.18632/oncotarget.19557)
Supplement: Supplementary file 3 [file oncotarget-08-101072-s003.xlsx]

## Sheet: Exp_condition
Samples	LibraryName	Condition	shortname
2553-RDB-60	tophat_2553-RDB-60	SW620Inv_DMSO_24h	SW620Inv_DMSO_24h_1
2553-RDB-61	tophat_2553-RDB-61	SW620Inv_ML327_24h	SW620Inv_ML327_24h_1
2553-RDB-62	tophat_2553-RDB-62	SW620Inv_DMSO_24h	SW620Inv_DMSO_24h_2
2553-RDB-63	tophat_2553-RDB-63	SW620Inv_ML327_24h	SW620Inv_ML327_24h_2
2553-RDB-64	tophat_2553-RDB-64	SW620Inv_DMSO_24h	SW620Inv_DMSO_24h_3
2553-RDB-65	tophat_2553-RDB-65	SW620Inv_ML327_24h	SW620Inv_ML327_24h_3

## Sheet: mapping_summary
Samples	LeftReads_total	LeftReads_mapped_ratio	LeftReads_unique_mapped_ratio	RightReads_total	RightReads_mapped_ratio	RightReads_unique_mapped_ratio	Aligned_pairs	Concordant_pair_alignment_rate
2553-RDB-60	36797176	0.892	0.874	36797176	0.868	0.852	31095400	0.836
2553-RDB-61	28880940	0.925	0.907	28880940	0.901	0.883	25525272	0.876
2553-RDB-62	26155217	0.936	0.918	26155217	0.91	0.894	23384007	0.887
2553-RDB-63	35855687	0.899	0.879	35855687	0.868	0.849	30270906	0.834
2553-RDB-64	27035753	0.91	0.894	27035753	0.882	0.867	23338697	0.856
2553-RDB-65	31262754	0.929	0.911	31262754	0.903	0.886	27683038	0.877

## Sheet: DEG
GeneSymbol	SW620Inv_DMSO_24h_1	SW620Inv_DMSO_24h_2	SW620Inv_DMSO_24h_3	SW620Inv_ML327_24h_1	SW620Inv_ML327_24h_2	SW620Inv_ML327_24h_3	logFC	logCPM	PValue	FDR
A1CF	0.654348	0.947575	0.797878	1.51744	2.40422	2.01351	1.32425	0.57435	6.91315e-06	2.08603e-05
A2M	1.3087	0.698213	0.648276	1.47281	1.58989	1.69767	0.801403	0.419866	0.00518888	0.00987245
A4GALT	0.692839	0.349106	0.847745	8.12275	6.97999	4.54027	3.3561	1.8883	1.44016e-28	1.46411e-27
AAAS	92.8789	95.3559	87.8164	79.2191	86.9396	67.7883	-0.238824	6.41078	0.0129939	0.0226935
AACS	64.8959	67.8264	65.426	65.9638	58.787	57.2864	-0.122759	5.98746	0.155766	0.208642
AADAT	27.0977	26.8313	27.3772	34.544	39.8247	41.4942	0.511927	5.04257	2.68732e-07	9.53571e-07
AAED1	12.1247	12.518	12.6663	8.61368	10.3536	11.0151	-0.311437	3.49789	0.0152491	0.0261835
AAGAB	105.773	105.829	105.37	89.5287	84.2252	103.084	-0.195231	6.6301	0.0271739	0.0441184
AAK1	49.4225	46.2815	46.1273	69.9806	64.7976	66.209	0.501492	5.83874	2.09249e-09	9.07633e-09
AAMDC	7.08236	8.32868	9.12573	7.58718	7.1351	6.79067	-0.184853	2.95462	0.206223	0.265932
AAMP	144.611	172.01	171.195	119.342	112.455	99.2149	-0.55912	7.09319	4.52475e-09	1.91274e-08
AAR2	65.2808	70.1704	69.7645	62.7951	59.9503	55.3519	-0.204198	5.99921	0.0168973	0.0287268
AARS	485.449	509.147	492.091	491.739	479.758	430.497	-0.0846279	8.91148	0.280876	0.34836
AARS2	46.3047	48.6255	42.7862	39.0963	37.3042	31.2292	-0.356453	5.3565	0.000610195	0.001386
AASDH	14.0492	15.9093	18.6005	17.1381	16.9459	18.319	0.114152	4.07985	0.368954	0.440721
AASDHPPT	121.978	113.46	133.794	79.353	79.8821	104.624	-0.484415	6.72238	1.02664e-05	3.03277e-05
AASS	13.3949	13.8146	12.417	18.5216	16.3254	17.8847	0.410427	3.9528	0.000286741	0.000686779
AATF	121.824	116.402	117.587	115.504	110.594	97.2408	-0.138618	6.82369	0.101936	0.143801
AATK	1.15473	1.54604	1.84509	13.4784	10.7802	11.5283	2.99177	2.77329	4.86861e-54	1.00262e-52
ABAT	4.34949	5.78519	3.69019	12.7643	12.215	11.5283	1.40238	3.08628	5.19297e-18	3.59369e-17
ABCA11P	6.0431	5.78519	7.48011	5.66807	6.97999	6.15898	-0.032752	2.68652	0.838861	0.871757
ABCA2	29.5996	31.7188	30.0202	99.3921	105.475	73.5919	1.60832	5.94819	7.5881e-40	1.10759e-38
ABCA3	10.893	10.8223	9.92361	28.9205	27.1056	22.504	1.30879	4.20683	1.85221e-25	1.70157e-24
ABCA5	15.127	12.9668	17.1045	25.841	26.175	32.611	0.905052	4.44228	5.01447e-12	2.60428e-11
ABCA7	16.7821	20.6472	22.5899	30.3934	32.6121	20.3325	0.475372	4.58379	0.00388926	0.00758763
ABCB1	5.96611	5.73532	4.68753	62.8397	66.1936	71.4994	3.60537	5.18126	1.65893e-203	5.95164e-201
ABCB10	51.655	47.8775	56.4	41.9526	37.7695	44.771	-0.324919	5.54897	0.00100612	0.00220592
ABCB4	0.962277	2.344	0.598408	5.22177	5.0411	5.36937	2.01022	1.74936	2.43174e-10	1.12723e-09
ABCB6	14.1647	13.9643	16.9549	25.7518	23.732	20.4115	0.633176	4.26723	4.01061e-07	1.3941e-06
ABCB7	67.4748	70.2203	66.7724	53.9136	52.3887	63.2875	-0.269409	5.96404	0.00342425	0.0067451
ABCB8	26.2509	32.6664	31.4663	32.0447	33.5815	24.3201	-0.00541594	4.91338	0.966134	0.975363
ABCB9	4.96535	4.23915	3.09178	8.56905	9.69443	6.47483	0.998817	2.65015	1.07133e-06	3.55363e-06
ABCC1	134.488	136.351	134.143	183.878	184.892	166.174	0.401466	7.29229	2.61377e-07	9.28439e-07
ABCC10	19.6304	25.1357	20.7448	22.0921	24.5851	19.7008	0.0214185	4.46365	0.877148	0.903116
ABCC2	34.1031	31.4196	29.6711	21.8243	24.3136	22.3855	-0.475215	4.77442	3.15442e-06	9.91565e-06
ABCC3	20.3233	23.5397	20.695	29.3669	34.0468	24.9912	0.454885	4.67729	0.000255794	0.000618304
ABCC4	110.854	109.57	117.488	151.878	148.053	173.281	0.486057	7.07982	9.69691e-09	3.96514e-08
ABCC5	28.4449	27.3799	26.0806	33.5175	37.2266	36.1248	0.383199	4.97991	5.11435e-05	0.000137631
ABCC6	0.423402	0.548596	0.94748	2.23152	1.78377	1.26338	1.4743	0.368277	1.563e-05	4.5059e-05
ABCC8	1.03926	0.84783	0.847745	11.9163	11.9048	7.77769	3.50947	2.54647	1.57331e-46	2.74283e-45
ABCC9	41.9553	37.105	34.608	51.5036	56.4216	51.4038	0.485154	5.5109	5.44e-07	1.86515e-06
ABCD1	76.2123	88.0746	84.9241	81.5399	78.68	64.5114	-0.148772	6.30504	0.137971	0.187327
ABCD3	134.488	119.544	131.899	120.681	113.619	141.578	-0.0383111	6.98931	0.685111	0.739636
ABCD4	50.8852	51.2688	52.1114	44.1842	47.3864	40.2703	-0.226349	5.57791	0.0125247	0.0219302
ABCE1	285.334	258.289	306.984	226.366	218.629	269.929	-0.250656	8.02793	0.00923765	0.0166583
ABCF1	166.281	176.049	168.153	162.143	167.791	134.313	-0.136941	7.34463	0.13265	0.181167
ABCF2	182.14	186.523	179.572	163.749	164.418	152.672	-0.189279	7.42286	0.0119365	0.0209947
ABCF3	44.6496	47.8775	46.3268	34.8118	31.7202	24.7938	-0.605074	5.26437	1.88005e-07	6.77703e-07
ABCG1	5.19629	5.18672	4.93687	9.86334	9.88832	8.92263	0.901885	2.8937	1.03408e-10	4.92234e-10
ABCG2	0.115473	0.299234	0.149602	6.7392	7.21265	7.146	5.233	1.90081	2.5272e-76	8.99563e-75
ABCG4	0.0769821	0.299234	0.199469	2.76709	3.06344	2.56624	3.90169	0.68358	3.51971e-28	3.54127e-27
ABHD1	1.27021	1.14706	1.19682	2.45468	1.66744	2.4478	0.850337	0.840882	0.000890033	0.00196563
ABHD10	44.8421	43.8378	47.4737	55.7435	55.0644	56.4573	0.297137	5.66279	0.000406652	0.000953869
ABHD11	22.0169	28.7763	23.1883	25.2608	27.8424	20.9642	0.00353387	4.62975	0.989295	0.993815
ABHD12	57.6981	66.2803	63.7305	73.2386	63.5179	61.7872	0.0813583	6.01029	0.391567	0.463711
ABHD12B	72.1322	69.4722	73.704	35.8383	31.5651	33.7954	-1.09006	5.72297	1.33878e-35	1.72185e-34
ABHD13	36.528	33.0654	41.5894	40.8815	44.6331	46.0344	0.243438	5.3415	0.0183656	0.0309605
ABHD14A	7.19783	8.52817	6.58249	8.03349	7.60043	5.36937	-0.08795	2.86792	0.626781	0.68794
ABHD14B	56.5819	64.6346	57.8462	63.5092	68.6753	59.6553	0.100344	5.95194	0.273133	0.339871
ABHD15	11.5473	13.0167	13.6138	20.6193	19.8154	19.464	0.653235	4.03909	7.14663e-09	2.9596e-08
ABHD16A	46.7666	58.1512	52.3109	30.7504	29.1608	27.7549	-0.841649	5.35339	1.54752e-16	1.01235e-15
ABHD17A	59.0453	68.5246	67.9692	57.3502	56.1501	41.3362	-0.336358	5.86964	0.00465316	0.00894605
ABHD17B	31.6781	30.7712	37.9989	29.3222	26.0974	28.2681	-0.262871	4.94335	0.0145369	0.0250735
ABHD17C	50.9237	47.8775	51.1639	46.9513	43.3147	46.0739	-0.13819	5.57897	0.111427	0.155263
ABHD2	706.773	724.645	718.24	222.171	193.423	204.352	-1.79407	8.85068	1.23913e-111	9.03374e-110
ABHD3	18.6297	15.8095	19.0493	23.6095	25.0116	28.5445	0.528031	4.4511	5.73882e-06	1.74949e-05
ABHD4	10.7775	13.0666	12.3671	11.47	11.517	9.87016	-0.136791	3.53487	0.289168	0.357021
ABHD5	15.3579	13.4157	15.7581	17.1827	15.6662	20.6484	0.263735	4.03826	0.0426193	0.0661764
ABHD6	26.9822	29.0257	26.33	26.7337	25.3606	22.2671	-0.147478	4.71139	0.164258	0.218195
ABHD8	9.39182	11.5704	10.1729	9.59555	8.22088	7.89613	-0.274721	3.25562	0.0537955	0.0812715
ABI1	63.5487	54.5603	62.2345	52.664	56.0726	61.0371	-0.087486	5.8689	0.352752	0.424379
ABI2	169.823	163.681	170.995	193.071	198.426	216.788	0.269942	7.53571	0.000530077	0.00121905
ABL1	140.531	146.276	148.405	124.831	127.966	107.506	-0.272385	7.05165	0.00142477	0.00303356
ABL2	50.4618	49.224	53.1586	57.7518	58.438	62.8927	0.228977	5.79211	0.00694027	0.0128485
ABLIM1	58.4679	63.3379	62.0849	164.196	180.588	194.047	1.55188	6.91368	5.72589e-71	1.8028e-69
ABLIM2	4.92686	3.84017	3.24138	7.89959	8.56987	6.98807	0.952843	2.58882	8.82441e-08	3.27712e-07
ABLIM3	8.69898	9.9246	7.67958	20.4408	21.8706	16.4239	1.15855	3.83556	9.06596e-16	5.74332e-15
ABO	1.07775	1.29668	0.748011	2.053	2.98588	1.69767	1.10569	0.801621	0.000164513	0.000408972
ABR	196.997	202.831	199.469	211.459	214.984	167.674	-0.0125744	7.63653	0.895596	0.918296
ABRACL	11.2009	10.9719	11.8186	17.1827	18.6909	19.3455	0.701386	3.90369	6.17116e-10	2.77845e-09
ABT1	39.4148	43.0897	40.6918	33.9192	33.3101	30.0448	-0.340411	5.20253	0.000275699	0.000661842
ABTB1	4.50345	4.58826	6.28329	3.83822	4.18799	2.96105	-0.479926	2.15964	0.0176238	0.0298133
ABTB2	40.0692	42.3416	41.1905	47.219	47.27	40.1518	0.123587	5.43051	0.193438	0.25166
AC093375.1	1.80908	1.7954	1.14695	1.51744	2.094	2.28988	0.308558	0.903774	0.235261	0.298299
ACAA1	50.1154	56.7547	52.1613	40.6137	35.4816	33.0058	-0.54388	5.48418	5.84154e-08	2.20991e-07
ACAA2	76.0583	76.8533	73.704	59.0907	52.5438	65.6563	-0.354283	6.07463	0.000144732	0.000363308
ACACA	162.933	166.923	168.851	158.884	169.071	163.805	-0.0199372	7.36775	0.788573	0.82846
ACACB	18.9761	20.0487	19.9469	33.5621	35.5204	28.2287	0.723279	4.70839	7.1726e-11	3.44431e-10
ACAD10	21.4395	24.1382	24.1857	24.9931	27.0668	23.2146	0.112101	4.60041	0.301349	0.369517
ACAD11	1.03926	1.4463	0.94748	1.87448	1.55111	0.513248	0.194026	0.390046	0.620072	0.681729
ACAD8	33.9876	38.8007	32.5634	27.0461	26.4852	24.7938	-0.427312	4.93968	2.54448e-05	7.14206e-05
ACAD9	62.5865	67.1781	61.1873	49.8076	45.874	43.0339	-0.46149	5.7819	2.53468e-07	9.01522e-07
ACADL	0.0769821	0.299234	0.199469	3.25802	2.443	3.59274	4.04359	0.811405	1.3461e-28	1.37156e-27
ACADM	93.5333	80.7932	85.722	65.7407	69.6835	76.1582	-0.298015	6.29811	0.000899646	0.00198589
ACADS	12.1247	16.5576	15.5088	12.1395	12.5252	10.3439	-0.331646	3.73042	0.019714	0.0330254
ACADSB	45.227	38.7009	39.7443	38.8731	37.2266	37.7435	-0.121785	5.31009	0.200289	0.259409
ACADVL	401.616	415.487	395.249	390.383	369.396	307.752	-0.18362	8.57009	0.0435532	0.0674345
ACAP1	0.538875	0.398979	0.199469	2.14226	3.33488	1.73715	2.61267	0.589175	5.13708e-13	2.83423e-12
ACAP2	109.546	99.246	111.703	103.275	109.237	118.837	0.0480706	6.7646	0.575159	0.640407
ACAP3	58.1985	67.7765	63.93	62.3934	61.7729	46.982	-0.149631	5.91299	0.180328	0.236796
ACAT1	138.876	144.779	134.044	115.548	115.015	131.668	-0.205374	7.02316	0.0134122	0.0233494
ACAT2	65.4348	64.8839	66.6228	50.6556	45.2924	56.7732	-0.366869	5.86682	0.000100592	0.000258554
ACBD3	70.2462	55.2087	65.8748	57.3948	53.9786	58.3919	-0.173892	5.91335	0.0787088	0.114372
ACBD4	7.08236	7.82996	7.57984	11.961	10.3149	9.75172	0.510125	3.19798	0.000220986	0.000539426
ACBD5	52.4633	45.7329	53.5077	32.0001	33.4264	32.8874	-0.626073	5.3836	2.46185e-11	1.21647e-10
ACBD6	47.4595	45.6831	45.5289	46.6835	41.0656	41.731	-0.100353	5.48465	0.268497	0.335107
ACBD7	45.6504	40.0475	43.9332	41.7295	41.9963	42.3232	-0.0416118	5.41619	0.648749	0.707891
ACCS	15.9353	17.954	18.5507	16.7364	15.5886	15.9897	-0.115744	4.0766	0.298264	0.366493
ACD	84.9883	96.0541	89.5119	78.2372	78.68	57.4049	-0.336036	6.33787	0.00296999	0.00594565
ACE	4.34949	9.27626	4.28859	16.1116	18.2255	13.1865	1.41243	3.46052	8.87461e-09	3.63912e-08
ACER2	1.80908	1.59592	2.04456	4.41842	4.92477	6.23794	1.51585	1.8531	6.4879e-13	3.55934e-12
ACER3	45.4579	41.2444	43.7836	53.7351	49.1314	62.8927	0.344491	5.62842	0.000815603	0.00181152
ACHE	0.153964	0.0498723	0.249337	7.94422	8.49232	5.80365	5.56471	1.96533	5.18975e-62	1.28874e-60
ACIN1	304.541	293.2	295.564	229.579	231.852	188.007	-0.460126	8.00676	2.52495e-07	8.98296e-07
ACLY	413.048	450.796	432.998	401.942	388.863	364.13	-0.167121	8.67493	0.0302264	0.048491
ACN9	19.2455	16.3083	17.1544	20.7978	21.9482	21.5959	0.284661	4.29299	0.00818395	0.014918
ACO1	56.6204	61.6921	52.2111	54.3599	52.5826	64.6693	0.00945204	5.83565	0.929745	0.946547
ACO2	128.637	136.8	131.899	110.327	109.043	85.1597	-0.383856	6.87104	0.000101988	0.000261848
ACOT1	4.61893	3.98979	4.83714	3.92748	2.98588	3.4743	-0.378006	2.0187	0.0368082	0.0579721
ACOT11	4.42647	5.38621	4.68753	7.54255	9.46176	6.86963	0.724239	2.69861	2.76878e-05	7.73026e-05
ACOT13	18.4372	17.1062	17.0546	22.583	22.2196	22.2671	0.348283	4.32466	0.000601897	0.00136944
ACOT2	22.1324	23.041	22.7395	14.0586	12.7191	10.3834	-0.871327	4.13599	1.54818e-12	8.30306e-12
ACOT4	1.65512	3.54094	2.24403	7.81033	7.52288	8.40938	1.69053	2.40609	2.69691e-14	1.59095e-13
ACOT7	115.935	116.352	116.49	122.466	120.25	101.821	-0.0178654	6.85346	0.838889	0.871757
ACOT8	21.1701	20.8965	21.3432	13.3445	12.6803	9.75172	-0.827301	4.05332	7.51391e-11	3.6044e-10
ACOT9	87.2592	87.4262	86.2207	73.5957	70.7693	82.0408	-0.204544	6.34521	0.014505	0.025028
ACOX1	92.1476	86.7779	92.504	66.1424	60.0667	74.1052	-0.4385	6.29835	1.47935e-06	4.8318e-06
ACOX2	0.73133	0.748085	1.44615	3.34729	1.82255	2.84261	1.46056	0.937907	3.36152e-06	1.05399e-05
ACOX3	13.7413	16.6574	17.6032	8.7922	8.25965	8.80418	-0.888462	3.62932	1.84758e-11	9.20618e-11
ACOXL	4.65742	5.33634	4.48806	6.2929	3.6451	4.30339	-0.0288157	2.2829	0.917125	0.936496
ACP1	110.2	109.22	109.259	97.83	98.3015	104.031	-0.130883	6.71275	0.0864038	0.124216
ACP2	49.8074	46.88	47.8727	38.0698	39.941	35.4536	-0.350058	5.42913	8.49644e-05	0.000220927
ACP5	0.307928	0.897702	0.598408	2.41005	2.63688	2.28988	2.0638	0.699307	3.61441e-12	1.89574e-11
ACP6	38.2986	37.8032	33.8599	28.6528	28.3465	26.2546	-0.402759	5.01271	3.09303e-05	8.59153e-05
ACRBP	1.69361	1.49617	1.59576	5.98048	6.59221	4.42183	1.81956	1.90236	8.60203e-17	5.71777e-16
ACSBG1	0.230946	0.0498723	0	2.36542	2.71444	1.81611	4.38244	0.388758	1.9771e-25	1.81507e-24
ACSF2	4.19553	5.2366	3.88966	8.21201	7.25143	6.59327	0.72765	2.58244	1.72785e-05	4.95181e-05
ACSF3	18.1293	22.0436	20.4456	15.9777	18.6521	12.1206	-0.372858	4.16755	0.0123614	0.0216777
ACSL1	47.421	50.022	50.3162	57.6626	54.7154	62.6953	0.245452	5.75206	0.00526863	0.0100038
ACSL3	114.742	104.084	117.138	150.182	147.743	167.319	0.469507	7.0621	2.73572e-08	1.07056e-07
ACSL4	104.157	96.5529	102.029	190.617	205.483	232.857	1.05473	7.27974	1.73243e-32	2.02211e-31
ACSL5	7.62123	9.17651	6.98143	4.90935	4.96355	4.57975	-0.71647	2.68828	6.24159e-06	1.89471e-05
ACSL6	0.192455	0.199489	0.548541	6.42679	6.24321	6.86963	4.39936	1.82121	1.26282e-60	3.02566e-59
ACSS1	0.307928	0.149617	0.598408	8.21201	11.866	9.83068	4.81857	2.40368	8.25834e-66	2.26531e-64
ACSS2	60.0076	59.0489	58.7438	52.3515	50.5274	47.969	-0.237778	5.77759	0.00409583	0.00795873
ACTA2	1.53964	5.68545	0.997347	9.68481	9.5781	9.67276	1.82007	2.65463	1.87945e-05	5.36259e-05
ACTB	5615.88	5630.59	5428.81	4798.98	4598.14	4000.14	-0.315783	12.2912	0.000128496	0.00032543
ACTBL2	0.0769821	0.299234	0	2.14226	2.13277	2.05299	4.06081	0.293313	3.73553e-24	3.28983e-23
ACTG1	4761.07	5184.23	4975.67	3922.44	3653.17	3428.78	-0.439263	12.0771	2.32797e-08	9.1912e-08
ACTG2	1.46266	1.29668	1.94483	1.11576	1.396	1.14494	-0.353098	0.560756	0.193468	0.251675
ACTL10	3.65665	5.13685	4.23873	4.106	3.60633	3.79014	-0.173278	2.05878	0.354959	0.426583
ACTL6A	134.719	120.342	125.067	129.562	122.925	140.827	0.048669	7.01119	0.56016	0.62786
ACTL8	1.03926	1.69566	1.04721	3.70433	4.38188	3.19793	1.58793	1.38584	7.95005e-11	3.80692e-10
ACTN1	654.887	687.64	666.328	470.316	452.148	372.539	-0.633461	9.10516	3.3593e-12	1.76756e-11
ACTN2	0	0	0	2.36542	2.52055	2.6452	8.87291	0.45405	2.03572e-38	2.8233e-37
ACTN4	1289.64	1280.97	1266.78	1107.77	1123.93	863.086	-0.31031	10.1742	0.00132494	0.00283392
ACTR10	44.8421	42.8902	45.0302	37.5342	35.0938	39.1648	-0.248459	5.35195	0.00533671	0.0101204
ACTR1A	135.065	138.745	132.697	129.652	126.609	117.1	-0.122855	7.02304	0.115551	0.160396
ACTR1B	39.4918	47.6281	39.1459	42.6667	44.9821	40.4677	0.022158	5.40875	0.834244	0.867591
ACTR2	581.369	498.923	582.601	452.151	452.652	525.685	-0.217228	9.01024	0.0161252	0.0275215
ACTR3	397.728	362.372	417.938	280.324	283.775	325.242	-0.405531	8.42896	3.05471e-06	9.63556e-06
ACTR3B	36.4125	36.2073	35.8546	29.7685	28.1914	31.4266	-0.279453	5.04694	0.00230422	0.00470471
ACTR3C	6.62046	6.18417	4.33846	2.76709	3.68388	3.6717	-0.760331	2.21033	0.000194681	0.000479076
ACTR5	26.4049	30.073	27.9257	31.0628	31.2161	30.7949	0.142877	4.89073	0.136862	0.186007
ACTR6	28.5219	27.2303	26.9782	25.2608	24.8953	32.6505	0.00128376	4.79066	0.99624	0.999505
ACTR8	52.3478	50.1217	48.9698	33.1604	33.1549	33.4006	-0.603528	5.39014	1.98276e-12	1.05714e-11
ACTRT3	2.34795	3.59081	3.19151	2.72246	1.93889	2.60572	-0.320685	1.48839	0.163112	0.216883
ACVR1	7.3133	9.47575	8.52732	15.4421	18.0704	19.1876	1.06461	3.71204	1.27829e-14	7.65683e-14
ACVR1B	54.3494	53.7125	48.122	54.9847	53.0091	49.8246	0.0138507	5.71207	0.875143	0.901392
ACVR1C	1.96304	1.4463	1.84509	9.59555	8.72499	10.6598	2.44927	2.54166	9.21043e-41	1.38441e-39
ACVR2A	9.39182	7.63047	8.32785	10.8898	11.9048	12.7917	0.485179	3.35819	0.000295858	0.000706875
ACVR2B	21.2471	25.8837	26.7788	26.5105	31.0222	30.0842	0.249524	4.75534	0.0315063	0.0503075
ACVRL1	0.73133	0.548596	0.698143	2.27615	3.02466	2.6452	1.99086	0.817654	2.61532e-13	1.46245e-12
ACY3	0.73133	0.947575	1.14695	4.86472	6.70854	4.42183	2.51513	1.70058	2.11981e-22	1.74935e-21
ACYP1	15.5889	14.2635	14.4117	15.4421	17.1397	14.4499	0.0857698	3.93601	0.460978	0.532766
ACYP2	4.54195	3.93992	5.23607	4.32916	3.52877	3.23741	-0.30995	2.07544	0.10258	0.144635
ADA	66.0892	70.6691	64.6281	48.8704	46.1455	38.7305	-0.590935	5.80553	1.95362e-09	8.49829e-09
ADAL	20.6312	19.7993	18.6504	15.576	15.5111	20.6879	-0.190519	4.21427	0.142713	0.193112
ADAM10	184.295	167.621	183.612	136.614	132.426	164.674	-0.30425	7.33649	0.00111197	0.00241434
ADAM11	1.50115	2.74298	1.79523	24.1451	19.6603	17.8847	3.36693	3.51169	3.38222e-67	9.58623e-66
ADAM15	113.164	127.773	123.92	140.229	143.71	111.77	0.117406	6.98693	0.240266	0.303939
ADAM17	34.565	33.7137	36.104	31.6876	33.4264	38.8884	-0.00433892	5.12175	0.966801	0.975892
ADAM19	195.92	200.038	190.543	232.882	241.701	224.487	0.253299	7.74384	0.000674196	0.00152048
ADAM1A	5.38875	5.2366	5.48541	4.01674	5.66155	5.36937	-0.0935008	2.40074	0.588329	0.652407
ADAM22	35.1038	27.729	29.7708	53.869	58.5931	66.8407	0.950967	5.50542	1.49985e-17	1.02033e-16
ADAM23	0.192455	0	0	12.2734	11.2455	10.6993	7.14084	2.5514	1.47335e-118	1.25538e-116
ADAM28	0.0384911	0	0.0498674	2.00837	2.792	3.23741	6.24131	0.559229	6.94013e-33	8.19885e-32
ADAM33	0.0769821	0	0	7.27477	8.02699	6.47483	7.6737	1.91384	9.2596e-85	4.08531e-83
ADAM8	3.96458	4.28902	3.24138	4.06137	4.53699	3.71118	0.0972078	2.02011	0.60013	0.663551
ADAM9	118.629	101.939	117.737	121.44	126.881	137.787	0.190404	6.91681	0.0297301	0.0477701
ADAMTS10	0	0.149617	0	1.78522	2.094	1.85559	5.23815	0.124803	2.74526e-26	2.59543e-25
ADAMTS12	2.19399	1.89515	2.74271	1.29428	1.97766	1.65819	-0.459225	1.03012	0.0634338	0.094204
ADAMTS13	2.96381	4.48851	3.04191	5.08787	5.97177	4.93508	0.616611	2.17207	0.0018663	0.00388031
ADAMTS14	31.6012	40.0974	33.9098	53.6458	56.8481	39.3622	0.505802	5.41508	0.000158694	0.000395805
ADAMTS15	13.6258	14.8121	13.2149	15.5314	17.5663	16.2265	0.245665	3.93105	0.0318038	0.0507529
ADAMTS17	5.73517	5.28647	4.28859	11.0684	13.1069	9.75172	1.14158	3.05533	4.50856e-12	2.346e-11
ADAMTS18	33.1793	33.3147	37.3008	13.0767	9.81076	10.5413	-1.63696	4.51902	8.75858e-41	1.31794e-39
ADAMTS2	0	0.0498723	0	2.27615	2.36544	1.53975	6.6512	0.198502	5.14672e-28	5.15164e-27
ADAMTS20	2.23248	2.49362	2.34377	4.37379	5.23499	4.85612	1.0382	1.88344	1.7085e-08	6.84452e-08
ADAMTS6	0.269437	0.598468	0.0498674	3.97211	3.48999	4.42183	3.68438	1.16855	6.48665e-32	7.37552e-31
ADAMTS7	0.307928	0.0997447	0.648276	11.8271	14.0375	11.0546	5.12135	2.69105	3.65114e-88	1.71641e-86
ADAMTS8	0.192455	0.398979	0.199469	9.9526	10.0822	8.5673	5.17985	2.32854	7.45319e-87	3.39831e-85
ADAMTS9	12.4711	11.5704	9.52467	17.1381	21.0563	18.8323	0.761395	3.92623	8.76766e-09	3.59704e-08
ADAMTSL2	78.5218	89.9697	88.0159	46.3264	39.3206	32.2162	-1.12235	5.96478	1.08677e-21	8.75645e-21
ADAMTSL4	0.73133	0.698213	1.54589	4.82009	4.80844	2.76364	2.06765	1.41342	4.7122e-11	2.2927e-10
ADAMTSL5	7.69821	7.63047	7.48011	18.968	23.1115	15.5554	1.3366	3.75648	2.35027e-18	1.64991e-17
ADAP1	39.9152	42.5411	42.8361	64.2679	69.4121	51.088	0.560886	5.69406	3.99727e-07	1.38982e-06
ADAP2	0.192455	0.0498723	0.0498674	9.90797	11.6333	9.63328	6.55008	2.4261	2.88476e-102	1.77153e-100
ADAR	333.718	343.62	332.416	326.918	327.168	320.741	-0.0507585	8.37002	0.479225	0.550029
ADARB1	43.7643	42.0923	42.1878	69.1326	70.653	62.0636	0.655846	5.78345	5.54895e-14	3.22596e-13
ADAT1	101.655	99.246	99.8844	97.2052	99.0771	98.5042	-0.0291743	6.63442	0.701679	0.754713
ADAT2	28.9838	30.073	32.7629	21.6458	22.4523	24.9518	-0.409043	4.74895	7.39529e-05	0.000194671
ADAT3	6.0431	7.13175	8.07851	4.90935	6.24321	5.56677	-0.336918	2.6794	0.0400903	0.0626636
ADC	0.923785	1.94502	0.648276	2.85635	2.792	1.53975	1.03593	0.907055	0.00348831	0.00686435
ADCK1	8.42954	10.4233	10.2727	9.28314	8.95765	7.65924	-0.165399	3.2092	0.24705	0.311423
ADCK2	24.9037	26.3825	24.9337	40.9261	39.3982	34.9404	0.596604	5.00037	1.40504e-09	6.18098e-09
ADCK3	35.9507	45.0846	39.6944	29.7685	29.4323	25.4255	-0.511267	5.10005	2.86837e-06	9.08352e-06
ADCK4	26.3664	31.5193	32.3141	35.3473	32.2631	23.491	0.0150407	4.92105	0.920333	0.938998
ADCK5	9.31484	8.87728	9.82387	9.68481	9.2291	6.59327	-0.137197	3.1703	0.393938	0.465871
ADCY10P1	1.27021	0.64834	1.34642	1.87448	1.82255	1.30286	0.596982	0.556842	0.0404537	0.0631664
ADCY3	89.0683	98.0989	98.0393	110.327	107.065	94.5167	0.129524	6.63813	0.138048	0.187414
ADCY5	0.0769821	0	0	7.27477	6.66977	6.39586	7.57334	1.81795	3.99531e-85	1.78584e-83
ADCY6	80.4463	96.4531	90.0106	73.8188	69.955	61.4319	-0.37877	6.29939	8.44607e-05	0.000219743
ADCY7	20.4388	21.1957	18.4011	64.134	67.0854	60.129	1.67126	5.39265	1.49588e-68	4.43333e-67
ADCY9	24.9422	24.8364	26.2302	41.6402	38.4675	34.1902	0.58806	4.99147	7.45261e-09	3.07696e-08
ADD1	190.184	198.093	188	158.527	164.185	143.512	-0.305709	7.44154	0.000127226	0.000322274
ADD3	97.2669	89.7204	94.3989	94.7951	98.8444	109.48	0.107189	6.60745	0.203753	0.263071
ADH5	83.0252	86.2293	80.2366	68.8202	64.5261	82.1197	-0.211355	6.27753	0.028636	0.0462225
ADI1	119.438	119.444	127.311	96.8928	84.2252	85.9099	-0.455922	6.72264	5.20122e-08	1.97847e-07
ADIPOR1	101.732	101.74	92.105	83.9499	86.5519	85.9888	-0.204884	6.52505	0.0107377	0.0190832
ADIPOR2	210.084	216.546	217.871	220.653	211.222	236.963	0.0536145	7.77463	0.486974	0.557751
ADIRF	6.27404	7.23149	5.98408	7.85496	7.05754	5.76417	0.0841337	2.76095	0.618074	0.679839
ADK	105.966	100.692	104.721	82.5217	79.378	91.4372	-0.29774	6.55767	0.000348913	0.000825822
ADM	2.1555	2.69311	2.49337	6.56068	6.59221	6.3169	1.41492	2.19253	1.32701e-16	8.72703e-16
ADM2	2.73287	3.49106	2.79257	10.8006	11.9048	7.46184	1.7448	2.73071	2.89664e-17	1.94916e-16
ADM5	3.92609	5.33634	4.53793	8.43516	7.71676	5.32989	0.641473	2.57749	0.00143165	0.00304393
ADNP	277.444	268.563	265.195	225.786	226.927	251.887	-0.203291	7.98138	0.00878584	0.0159151
ADNP2	42.8406	44.4363	45.6286	50.2093	46.7659	49.9035	0.144668	5.54589	0.0934304	0.133027
ADO	67.9752	69.0233	75.0005	78.2372	70.8469	74.0262	0.07389	6.18196	0.380202	0.452018
ADORA1	4.34949	4.53838	3.78992	16.6025	17.6439	15.9897	1.9831	3.40601	2.19868e-48	3.99662e-47
ADORA2B	15.0885	14.4131	14.8605	16.4686	14.6192	15.7923	0.0776034	3.93489	0.483409	0.554227
ADPGK	57.6596	59.5476	60.0403	52.1284	55.8399	58.9051	-0.0860255	5.84393	0.30936	0.378175
ADPRH	5.19629	4.98723	4.93687	7.54255	7.56165	8.88314	0.664325	2.72587	8.01879e-06	2.40476e-05
ADPRHL1	8.85294	8.97702	9.72414	7.7657	7.52288	7.02755	-0.303241	3.06883	0.021648	0.0359561
ADPRHL2	29.0223	32.2175	31.5162	27.2692	23.8871	19.2271	-0.39862	4.76894	0.00131472	0.00281374
ADPRM	4.69591	4.88749	5.58515	5.98048	5.35132	7.22496	0.294506	2.51332	0.0871776	0.12521
ADRA1B	2.46343	2.09464	3.54058	2.54394	2.90833	1.77663	-0.160125	1.39815	0.537724	0.606775
ADRA1D	0.34642	0.448851	0.448806	4.50768	6.0881	4.57975	3.61197	1.51413	4.6495e-38	6.38978e-37
ADRA2C	33.4487	36.6562	39.5947	73.4171	65.3404	58.2339	0.845466	5.67837	9.09085e-16	5.75642e-15
ADRBK1	252.578	288.661	276.664	257.072	238.018	205.497	-0.223293	7.9839	0.0162677	0.0277499
ADRBK2	2.61739	2.74298	2.84244	24.4575	28.3853	27.2416	3.28956	3.89158	1.05859e-119	9.35457e-118
ADRM1	177.02	185.575	176.68	191.152	181.363	140.906	-0.0710204	7.45559	0.491065	0.561729
ADSL	164.472	181.785	163.615	141.479	133.861	141.499	-0.290497	7.27175	0.000236408	0.000574195
ADSS	87.1053	87.6756	93.3517	61.9471	56.8869	64.9457	-0.544782	6.23637	1.13215e-10	5.37417e-10
ADSSL1	4.04156	5.88494	5.88435	9.28314	9.2291	7.81717	0.745241	2.83059	1.81778e-05	5.19643e-05
AEBP2	78.0599	62.6397	80.8849	68.6417	67.0467	74.1052	-0.0793934	6.16959	0.435717	0.508137
AEN	55.6581	60.2957	57.896	70.5608	68.0549	64.5509	0.225241	5.97553	0.00693562	0.0128417
AES	239.761	235.996	244.749	202.89	200.403	163.292	-0.346849	7.74547	0.000119695	0.000304366
AFAP1	19.592	19.9988	20.8446	60.876	66.1936	56.7732	1.60588	5.35135	2.40434e-62	6.01438e-61
AFAP1L1	1.42417	1.84528	2.09443	19.3696	21.2114	16.4634	3.42469	3.39567	1.06359e-82	4.44781e-81
AFAP1L2	30.6389	32.1178	30.5188	115.995	121.413	108.256	1.89007	6.19517	2.96501e-107	2.01105e-105
AFF1	73.7874	66.5297	68.3682	87.2526	95.3156	85.9494	0.362921	6.31522	1.55117e-05	4.47368e-05
AFF2	1.07775	0.398979	0.698143	7.85496	10.121	8.7647	3.56503	2.30644	1.32649e-51	2.56511e-50
AFF4	152.656	129.818	143.069	136.748	144.99	154.883	0.0367155	7.16776	0.67024	0.7264
AFG3L1P	25.1347	24.2878	25.2828	21.4226	22.8013	16.7003	-0.294748	4.50371	0.0154564	0.026482
AFG3L2	102.463	97.3009	95.9448	86.0029	82.6741	89.0683	-0.198752	6.52867	0.0120732	0.0212242
AFMID	64.7035	57.7522	51.4133	57.4394	60.7647	46.6266	-0.0783466	5.82116	0.495421	0.566094
AFTPH	46.3817	41.9925	44.1825	49.8969	46.4557	53.0225	0.171183	5.55701	0.0593136	0.0886161
AGA	15.5889	14.8121	16.7554	20.7532	20.8624	24.0832	0.479171	4.2406	2.12532e-05	6.02757e-05
AGAP1	90.3385	90.7178	91.7061	110.639	113.231	95.8195	0.228954	6.62689	0.00739454	0.0136229
AGAP11	1.92455	1.34655	1.89496	1.42818	1.97766	2.05299	0.0780014	0.897702	0.777034	0.818775
AGAP2	3.50269	4.88749	3.59045	15.9331	17.1397	13.6208	1.96841	3.30602	1.67445e-33	2.02015e-32
AGAP2-AS1	22.2093	23.5397	18.5507	17.9415	19.195	15.2	-0.297904	4.287	0.0192923	0.0323707
AGAP3	107.39	121.838	125.666	117.601	114.898	88.7525	-0.143405	6.81723	0.182352	0.239016
AGAP4	4.54195	4.38877	3.64032	5.57881	5.97177	4.54027	0.350511	2.28392	0.0496167	0.0757559
AGAP5	3.31023	2.69311	2.09443	4.82009	4.57577	2.84261	0.582195	1.80152	0.0161257	0.0275215
AGAP6	13.6643	13.9144	12.766	18.1646	20.8236	12.8707	0.361542	3.9504	0.0223881	0.0370545
AGBL2	4.69591	3.14196	3.14164	3.83822	5.23499	3.75066	0.21394	2.0237	0.322613	0.39224
AGBL3	2.30946	2.44374	2.04456	2.053	2.59811	1.85559	-0.061677	1.2042	0.831407	0.865234
AGBL5	49.4225	50.5207	52.0117	41.1493	42.9657	33.7165	-0.366803	5.49321	0.000309791	0.00073887
AGER	2.27097	2.44374	1.89496	2.18689	3.06344	3.07949	0.337112	1.36957	0.134144	0.182897
AGFG1	92.1476	92.1142	99.4355	94.1703	93.2992	105.097	0.0448504	6.58692	0.594716	0.658311
AGFG2	14.896	15.5602	14.2621	13.1214	12.2538	11.5283	-0.278354	3.77442	0.0160329	0.0273803
AGGF1	64.2801	58.0514	60.8382	59.3585	65.1466	72.447	0.104474	5.98743	0.264092	0.330431
AGK	83.2947	81.8904	77.2446	84.0838	86.1641	84.9229	0.0735081	6.37542	0.347785	0.419033
AGL	102.232	95.5554	103.325	115.638	109.431	130.444	0.23945	6.77516	0.0057646	0.0108608
AGMAT	44.6496	46.2317	42.4371	49.6737	49.1314	50.8116	0.166283	5.56209	0.0513173	0.0779334
AGMO	8.42954	8.72766	8.67692	8.30127	8.33721	9.87016	0.0393422	3.13922	0.789573	0.829358
AGO1	93.3023	93.5106	99.7846	101.043	104.118	95.859	0.0711164	6.61504	0.372672	0.444228
AGO2	50.8467	48.1767	54.3554	46.8174	49.7518	40.2703	-0.164619	5.5985	0.0991073	0.140279
AGO3	18.8221	21.3952	19.8472	19.9052	18.148	19.1481	-0.0692129	4.2947	0.517848	0.588116
AGO4	17.7829	18.9016	19.1989	14.9958	16.7132	16.1081	-0.221965	4.1181	0.0385771	0.0605454
AGPAT1	86.9898	92.0145	82.6302	88.5915	90.4296	74.7763	-0.0440267	6.42609	0.634936	0.695659
AGPAT2	64.2416	85.6807	75.7984	84.7086	79.6106	68.4989	0.04554	6.25744	0.687431	0.741435
AGPAT3	105.235	117.4	106.766	97.2498	96.7116	89.4631	-0.216574	6.6755	0.00841787	0.0152953
AGPAT4	0.307928	0.548596	0.398939	3.12413	2.90833	3.04001	2.86609	0.870972	1.77202e-23	1.51555e-22
AGPAT5	113.818	106.128	115.044	107.961	106.716	134.55	0.060097	6.83447	0.534934	0.604205
AGPAT6	99.153	105.53	99.1363	131.169	121.491	113.033	0.267316	6.80315	0.00126335	0.0027149
AGPAT9	16.8976	14.4131	16.556	15.4868	14.658	16.1081	-0.0518397	3.97945	0.665228	0.721886
AGPS	175.712	157.248	182.814	158.795	157.205	194.876	-0.0137427	7.4195	0.888617	0.91265
AGR2	2.42494	1.59592	1.49602	6.20364	6.20443	5.40885	1.66337	1.99993	1.70096e-16	1.11113e-15
AGRN	208.66	233.203	222.159	332.319	313.828	255.124	0.440804	8.02775	7.12309e-06	2.14653e-05
AGTPBP1	7.81369	7.38111	9.42493	16.6472	16.2091	18.5164	1.06332	3.67438	5.75241e-16	3.66975e-15
AGTRAP	16.9746	18.4528	17.4037	20.2622	17.7602	14.7263	-0.00310738	4.14395	0.990558	0.99501
AHCTF1	157.159	141.837	143.419	134.739	146.231	158.791	-0.00888229	7.20084	0.919608	0.9384
AHCTF1P1	2.46343	3.59081	2.49337	3.97211	2.01644	3.63222	0.170908	1.63623	0.528744	0.598155
AHCY	527.135	564.705	534.229	484.687	471.459	437.603	-0.2224	8.97551	0.00365596	0.0071725
AHCYL1	167.205	165.077	178.326	178.031	181.867	191.876	0.112089	7.46884	0.144239	0.194868
AHCYL2	17.398	18.1037	15.808	22.4491	24.5851	29.2157	0.571933	4.41671	2.35319e-06	7.5343e-06
AHDC1	43.6104	46.9797	44.1326	59.6709	61.579	41.6916	0.274315	5.63514	0.0315643	0.0503942
AHI1	32.3325	26.8812	32.0647	30.8843	35.4428	37.9409	0.191579	5.03053	0.0830222	0.12
AHNAK	348.229	366.761	353.759	552.302	621.49	542.701	0.683653	8.85893	1.00584e-17	6.89078e-17
AHNAK2	5.08082	6.23404	6.58249	83.9499	80.3862	67.9462	3.70599	5.38619	4.01495e-184	1.07325e-181
AHR	56.3509	50.6703	58.2451	75.4255	78.68	77.6584	0.487559	6.05023	1.06578e-08	4.34242e-08
AHRR	89.1068	95.4058	94.1496	66.6333	69.8774	57.2075	-0.524238	6.30021	7.40465e-09	3.05809e-08
AHSA1	213.356	196.248	199.27	160.937	160.695	141.736	-0.394384	7.4821	1.42278e-06	4.65487e-06
AHSA2	26.3664	27.1306	24.6844	31.1521	33.5039	29.6894	0.270944	4.85029	0.00577216	0.0108735
AIDA	127.328	120.791	136.387	110.059	102.683	127.246	-0.177414	6.91686	0.0555536	0.0835757
AIF1L	30.9083	35.6587	36.5029	97.6068	93.9584	94.872	1.47698	6.02292	2.23732e-61	5.46621e-60
AIFM1	181.793	198.093	182.864	146.924	139.173	133.326	-0.424073	7.35554	8.21523e-08	3.06341e-07
AIFM2	81.7165	89.072	87.2679	78.9067	76.4696	69.5649	-0.197813	6.33234	0.0186539	0.0314
AIFM3	0.538875	1.24681	0.698143	5.53418	5.42888	3.8691	2.59886	1.5818	5.78694e-21	4.53932e-20
AIG1	42.8021	42.8902	43.983	41.551	40.4839	44.6921	-0.0328343	5.42018	0.708649	0.760949
AIM1	2.38645	2.49362	2.4435	19.9945	20.9012	20.6484	3.07072	3.53622	4.92996e-104	3.18532e-102
AIM1L	19.1685	21.7443	23.5374	30.5272	28.3853	23.5305	0.356736	4.61875	0.00373058	0.00730417
AIMP1	43.9568	43.2393	46.6759	42.756	40.8329	52.7067	0.0264152	5.49552	0.80777	0.845346
AIMP2	77.2516	79.7459	72.0085	71.3641	69.2182	69.6439	-0.123768	6.19553	0.127085	0.174389
AIP	54.5418	59.2483	56.3501	51.9499	50.2947	40.8625	-0.249666	5.70837	0.0139324	0.0241439
AJUBA	66.936	71.118	70.2631	44.2288	35.7531	36.5986	-0.83829	5.7607	6.45129e-18	4.45996e-17
AK1	39.5303	41.4938	42.8361	38.3822	33.6591	28.1102	-0.307054	5.22543	0.00631902	0.0117994
AK2	329.253	321.577	305.488	243.95	246.045	237.358	-0.394981	8.13284	9.69812e-08	3.58694e-07
AK3	65.6658	60.6448	65.5756	70.6947	72.9409	82.2382	0.235179	6.12347	0.00763444	0.0140194
AK4	21.9014	22.1932	23.7867	52.664	51.6907	64.4324	1.3151	5.3057	1.77921e-34	2.21718e-33
AK5	4.38798	3.89004	3.54058	9.3724	7.71676	8.05405	1.07832	2.64656	1.84741e-11	9.20618e-11
AK6	29.5226	28.9758	29.5714	19.5928	20.242	24.9518	-0.441936	4.67559	7.22395e-05	0.000190418
AK7	2.34795	2.09464	1.19682	4.95398	4.11044	5.05352	1.3037	1.76478	6.52561e-09	2.709e-08
AK9	6.62046	5.43609	7.0313	8.7922	9.03521	10.7387	0.580435	3.00713	0.000147333	0.000369566
AKAP1	136.951	136.55	133.146	136.926	137.7	117.85	-0.0514055	7.05823	0.54021	0.609155
AKAP10	37.1824	36.9055	33.6106	32.1786	31.9528	33.0453	-0.149154	5.09722	0.104555	0.146918
AKAP11	48.6142	42.7905	49.8175	61.7686	67.5508	77.9743	0.553659	5.86256	7.08602e-08	2.65687e-07
AKAP12	346.189	334.643	332.815	309.825	322.786	301.474	-0.11801	8.34299	0.108573	0.151791
AKAP13	64.0106	56.9043	62.9825	80.9151	82.3251	75.7239	0.377041	6.141	8.76118e-06	2.61017e-05
AKAP5	3.07928	3.44119	4.28859	5.84659	5.85543	5.76417	0.70109	2.26448	4.72717e-05	0.000127716
AKAP6	6.54348	7.5806	7.48011	11.47	13.7661	13.3839	0.84428	3.34149	6.91545e-10	3.10637e-09
AKAP7	5.27328	5.88494	5.0366	5.44492	8.29843	8.44886	0.459002	2.6993	0.0149603	0.0257387
AKAP8	54.5803	51.568	53.9066	44.9875	43.4698	37.1118	-0.351032	5.57543	0.000238322	0.000578121
AKAP8L	48.3833	46.3813	49.2191	38.1144	37.8858	31.3871	-0.423716	5.3914	1.61736e-05	4.65277e-05
AKAP9	147.652	139.493	141.474	113.897	112.261	132.063	-0.25893	7.03588	0.00230805	0.00471044
AKIP1	33.2178	31.7687	37.7995	29.0544	28.6567	24.8333	-0.316276	4.95266	0.00289539	0.00580739
AKIRIN1	105.081	96.9518	103.375	104.123	99.4648	99.4912	-0.0116186	6.66535	0.886741	0.910929
AKIRIN2	51.655	51.1192	47.4239	59.2246	62.6648	58.5103	0.263807	5.78638	0.00177402	0.0037128
AKNA	12.0862	13.1164	15.6584	30.795	30.4017	22.7014	1.04006	4.38483	1.92833e-13	1.08857e-12
AKR1A1	64.0876	77.4019	67.0218	79.3084	78.1371	73.434	0.147883	6.19608	0.104896	0.147336
AKR1B1	59.5457	65.7318	56.6493	73.5957	69.9938	73.355	0.254108	6.05675	0.0032026	0.00635996
AKR1C1	3.4257	2.39387	2.5931	2.81172	3.6451	3.19793	0.18846	1.63586	0.368003	0.439855
AKR1C2	3.19476	3.93992	3.04191	2.67783	3.14099	2.92157	-0.212491	1.69385	0.268296	0.334955
AKR1C3	20.7852	20.2482	17.1544	19.7267	22.4135	24.399	0.192725	4.38415	0.106757	0.149596
AKR1C4	1.42417	3.04221	1.94483	2.49931	2.90833	3.51378	0.494889	1.40163	0.0709198	0.104063
AKR1E2	4.38798	5.53583	4.08912	6.42679	6.70854	5.60625	0.421995	2.47229	0.0133914	0.023319
AKR7A2	82.4094	84.2344	89.3125	75.0238	70.9632	64.235	-0.284	6.28123	0.00101076	0.00221466
AKR7A3	1.15473	1.29668	1.09708	3.70433	3.68388	3.27689	1.5845	1.30543	5.71312e-13	3.14314e-12
AKR7L	0.962277	1.69566	0.748011	1.0265	1.43478	1.57923	0.262312	0.410458	0.452878	0.524517
AKT1	328.983	347.61	336.555	315.136	293.702	239.963	-0.255422	8.278	0.00781892	0.01431
AKT1S1	40.762	40.7956	38.9963	29.4561	30.9446	21.1616	-0.564289	5.07734	7.60889e-06	2.28829e-05
AKT2	152.078	161.836	157.132	118.806	113.619	92.6611	-0.535167	7.05271	1.66867e-08	6.69087e-08
AKT3	35.3733	28.8761	32.4138	56.1005	61.5015	65.0246	0.916018	5.54393	8.80301e-20	6.60493e-19
AKTIP	15.6274	15.1612	13.4143	15.4868	13.0681	13.8182	-0.0649624	3.85945	0.608102	0.671005
ALAD	23.3256	24.4873	23.2881	22.2706	20.6297	20.2141	-0.172326	4.48869	0.0873418	0.125406
ALAS1	60.8544	65.9811	58.4944	66.4548	63.4016	53.0225	-0.019506	5.94138	0.847362	0.878973
ALCAM	8.35256	7.53072	7.52997	42.756	43.8964	50.1404	2.54207	4.74546	9.05009e-105	5.90334e-103
ALDH16A1	54.6958	69.7714	65.2764	44.0056	40.7166	34.743	-0.666756	5.68935	3.57041e-09	1.5211e-08
ALDH18A1	220.092	225.373	220.065	240.737	231.193	242.372	0.102037	7.84586	0.161343	0.214848
ALDH1A2	72.5941	69.4722	69.4154	67.3474	77.0513	76.8688	0.0654109	6.17422	0.445329	0.517312
ALDH1A3	21.401	23.6894	24.5846	49.1828	51.5356	56.2599	1.17459	5.24337	8.52661e-33	1.00383e-31
ALDH1B1	80.0999	82.2395	82.0318	86.3153	81.0454	86.3442	0.054152	6.37675	0.490225	0.560909
ALDH1L1	0.384911	0.249362	0.398939	4.06137	4.53699	5.17196	3.70495	1.37123	2.45583e-39	3.53541e-38
ALDH1L2	2.80985	2.04477	2.5931	15.6207	16.5969	17.6478	2.73007	3.27425	5.24486e-70	1.61772e-68
ALDH2	117.167	126.726	117.986	77.1215	70.8857	64.7877	-0.7663	6.5827	1.60208e-18	1.13167e-17
ALDH3A1	12.3556	12.3185	12.018	9.3724	10.2373	6.90911	-0.469139	3.40783	0.00174901	0.00366554
ALDH3A2	71.9783	68.774	67.8695	66.9903	67.5508	74.5789	0.00313507	6.12333	0.971434	0.979409
ALDH3B1	9.50729	9.9246	7.97878	9.86334	10.6251	7.69873	0.0384095	3.22555	0.806261	0.843962
ALDH4A1	26.7128	28.8262	30.5188	21.7797	21.5604	17.6873	-0.495046	4.61988	1.10334e-05	3.24666e-05
ALDH5A1	55.5426	56.1563	56.6493	86.1368	86.9784	88.713	0.637428	6.16577	3.57062e-16	2.29832e-15
ALDH6A1	36.3741	31.27	37.4005	12.2734	10.0046	9.87016	-1.71133	4.51894	2.09606e-44	3.42223e-43
ALDH7A1	156.235	156.849	156.334	109.612	108.5	112.954	-0.503693	7.0606	1.19362e-11	6.04258e-11
ALDH9A1	72.5172	76.6039	71.6095	73.2832	67.6671	86.8969	0.046028	6.22592	0.640591	0.700504
ALDOA	747.689	783.694	743.024	588.364	545.796	443.328	-0.527921	9.32656	6.15352e-08	2.32321e-07
ALDOB	6.27404	6.93226	7.0313	4.50768	5.62277	4.93508	-0.41862	2.57588	0.00647799	0.0120549
ALDOC	4.92686	7.63047	4.68753	10.1757	9.61687	9.67276	0.777528	2.97792	1.37284e-05	3.99316e-05
ALG1	55.0807	57.6524	55.9013	47.6653	47.9293	39.4806	-0.320208	5.66383	0.000837411	0.00185633
ALG10	23.4411	19.9489	25.1332	17.6737	19.195	23.8068	-0.174789	4.43422	0.185205	0.24236
ALG10B	49.7689	39.3493	47.374	35.5705	39.7472	47.8505	-0.148515	5.43849	0.220398	0.281997
ALG11	7.39028	6.38366	7.77931	6.87309	7.56165	7.50132	0.0253887	2.87509	0.872259	0.899033
ALG12	19.7074	24.7866	23.5374	23.8773	20.7849	20.6484	-0.0568171	4.47911	0.627011	0.688081
ALG13	43.4564	40.4465	44.3321	43.4701	46.8823	46.2713	0.0915109	5.46702	0.301064	0.369201
ALG14	12.2786	10.9719	7.43024	6.38216	6.51466	7.46184	-0.595261	3.10302	0.00109603	0.00238388
ALG1L	0.461893	0.299234	0.897613	1.78522	1.55111	2.2504	1.7576	0.386271	1.35347e-07	4.95352e-07
ALG2	36.7205	34.5117	32.5135	34.1869	37.3429	33.4401	0.0157757	5.12412	0.868811	0.89636
ALG3	39.2609	39.1498	38.7469	39.4533	47.1925	33.2427	0.0334017	5.30725	0.778287	0.819588
ALG5	19.0916	18.353	17.7029	16.8703	14.9682	19.7403	-0.097568	4.15975	0.430966	0.503454
ALG6	15.3964	15.9592	19.9968	20.9763	20.1256	26.8074	0.405786	4.31959	0.00387235	0.00755788
ALG8	60.3155	57.6026	58.4944	49.4059	52.8928	63.8402	-0.086262	5.83741	0.391723	0.463814
ALG9	44.2262	45.2342	46.5761	39.498	40.4839	48.2848	-0.0838318	5.46386	0.392586	0.464594
ALK	0.423402	0	0.149602	2.85635	3.48999	2.2504	3.74501	0.717813	1.53154e-23	1.31566e-22
ALKBH1	17.5519	20.697	18.8997	15.219	14.1151	16.8977	-0.303373	4.11335	0.00971584	0.0174399
ALKBH2	15.4734	15.1113	13.913	21.6458	20.0869	17.7268	0.415245	4.12257	0.000345691	0.000818479
ALKBH3	32.0246	30.0232	31.965	22.4491	22.0645	20.6879	-0.52893	4.73407	5.0784e-08	1.93336e-07
ALKBH4	14.6266	14.4131	15.6085	10.1311	12.9518	8.13301	-0.514922	3.66922	0.000975202	0.00214296
ALKBH5	138.76	138.545	139.18	149.334	137.661	129.26	-0.00109586	7.11764	0.992016	0.996108
ALKBH6	7.65972	10.0742	8.57719	9.05999	7.75554	7.22496	-0.127766	3.08225	0.407184	0.479249
ALKBH7	17.8599	22.9912	21.792	12.4073	10.2373	9.55432	-0.959349	3.98813	3.63211e-12	1.90375e-11
ALKBH8	30.7544	28.7265	25.6318	30.9735	31.7977	37.5856	0.236387	4.95446	0.0313039	0.0500136
ALMS1	77.0591	70.7689	71.7093	79.0852	98.3015	88.8314	0.278051	6.34081	0.00278541	0.00560659
ALMS1-IT1	1.69361	1.7954	1.99469	2.41005	1.62866	1.4213	-0.0115324	0.929125	1	1
ALOX12B	0.615857	1.34655	0.498674	2.23152	2.90833	1.26338	1.38832	0.654043	0.000224917	0.000548238
ALOX15	0	0	0.0997347	2.45468	1.86133	1.2239	5.68869	0.0604986	3.92206e-22	3.20945e-21
ALOX5	0	0.0498723	0.0498674	4.46305	3.52877	2.84261	6.65832	0.951679	9.3971e-42	1.44431e-40
ALOXE3	0.615857	0.398979	0.598408	6.24827	8.22088	6.08002	3.64452	1.93246	7.9859e-46	1.35581e-44
ALPK1	2.11701	1.69566	2.04456	2.90098	3.48999	3.55326	0.759037	1.45039	0.000224964	0.000548254
ALPK3	1.38568	1.34655	1.24668	1.42818	2.094	1.61871	0.371268	0.689813	0.160775	0.214215
ALPL	0.192455	0.448851	0.149602	19.0126	22.9176	16.3055	6.20554	3.31755	8.79865e-123	8.05047e-121
ALPP	0.461893	1.19694	1.49602	2.94561	2.13277	2.56624	1.30668	0.917151	3.87501e-05	0.000106102
ALS2	27.7521	25.0359	25.931	35.3473	32.6508	33.0848	0.358272	4.90977	0.000164231	0.000408494
ALS2CL	3.4257	4.1394	4.18886	9.59555	10.819	9.47535	1.35496	2.81652	1.53909e-18	1.08774e-17
ALYREF	282.717	294.347	300.152	210.165	178.3	151.803	-0.699458	7.88458	1.44257e-11	7.24635e-11
AMACR	3.54118	4.18928	4.53793	2.81172	1.78377	2.48728	-0.791363	1.71965	0.000188473	0.000464303
AMBRA1	62.9329	67.577	64.8276	57.2609	51.807	44.9685	-0.343043	5.86557	0.000432491	0.00100901
AMD1	231.639	208.766	233.629	165.356	163.875	199.969	-0.349001	7.64833	0.000162068	0.000403629
AMDHD1	1.38568	1.94502	1.89496	6.7392	4.88599	4.54027	1.63632	1.87299	8.72735e-13	4.7497e-12
AMDHD2	22.4788	24.3876	20.9443	14.1925	15.5886	11.1335	-0.728837	4.18542	3.3534e-08	1.29877e-07
AMER1	36.682	35.4094	36.4531	35.9722	38.6226	32.3346	-0.0219137	5.16986	0.825492	0.860458
AMFR	147.113	163.182	156.234	115.504	119.241	129.378	-0.35693	7.11395	1.14239e-05	3.35651e-05
AMH	17.09	19.6996	20.0467	27.0461	25.7484	18.319	0.324204	4.42027	0.02382	0.039196
AMIGO1	2.61739	1.64579	1.79523	3.0795	2.90833	2.68468	0.494189	1.35224	0.0236277	0.038908
AMIGO2	52.4248	50.2713	57.148	25.1716	27.1056	29.2552	-0.969884	5.33268	1.04283e-23	9.0152e-23
AMIGO3	4.77289	7.82996	6.28329	8.7922	7.29021	5.96158	0.22774	2.78669	0.266789	0.333346
AMMECR1	76.2508	75.4569	87.8164	67.2581	67.6283	81.3696	-0.146696	6.2488	0.137662	0.186946
AMMECR1L	55.3117	55.5578	51.4133	45.7462	45.1373	46.9425	-0.236066	5.64676	0.00536848	0.0101735
AMN	0.692839	0.897702	0.797878	7.7657	6.63099	5.72469	3.07635	1.95017	1.14947e-39	1.66888e-38
AMN1	6.27404	6.18417	4.98674	7.18551	8.1821	9.43587	0.505768	2.83584	0.00177215	0.00370946
AMOT	12.8175	11.8197	12.9655	24.7253	27.8036	26.8863	1.07809	4.2934	4.48178e-23	3.78329e-22
AMOTL2	51.4625	52.5156	52.9592	35.2581	35.5204	27.1627	-0.680504	5.41117	2.22166e-10	1.03266e-09
AMPD2	66.7435	76.3047	70.6122	96.625	83.6823	73.0392	0.245842	6.28392	0.0179681	0.0303468
AMPD3	10.3156	8.12919	8.12838	9.3724	10.6251	10.1465	0.176192	3.25524	0.208027	0.267929
AMT	10.4311	12.2686	11.9183	6.38216	6.63099	5.36937	-0.909804	3.15392	1.69583e-10	7.97491e-10
AMZ2	74.7112	71.4671	70.6621	61.9917	60.8035	64.1955	-0.214188	6.07444	0.00775834	0.0142163
AMZ2P1	7.77519	10.3734	8.52732	7.18551	7.87188	9.04107	-0.140109	3.09475	0.356313	0.427871
ANAPC1	210.238	205.524	205.553	178.388	171.514	182.756	-0.222247	7.58805	0.0025621	0.00519547
ANAPC10	15.5119	12.8172	14.9103	10.9345	13.4171	13.5419	-0.190491	3.76659	0.145062	0.195786
ANAPC11	69.8998	80.5937	78.4912	70.1145	66.0772	53.5752	-0.270735	6.12656	0.0100822	0.0180192
ANAPC13	45.5349	47.9772	47.9225	36.8648	38.7777	44.5736	-0.233165	5.44924	0.0146681	0.0252838
ANAPC15	55.5041	50.77	48.4212	41.7741	39.8247	33.1637	-0.432491	5.49154	3.40994e-05	9.41048e-05
ANAPC16	100.693	96.3534	103.575	83.6375	77.8656	92.5031	-0.243109	6.53169	0.0049806	0.00950456
ANAPC2	40.0692	42.6409	43.9332	34.6779	28.5016	25.8203	-0.509649	5.17045	5.34289e-06	1.63685e-05
ANAPC4	42.4171	42.0923	42.3873	37.5789	31.7977	44.1394	-0.160887	5.32739	0.154227	0.206906
ANAPC5	205.35	219.738	207.149	168.391	171.01	167.793	-0.317729	7.56974	1.79658e-05	5.13907e-05
ANAPC7	103.425	105.181	93.5013	79.6654	79.2229	86.66	-0.299199	6.51346	0.000369652	0.000871578
ANG	0.692839	0.997447	0.748011	1.42818	1.82255	1.26338	0.900282	0.323768	0.00312258	0.00621644
ANGEL1	29.7536	34.2623	32.1146	31.0628	30.7895	31.4661	-0.0409134	4.98447	0.663103	0.720268
ANGEL2	43.4564	34.6613	41.8886	33.1158	35.6755	36.5196	-0.189429	5.23419	0.0706319	0.103763
ANGPTL2	7.04386	8.32868	7.77931	14.3264	15.356	11.0546	0.817874	3.42545	7.64887e-08	2.86161e-07
ANK1	4.84987	4.93736	6.38302	14.1925	17.7214	12.239	1.4532	3.34495	4.18758e-17	2.80813e-16
ANK2	20.0923	18.752	18.8	17.7629	20.242	16.0686	-0.0931451	4.22545	0.428186	0.500855
ANK3	20.4388	21.5947	20.8944	28.742	34.4346	30.9923	0.583284	4.71588	2.42327e-08	9.55085e-08
ANKAR	2.65588	1.94502	1.84509	2.94561	2.94711	2.80313	0.413293	1.38969	0.0493867	0.0754639
ANKDD1A	1.96304	2.44374	2.09443	8.30127	8.56987	7.61976	1.91882	2.39902	9.78379e-29	1.00062e-27
ANKEF1	33.2178	29.7738	32.2642	30.9735	32.5345	34.585	0.0417282	5.01409	0.664991	0.721801
ANKFY1	137.606	128.272	138.133	124.876	130.487	126.141	-0.0828013	7.03347	0.280346	0.34783
ANKH	116.32	114.158	119.682	190.572	181.518	170.754	0.632372	7.21849	6.44588e-16	4.10064e-15
ANKHD1	4.27251	4.23915	6.03395	2.00837	3.87777	5.29041	-0.372169	2.12737	0.195782	0.254296
ANKIB1	66.3586	62.2906	66.6727	62.8843	66.3099	69.8413	0.0272355	6.04033	0.747555	0.794715
ANKLE2	96.5741	101.789	91.0578	87.6989	85.8539	80.4615	-0.188465	6.50231	0.0221097	0.0366514
ANKMY1	6.81292	7.032	9.07586	8.74757	9.5781	6.15898	0.0977207	2.99712	0.617865	0.679796
ANKMY2	30.331	29.2252	32.0647	29.7685	28.5016	35.4931	0.0338339	4.95346	0.757121	0.80182
ANKRA2	8.92993	8.92715	9.1756	6.7392	5.11866	7.146	-0.509707	2.95407	0.000900118	0.00198661
ANKRD10	79.5225	77.7011	77.5936	65.7853	77.4779	73.8288	-0.112788	6.23658	0.188368	0.246026
ANKRD11	191.57	191.061	183.163	183.833	195.362	153.896	-0.0860179	7.51753	0.347205	0.418407
ANKRD12	54.0415	52.2662	53.4578	44.3181	46.9986	52.3119	-0.153232	5.66251	0.0903981	0.129294
ANKRD13A	42.879	42.4414	39.0462	33.339	30.5181	32.1372	-0.374896	5.20191	4.59098e-05	0.000124258
ANKRD13B	32.0631	33.3147	29.8706	53.2888	55.1419	40.5466	0.644768	5.35051	3.60659e-08	1.39091e-07
ANKRD13C	25.0577	22.0934	31.1172	23.1632	25.2443	25.3861	-0.0836139	4.66833	0.503201	0.573638
ANKRD13D	22.0169	24.3876	22.9889	34.8564	33.6203	24.2411	0.418108	4.76064	0.00155292	0.00328385
ANKRD16	13.3179	12.3683	16.0573	8.3459	8.14332	6.79067	-0.842144	3.44721	5.73061e-09	2.39869e-08
ANKRD17	269.899	247.117	239.363	243.995	269.893	259.664	0.0321803	7.9948	0.688075	0.742072
ANKRD18A	21.0931	18.2533	20.9443	22.3599	28.1138	26.9258	0.360417	4.52636	0.00209174	0.00430766
ANKRD18DP	0.615857	0.548596	0.448806	2.23152	2.55933	1.93455	2.03459	0.580292	2.27527e-12	1.20978e-11
ANKRD19P	1.11624	0.64834	0.548541	3.57044	4.45944	3.55326	2.27691	1.28169	7.66637e-19	5.51242e-18
ANKRD20A12P	1.00077	1.54604	1.14695	1.65133	1.35722	2.32936	0.54367	0.672374	0.0601291	0.0897558
ANKRD20A5P	4.34949	4.88749	3.49072	6.96235	6.90243	8.09353	0.78533	2.55577	3.3249e-06	1.04299e-05
ANKRD20A9P	7.89067	9.9246	7.52997	19.5035	22.8013	20.6089	1.31509	3.88914	3.35332e-23	2.83949e-22
ANKRD23	3.57967	3.93992	3.19151	3.48118	3.45122	2.28988	-0.218619	1.76719	0.314906	0.384034
ANKRD24	0.500384	0.349106	0.598408	8.07812	6.74732	4.46131	3.71484	1.8356	2.64104e-33	3.17228e-32
ANKRD26	42.4556	38.9004	46.2271	37.3557	36.7613	45.0079	-0.098549	5.36468	0.354947	0.426583
ANKRD27	60.277	57.4529	55.1034	59.0907	56.6155	55.6677	-0.0134247	5.84435	0.880937	0.906383
ANKRD28	127.367	123.584	136.936	83.1912	78.0983	89.3842	-0.629691	6.73472	6.57733e-14	3.80436e-13
ANKRD29	0.423402	0.249362	0.598408	3.16876	2.71444	3.35585	2.84483	0.895961	3.34603e-22	2.74633e-21
ANKRD32	32.9483	29.7239	32.9125	29.1437	29.2772	34.1902	-0.0458548	4.97514	0.658349	0.716225
ANKRD33B	0.0384911	0.398979	0.398939	4.64157	3.68388	3.90858	3.9428	1.19409	9.36227e-35	1.17637e-33
ANKRD34A	1.15473	0.897702	1.54589	4.55231	3.29611	3.43482	1.64273	1.36732	2.22502e-11	1.10184e-10
ANKRD34B	0	0	0	1.38354	1.62866	1.73715	8.21211	-0.149843	1.98103e-25	1.81745e-24
ANKRD36	15.281	13.9144	12.766	16.3348	21.4053	15.9502	0.354073	4.00349	0.0101718	0.0181579
ANKRD36B	7.08236	7.48085	7.62971	8.9261	10.819	10.265	0.439695	3.13655	0.00135024	0.0028848
ANKRD37	7.12085	6.33379	7.0313	3.88285	4.73088	4.50079	-0.6414	2.50581	4.04872e-05	0.000110592
ANKRD39	12.1632	15.3108	12.2175	9.86334	8.99643	8.25145	-0.548829	3.48625	8.00116e-05	0.000209206
ANKRD40	73.6719	68.4747	72.8562	61.4562	63.0138	67.9067	-0.16054	6.08707	0.0544927	0.08217
ANKRD42	8.27558	6.28392	6.43289	5.57881	5.15744	5.64573	-0.366083	2.659	0.0262972	0.0428378
ANKRD44	6.73594	6.73277	5.28594	9.99723	9.5781	11.6468	0.731425	3.0754	1.18722e-06	3.91424e-06
ANKRD46	8.08312	7.032	8.07851	6.60531	6.12688	6.75119	-0.254307	2.84724	0.0764414	0.111386
ANKRD49	18.3602	15.1612	17.7528	13.523	11.7496	14.8447	-0.356413	3.93684	0.00549614	0.0103967
ANKRD50	21.478	19.9489	23.1883	23.431	24.43	27.1627	0.216224	4.5462	0.0460579	0.070878
ANKRD52	206.004	196.946	196.029	239.889	246.549	204.905	0.206659	7.74916	0.0154535	0.0264803
ANKRD54	28.4834	28.4272	28.9231	23.9219	24.1585	18.0821	-0.376136	4.66739	0.00156049	0.0032991
ANKRD6	0.923785	1.09719	1.04721	7.23014	7.1351	6.3169	2.75551	2.02587	1.25035e-41	1.91313e-40
ANKRD65	3.0023	2.59336	3.39098	3.16876	3.17977	3.07949	0.0686813	1.65808	0.74566	0.793071
ANKRD9	7.08236	8.37855	8.12838	12.0056	9.92709	9.94912	0.436614	3.22228	0.00221	0.00453135
ANKS1A	58.3909	56.9542	54.7045	54.4492	52.9704	50.5352	-0.107336	5.77484	0.200223	0.259348
ANKS3	23.2101	24.3876	23.9363	18.6555	17.1397	13.9761	-0.524235	4.34284	1.09745e-05	3.23214e-05
ANKS4B	1.34719	1.84528	2.19416	2.76709	2.792	2.96105	0.679949	1.26717	0.00266993	0.00539726
ANKS6	78.4833	83.0873	78.192	111.353	115.441	105.058	0.469168	6.57535	4.96145e-09	2.08571e-08
ANKZF1	19.0531	20.6472	17.1045	13.7016	12.913	12.5548	-0.537248	4.00651	3.61728e-06	1.13003e-05
ANLN	328.983	308.46	321.445	230.204	235.342	265.705	-0.390988	8.13838	1.38576e-06	4.54135e-06
ANO1	30.8698	31.4196	29.8706	107.158	110.633	98.2673	1.7776	6.09064	4.04376e-93	2.04939e-91
ANO10	15.0885	13.5154	13.7634	17.3166	18.497	21.9512	0.445897	4.06918	0.000275564	0.000661634
ANO2	0.115473	0.0997447	0.0498674	1.91911	1.78377	1.26338	4.10794	-0.0339205	2.68963e-19	1.97776e-18
ANO6	136.027	120.94	133.445	150.494	147.976	170.004	0.262684	7.16229	0.00213513	0.0043884
ANO7	1.50115	1.99489	1.44615	6.56068	6.66977	5.48781	1.92457	2.0182	3.63271e-22	2.97983e-21
ANO8	7.08236	9.47575	8.87639	17.6737	15.4723	11.9232	0.828604	3.56584	6.36511e-07	2.16885e-06
ANO9	17.4749	21.7443	17.7029	41.6849	50.7212	34.3087	1.15604	4.94064	1.88501e-16	1.22665e-15
ANP32A	311.701	295.943	301.149	261.044	259.927	271.824	-0.197111	8.14813	0.00714087	0.013193
ANP32B	407.043	375.339	380.039	268.363	267.178	267.679	-0.533445	8.35617	6.2082e-13	3.41138e-12
ANP32E	191.07	147.173	192.538	164.24	161.393	202.062	-0.00859399	7.46354	0.941353	0.955796
ANPEP	2.88683	3.39132	3.59045	15.576	15.0845	12.1206	2.12163	3.15149	4.97674e-38	6.83262e-37
ANTXR1	64.665	60.545	61.5363	57.7518	59.3299	57.2469	-0.09991	5.91325	0.219548	0.281042
ANTXR2	4.42647	5.38621	4.5878	13.7908	12.0986	14.371	1.48655	3.20405	1.81528e-24	1.61539e-23
ANXA1	78.1369	70.2701	76.2472	99.8384	90.3133	118.56	0.458146	6.47557	6.63847e-06	2.0067e-05
ANXA11	273.056	294.197	281.252	190.483	181.751	155.712	-0.684592	7.84222	5.22096e-15	3.19038e-14
ANXA2	748.536	743.547	714.35	573.635	537.343	558.335	-0.402533	9.33547	3.59384e-08	1.38638e-07
ANXA2P2	6.00461	7.28136	6.38302	4.6862	5.3901	4.73768	-0.402549	2.54219	0.0101206	0.0180808
ANXA2R	1.38568	1.39643	1.04721	2.67783	2.32666	2.68468	0.993273	1.01242	2.05299e-05	5.83092e-05
ANXA3	147.498	124.731	127.361	53.5119	55.6848	59.4973	-1.24447	6.56659	1.16771e-42	1.83403e-41
ANXA4	99.7688	93.2114	97.6403	71.3195	70.3428	68.4989	-0.468139	6.38444	2.32949e-09	1.00755e-08
ANXA5	178.483	155.302	170.895	134.382	131.573	141.104	-0.310523	7.24831	0.000134717	0.000339796
ANXA6	1.27021	0.748085	0.847745	80.3349	82.2863	68.9727	6.29216	5.29316	0	0
ANXA7	144.534	149.268	146.311	127.241	117.458	143.315	-0.181641	7.1096	0.0352766	0.0557402
ANXA9	3.4642	2.84272	3.19151	2.85635	3.37366	3.00053	-0.0450185	1.68292	0.859184	0.887973
AOC1	6.35103	8.02945	6.23342	7.89959	8.60865	6.75119	0.177268	2.88722	0.276458	0.343475
AOC2	1.23171	1.09719	1.84509	2.90098	2.98588	1.97403	0.916775	1.06949	0.000561446	0.00128383
AOC3	1.80908	1.09719	2.5931	2.053	2.71444	1.81611	0.261534	1.07297	0.380273	0.452063
AOX1	0.34642	0.349106	0	4.106	3.72266	4.61924	4.07508	1.20693	8.41591e-39	1.18527e-37
AP1AR	24.5573	21.894	22.0912	24.8592	25.477	26.0967	0.155033	4.60016	0.121093	0.167108
AP1B1	168.899	181.336	189.396	166.516	166.24	127.996	-0.227881	7.38205	0.0255376	0.041725
AP1G1	339.876	338.234	343.736	302.014	310.92	334.283	-0.109321	8.3587	0.14538	0.196137
AP1G2	58.3909	61.9913	59.2424	67.2581	69.8774	54.0885	0.0903566	5.95173	0.372482	0.444083
AP1M1	94.9574	112.313	112.75	82.5217	73.8715	68.341	-0.509568	6.50562	1.63237e-07	5.9155e-07
AP1S1	59.3917	62.0911	60.1401	76.809	79.1453	76.5135	0.356521	6.11076	6.52096e-06	1.97512e-05
AP1S2	73.9028	66.8788	82.6801	110.416	120.444	150.5	0.7714	6.65686	2.09429e-11	1.03937e-10
AP1S3	32.0246	28.7265	34.5082	54.8955	56.344	58.9051	0.836724	5.47037	7.63622e-19	5.49365e-18
AP2A1	109.93	121.838	118.834	104.971	97.6811	83.62	-0.292387	6.73095	0.00179907	0.00375774
AP2A2	82.7173	94.8073	88.0159	116.441	116.449	98.3068	0.319227	6.63727	0.000532055	0.00122298
AP2B1	333.987	347.012	326.382	301.077	303.125	324.097	-0.117876	8.33404	0.115709	0.160572
AP2M1	329.176	324.569	325.036	248.726	232.627	203.167	-0.516091	8.11527	1.41795e-09	6.22973e-09
AP2S1	69.3994	81.8405	78.7406	56.5468	53.4745	52.0355	-0.504149	6.03148	1.96684e-08	7.81977e-08
AP3B1	108.198	99.8943	101.081	98.8119	116.217	118.323	0.108618	6.74388	0.220482	0.282068
AP3B2	1.27021	1.19694	0.748011	8.88146	8.45354	7.3434	2.91506	2.25286	1.08211e-44	1.7817e-43
AP3D1	253.002	266.169	247.941	255.956	255.739	206.8	-0.0945208	7.95236	0.30186	0.37011
AP3M1	189.453	167.97	175.782	154.154	153.094	179.795	-0.13089	7.41048	0.135835	0.18488
AP3M2	46.5357	44.935	47.4239	53.2442	56.4216	57.168	0.264671	5.67373	0.00169476	0.00355895
AP3S1	59.3917	52.0667	62.4838	64.134	61.9668	74.5	0.205541	5.96613	0.0393878	0.0616928
AP4B1	35.7967	33.3147	34.9072	29.9024	31.5651	28.1497	-0.215692	5.01597	0.0219682	0.0364434
AP4E1	41.6473	39.9477	41.739	37.6235	38.5063	41.3362	-0.0702182	5.32981	0.429577	0.502093
AP4M1	12.6636	15.8095	13.9629	12.8982	12.9905	11.9232	-0.162898	3.74993	0.187625	0.245127
AP4S1	14.6266	12.4182	13.1151	7.89959	7.67799	9.12003	-0.703655	3.44477	9.65545e-08	3.57262e-07
AP5B1	47.5365	58.3506	52.3607	63.1968	64.6037	57.9576	0.23268	5.8435	0.0153927	0.0263993
AP5M1	53.6565	45.5833	50.0668	44.5412	41.9187	51.4038	-0.116038	5.58343	0.260447	0.326379
AP5S1	20.6697	23.2904	22.0912	13.2999	11.6333	9.19899	-0.953455	4.06722	1.77891e-12	9.51052e-12
AP5Z1	44.5342	45.0347	44.731	34.0084	32.3794	25.0307	-0.555692	5.23628	7.10318e-07	2.4083e-06
APAF1	59.8921	60.5949	59.9905	50.611	51.9234	64.0771	-0.114762	5.85632	0.246737	0.311114
APBA1	0.269437	0.149617	0.349072	8.47979	7.60043	8.60678	4.97029	2.12623	1.40301e-80	5.64223e-79
APBA2	2.61739	3.39132	3.14164	10.3096	9.5781	7.38288	1.58079	2.62588	2.28662e-17	1.54784e-16
APBA3	11.0469	13.0167	11.1703	14.0586	15.4723	12.6338	0.261501	3.69914	0.0427454	0.0663194
APBB1	10.5081	10.7226	9.77401	20.8871	24.0034	20.2536	1.07063	4.01161	1.91225e-19	1.41453e-18
APBB2	60.123	57.6524	56.5995	59.8941	57.7012	61.9056	0.0410736	5.88428	0.616006	0.678134
APBB3	6.81292	7.73021	8.12838	9.19388	10.3536	6.79067	0.219214	3.04512	0.207942	0.26787
APC	64.2416	62.7394	66.5729	63.1968	66.3874	66.0116	0.0154871	6.02114	0.852386	0.882487
APC2	0.808312	0.748085	0.997347	10.2204	9.19032	7.65924	3.40096	2.33751	4.01739e-53	8.15017e-52
APCDD1	98.1907	97.0516	96.7427	121.395	116.721	105.65	0.235156	6.72857	0.00383079	0.00748211
APEH	168.976	195.849	177.378	182.36	173.957	155.949	-0.0817513	7.458	0.349804	0.421168
APEX1	234.026	220.685	211.388	207.175	207.655	189.547	-0.14065	7.72677	0.0751171	0.109644
APEX2	94.2646	94.0592	90.7586	102.784	107.026	85.9888	0.083667	6.58347	0.363085	0.434962
APH1A	97.1514	112.712	107.065	67.1242	61.3076	61.0371	-0.741829	6.40033	1.62453e-17	1.10405e-16
APH1B	3.8876	5.03711	3.93952	7.58718	6.0881	7.38288	0.713723	2.52256	3.21947e-05	8.9137e-05
API5	383.717	345.565	378.942	334.193	329.494	367.012	-0.104716	8.47805	0.191887	0.249928
APIP	62.6634	57.7023	62.8329	52.2623	46.3006	56.4968	-0.241125	5.81913	0.0106043	0.0188609
APITD1	2.69437	3.49106	3.09178	2.58857	2.32666	3.15845	-0.191581	1.57119	0.358879	0.430534
APLF	4.92686	2.8926	2.94218	3.83822	4.03288	4.8956	0.232704	2.00808	0.292934	0.360952
APLN	9.93069	9.376	8.12838	17.6737	16.6356	14.9237	0.838149	3.68684	5.5197e-11	2.67413e-10
APLP1	1.69361	1.94502	2.74271	14.3264	14.0375	12.0416	2.67527	2.98424	3.33355e-50	6.30323e-49
APLP2	420.207	405.313	407.516	483.794	504.42	484.585	0.256289	8.81719	0.000376765	0.000887735
APMAP	137.683	146.675	142.072	167.32	160.928	148.21	0.160123	7.23427	0.0438776	0.0678598
APOA1	5.27328	6.53328	5.73475	4.95398	5.42888	4.06651	-0.275096	2.43563	0.107817	0.150957
APOA1BP	59.6996	64.2356	59.8907	63.1075	63.7893	56.5758	-0.00254008	5.93784	0.978482	0.985146
APOA4	47.498	60.3455	44.2324	35.1688	35.9857	32.3346	-0.554611	5.41507	1.588e-06	5.17428e-06
APOB	1.34719	1.29668	1.79523	1.20502	1.90011	1.30286	0.00339064	0.64217	1	1
APOBEC3B	54.5803	58.9491	51.8122	35.392	40.6778	38.0593	-0.533763	5.54399	1.09458e-08	4.45444e-08
APOBEC3C	73.9798	72.9632	72.9061	94.3488	88.7622	73.3945	0.221924	6.31253	0.0210221	0.0350017
APOBEC3D	2.11701	1.7954	1.89496	4.106	5.27377	3.4743	1.13908	1.6842	1.87093e-07	6.74952e-07
APOBEC3F	16.5896	15.8594	17.4037	30.4826	32.1467	29.9658	0.893338	4.57545	4.7528e-19	3.44837e-18
APOBEC3G	6.85141	7.08187	5.38568	16.6472	17.7602	17.5689	1.42393	3.58402	2.78153e-27	2.72222e-26
APOC1	4.34949	6.18417	5.78462	7.00698	6.16566	5.60625	0.209261	2.56816	0.253985	0.319456
APOC3	2.65588	2.99234	3.34111	2.67783	2.90833	2.48728	-0.146258	1.54822	0.475208	0.546341
APOD	0	0.0997447	0.0997347	1.42818	1.35722	1.61871	4.47917	-0.198229	1.28667e-19	9.58537e-19
APOE	3.19476	3.2417	2.79257	7.94422	8.5311	6.04054	1.28221	2.43149	5.37303e-12	2.78731e-11
APOH	2.04003	1.34655	1.34642	2.18689	2.52055	2.60572	0.606721	1.07601	0.0102365	0.0182663
APOL2	12.4711	16.0589	13.0653	13.8354	12.7966	10.8572	-0.148429	3.72889	0.289484	0.35725
APOL6	8.73747	8.72766	9.3252	6.33753	5.89421	6.75119	-0.495888	2.94601	0.000280783	0.000673455
APOLD1	3.69514	5.03711	4.93687	6.15901	6.63099	8.88314	0.674447	2.58108	0.00051367	0.00118351
APOM	3.04079	2.74298	2.94218	2.41005	2.36544	1.81611	-0.409842	1.39742	0.0500036	0.0762612
APOO	47.8829	48.5258	44.5316	41.1047	37.149	43.3103	-0.21396	5.45396	0.0216706	0.0359891
APOOL	60.6619	57.7522	61.6361	57.3948	62.5872	65.222	0.0410786	5.92989	0.634924	0.695659
APOPT1	40.4541	43.5386	37.4504	29.7239	26.9505	26.0967	-0.553965	5.09217	2.44196e-08	9.61508e-08
APP	617.243	602.159	614.316	561.675	547.425	541.043	-0.152231	9.18172	0.0327601	0.0520777
APPBP2	55.5041	55.5578	56.1008	53.0656	51.6519	64.1166	0.0147097	5.80958	0.883253	0.908304
APPL1	153.079	134.306	151.248	116.664	119.319	132.615	-0.251112	7.07278	0.00345134	0.00679552
APPL2	24.3648	21.495	24.4849	22.4491	22.2972	21.2406	-0.0937276	4.51144	0.37049	0.442169
APRT	95.4963	104.283	110.207	106.399	94.5013	83.4226	-0.124548	6.63125	0.204753	0.264287
APTR	9.62277	9.67524	9.52467	8.07812	8.33721	8.48834	-0.210097	3.17592	0.0937748	0.133472
APTX	36.9129	39.3493	40.0934	36.3292	34.4734	34.2297	-0.146972	5.20863	0.101525	0.143266
AQP1	0.923785	0.498723	1.09708	1.74059	1.78377	1.57923	1.00427	0.451173	0.000570245	0.00130198
AQP11	2.04003	2.24426	2.24403	3.0795	3.37366	3.04001	0.545426	1.46578	0.00611684	0.0114579
AQP3	14.973	16.408	16.157	24.6807	27.1832	25.3861	0.7032	4.38509	1.84333e-11	9.19172e-11
AQR	107.736	98.7971	106.317	89.7965	92.0195	103.123	-0.134898	6.63977	0.111485	0.155327
AR	0	0.0997447	0	10.7559	11.9823	10.6598	8.28754	2.51414	2.6537e-121	2.41186e-119
ARAF	109.084	118.596	116.39	89.3502	89.4602	70.5914	-0.46414	6.62917	2.1776e-06	6.99674e-06
ARAP1	138.876	143.632	137.385	149.735	153.909	114.77	-0.00518715	7.12724	0.961333	0.971884
ARAP2	20.2848	20.4975	23.1385	32.9373	33.4652	39.3622	0.728264	4.82675	2.15118e-11	1.06644e-10
ARAP3	30.2155	28.4272	32.6631	67.2135	73.794	59.1025	1.13207	5.60508	6.31637e-28	6.29007e-27
ARC	4.04156	4.88749	3.04191	46.6388	48.2395	35.2957	3.44009	4.57384	6.41521e-95	3.37678e-93
ARCN1	393.841	376.736	382.832	372.843	382.503	400.65	0.00319597	8.58867	0.965755	0.975125
AREL1	68.6296	75.407	70.7618	63.5538	65.2629	63.4454	-0.159135	6.08587	0.0502508	0.0765868
ARF1	401.423	420.025	418.686	416.224	421.048	360.853	-0.0496823	8.66697	0.542739	0.61154
ARF3	422.17	431.994	412.104	406.316	416.124	403.729	-0.0464122	8.69867	0.519575	0.589544
ARF4	159.315	147.173	159.625	147.816	150.574	174.702	0.0214374	7.29115	0.804902	0.843057
ARF5	95.7658	102.837	91.9554	89.3502	93.5706	71.5389	-0.191444	6.50649	0.0605154	0.0902929
ARF6	179.176	173.606	191.74	139.024	136.149	143.789	-0.378066	7.32786	1.04402e-06	3.47148e-06
ARFGAP1	185.565	212.057	199.021	176.067	179.502	138.103	-0.273173	7.50618	0.00704232	0.0130233
ARFGAP2	101.77	120.891	110.755	71.8997	71.1183	62.8137	-0.695365	6.49096	3.48174e-14	2.04421e-13
ARFGAP3	38.953	41.1946	40.592	42.5328	40.2125	46.5477	0.0994905	5.384	0.282202	0.349666
ARFGEF1	86.7973	84.7331	78.0424	83.0127	85.2722	99.886	0.103514	6.43264	0.260307	0.326233
ARFGEF2	166.358	161.936	175.234	143.576	138.398	155.238	-0.203639	7.29344	0.0104857	0.0186743
ARFIP1	62.5095	55.6077	60.6886	54.4938	53.5908	66.2485	-0.0368657	5.88129	0.714923	0.766358
ARFIP2	65.9352	71.7663	66.0244	69.8913	67.6671	55.8256	-0.0752437	6.05022	0.442641	0.514715
ARFRP1	40.993	47.4785	47.7231	36.2399	33.8142	26.9653	-0.488905	5.28321	2.53897e-05	7.12804e-05
ARG2	34.411	35.4592	31.8154	24.9484	24.779	27.9128	-0.389132	4.90535	7.96049e-05	0.000208222
ARGLU1	155.504	139.742	151.447	135.721	143.245	134.432	-0.112034	7.16425	0.15621	0.209134
ARHGAP1	113.164	112.063	113.897	104.123	102.722	89.9764	-0.192456	6.72891	0.0201904	0.0337571
ARHGAP10	7.42877	8.52817	7.67958	11.8717	12.4864	11.6073	0.608768	3.32595	1.9663e-06	6.35078e-06
ARHGAP11A	211.123	189.415	207.997	185.618	181.79	200.956	-0.0987189	7.61645	0.21943	0.280917
ARHGAP11B	5.1578	4.58826	3.09178	5.04324	5.23499	5.40885	0.279911	2.27818	0.143083	0.193468
ARHGAP12	97.5364	84.6832	85.4727	86.3153	88.1417	101.979	0.0456994	6.50429	0.623094	0.68472
ARHGAP17	54.4649	53.6626	49.3687	47.1744	48.1619	44.0209	-0.177316	5.6311	0.0448658	0.0692702
ARHGAP18	166.782	153.108	162.368	88.3237	90.0031	97.5961	-0.805578	6.98228	9.20586e-24	7.96847e-23
ARHGAP19	29.2917	26.8812	32.4637	31.5984	33.2713	37.704	0.211485	4.99815	0.0489186	0.0748157
ARHGAP21	90.3385	87.0272	81.3836	78.5496	85.0007	82.1987	-0.0747036	6.39524	0.362018	0.433804
ARHGAP22	4.27251	4.43864	4.63767	9.05999	8.56987	6.98807	0.882774	2.68346	3.96674e-08	1.52506e-07
ARHGAP23	159.661	170.364	161.67	135.677	134.675	109.361	-0.372899	7.18301	5.22593e-05	0.000140523
ARHGAP25	5.27328	5.53583	4.53793	5.80196	5.81666	6.94859	0.274021	2.52211	0.0925015	0.131856
ARHGAP26	58.7759	58.3008	55.5523	64.3571	66.3874	59.221	0.137582	5.91937	0.103143	0.145293
ARHGAP27	42.3402	49.1243	44.9305	42.1312	40.9493	35.8089	-0.197462	5.41367	0.0451894	0.0697009
ARHGAP28	0.115473	0.149617	0	4.64157	3.37366	4.22443	5.40708	1.13683	1.37138e-45	2.30531e-44
ARHGAP29	66.8975	61.742	67.8196	77.4785	78.0208	87.9629	0.309344	6.19796	0.000359365	0.000848498
ARHGAP30	0.230946	0.0498723	0.299204	3.21339	3.56755	3.07949	4.02863	0.891732	1.08292e-33	1.31581e-32
ARHGAP31	0.153964	0.149617	0.0498674	2.36542	3.76144	2.84261	4.57388	0.742689	3.51253e-30	3.77355e-29
ARHGAP32	111.778	108.273	103.624	104.168	114.549	104.94	-0.00026746	6.75458	1	1
ARHGAP33	12.2402	13.665	14.4615	15.8884	18.4194	9.7912	0.128668	3.82394	0.501048	0.571566
ARHGAP35	130.87	135.703	134.093	120.815	122.344	118.521	-0.147474	6.99027	0.0474389	0.0727731
ARHGAP39	23.7875	27.729	29.3719	25.6179	24.7014	18.9507	-0.222512	4.64975	0.0852733	0.122746
ARHGAP4	134.103	159.592	151.198	145.317	147.782	116.744	-0.118031	7.15517	0.245185	0.309386
ARHGAP40	5.61969	6.83251	6.43289	6.96235	7.60043	6.63275	0.172832	2.75823	0.254539	0.320122
ARHGAP42	52.0399	51.4184	53.4578	25.841	28.1526	27.9918	-0.93544	5.31787	4.19132e-26	3.92986e-25
ARHGAP44	2.30946	3.19183	3.19151	25.0823	27.8036	20.3325	3.08613	3.78381	4.80662e-73	1.5905e-71
ARHGAP5	186.066	160.938	181.816	153.618	144.68	177.9	-0.151437	7.38878	0.106137	0.148849
ARHGAP5-AS1	4.04156	4.1394	3.44085	4.01674	3.37366	2.60572	-0.224506	1.88157	0.280536	0.348003
ARHGAP9	0.384911	0.299234	0.199469	3.43655	3.37366	3.55326	3.49322	0.99213	1.52617e-32	1.78289e-31
ARHGDIA	1030.68	1034.2	1038.64	1201.23	1191.68	898.737	0.0848822	10.0579	0.404757	0.476886
ARHGDIB	6.77443	5.03711	5.53528	9.8187	11.2843	11.1335	0.885819	3.06512	3.15405e-09	1.35005e-08
ARHGDIG	0.269437	0.398979	0.199469	4.01674	3.52877	3.4743	3.64745	1.06571	5.31406e-34	6.52084e-33
ARHGEF1	75.25	87.6756	86.6695	91.5371	86.707	67.1171	-0.0243555	6.36759	0.828476	0.863106
ARHGEF10	37.9522	34.8608	35.8048	79.5761	79.6882	69.0122	1.07003	5.81386	1.90195e-31	2.1341e-30
ARHGEF10L	35.2193	38.0526	39.3454	27.894	26.2525	21.9512	-0.565356	4.97842	1.58939e-07	5.77355e-07
ARHGEF11	85.2962	88.9224	91.1077	84.4855	86.7457	77.0662	-0.0953236	6.421	0.246457	0.310818
ARHGEF12	449.999	431.446	432.25	350.572	351.985	396.386	-0.257531	8.65173	0.00105323	0.00230071
ARHGEF16	21.1701	23.9387	20.1464	33.2943	32.3794	26.0177	0.490573	4.71423	3.89211e-05	0.000106548
ARHGEF17	15.0115	14.8121	16.8552	11.6486	13.7273	11.0546	-0.355293	3.80023	0.00448837	0.00865365
ARHGEF18	72.9406	77.4019	72.0584	67.2135	69.4509	54.128	-0.221213	6.1074	0.0264492	0.0430619
ARHGEF19	5.65819	7.9297	5.33581	10.4435	9.26787	7.26444	0.512767	2.95198	0.00639935	0.0119347
ARHGEF2	105.312	107.625	103.275	99.883	101.171	77.7374	-0.181918	6.63298	0.0690738	0.101716
ARHGEF25	13.4334	15.9592	11.9183	23.4756	28.3853	24.7149	0.891744	4.30376	3.0138e-12	1.58883e-11
ARHGEF26	5.61969	5.83506	5.78462	19.4589	17.8377	18.2795	1.6885	3.61411	3.72635e-42	5.79262e-41
ARHGEF26-AS1	1.50115	1.69566	1.19682	2.54394	2.55933	2.17144	0.722004	1.02768	0.00182423	0.00380504
ARHGEF28	14.5881	15.4604	16.3565	26.2427	24.3912	25.5835	0.717548	4.35984	6.57565e-12	3.38158e-11
ARHGEF3	47.2285	48.0769	50.4159	35.3027	37.3042	34.7035	-0.44054	5.40086	4.14239e-07	1.43807e-06
ARHGEF34P	8.16011	7.78009	9.12573	6.15901	6.28199	6.1195	-0.431809	2.87765	0.00201075	0.00415216
ARHGEF35	29.7921	28.0781	27.2775	24.8145	23.1115	24.5964	-0.233409	4.72038	0.0172235	0.029209
ARHGEF37	0.538875	0.748085	1.09708	3.30266	3.91655	3.19793	2.1529	1.16293	1.29377e-16	8.51664e-16
ARHGEF39	24.3264	23.041	23.4875	24.5914	26.3301	22.7409	0.0552344	4.5954	0.590844	0.65461
ARHGEF4	12.8945	13.3658	11.5692	19.6374	20.7849	14.4104	0.534187	3.95773	0.000227849	0.000554789
ARHGEF40	9.85371	11.2712	10.0732	24.9484	23.8871	20.7668	1.15886	4.07909	9.19784e-22	7.42857e-21
ARHGEF5	27.6751	28.128	27.2775	19.7267	22.8401	20.9247	-0.386622	4.61525	0.000127213	0.000322274
ARHGEF6	0.0384911	0	0	3.39192	5.42888	5.9221	7.91294	1.3747	3.91807e-48	7.05615e-47
ARHGEF7	132.101	134.206	126.065	127.063	124.011	117.336	-0.0911604	6.98734	0.238782	0.302257
ARHGEF9	39.2609	41.6434	39.8939	41.5063	41.6085	41.0993	0.04085	5.35477	0.640354	0.700301
ARID1A	229.407	220.785	217.272	186.288	196.254	154.132	-0.314824	7.64941	0.000648617	0.00146643
ARID1B	145.034	144.879	140.427	103.81	98.6505	81.6065	-0.599664	6.89655	1.04988e-10	4.99582e-10
ARID2	108.93	97.6999	97.1416	96.6696	98.1076	107.861	-0.00600435	6.66046	0.948213	0.961513
ARID3A	54.7728	49.9721	50.5157	55.8327	50.1784	42.3627	-0.0670202	5.66365	0.531557	0.60095
ARID3B	29.8691	35.4592	34.1592	23.1186	22.1033	18.3585	-0.645007	4.76805	2.12619e-08	8.42873e-08
ARID4A	36.2201	31.9682	33.2615	25.7072	21.3277	25.3466	-0.48945	4.86054	4.34455e-06	1.34276e-05
ARID4B	76.0968	67.4773	76.4966	58.2428	56.9257	62.9321	-0.305662	6.05407	0.000505616	0.00116594
ARID5A	6.38952	7.38111	7.0313	11.2022	11.9435	8.01457	0.584852	3.12965	0.000552222	0.00126528
ARID5B	44.7266	41.2444	47.3241	36.1953	33.6203	33.5191	-0.367996	5.30442	7.95294e-05	0.000208064
ARIH1	114.896	112.761	123.322	97.473	100.085	110.151	-0.189408	6.77958	0.021383	0.0355549
ARIH2	129.368	122.337	128.408	110.059	106.096	105.374	-0.241851	6.87064	0.00147429	0.00312873
ARL1	55.9275	48.5757	52.7597	47.2637	49.0538	50.2194	-0.102852	5.6645	0.250122	0.315004
ARL10	3.73363	5.13685	4.93687	6.06974	6.4371	6.67223	0.485456	2.48194	0.0043817	0.00846834
ARL13B	39.0684	31.4695	34.4085	34.8118	34.4346	36.0458	0.00229862	5.13464	0.976945	0.983873
ARL14EP	29.5996	30.8211	29.6212	27.1353	24.6238	29.0183	-0.156509	4.83554	0.11669	0.161735
ARL15	15.5504	14.1139	16.6058	19.9052	20.5134	27.0442	0.544533	4.25192	5.49451e-05	0.00014728
ARL16	29.7536	32.018	30.1199	23.9219	20.8236	20.2141	-0.501163	4.71241	1.40638e-06	4.60561e-06
ARL17A	10.0847	8.87728	7.52997	8.9261	11.4782	10.3439	0.21179	3.26849	0.163237	0.217028
ARL2	15.6274	16.408	14.4117	18.12	20.1644	15.9897	0.224487	4.07699	0.0641348	0.0950794
ARL2BP	104.118	107.674	110.905	72.6584	72.9409	81.9618	-0.503325	6.5202	1.32e-09	5.8163e-09
ARL3	32.4865	31.4695	28.4743	34.5886	33.6591	35.73	0.168295	5.03674	0.0744284	0.108743
ARL4A	110.854	106.228	106.766	59.1354	53.4745	67.8672	-0.84366	6.3945	1.87332e-19	1.38799e-18
ARL4C	11.8937	14.1637	14.2122	31.8215	29.2384	29.9263	1.17996	4.45792	6.12603e-27	5.93154e-26
ARL4D	5.19629	4.53838	5.38568	6.87309	6.94121	5.21144	0.328183	2.53148	0.0537472	0.0812255
ARL5A	110.084	80.5438	108.91	101.311	105.514	120.929	0.129442	6.70932	0.261409	0.327343
ARL5B	46.3432	36.3071	50.8647	36.954	38.5063	45.3633	-0.144122	5.40858	0.24606	0.310346
ARL6	7.42877	5.78519	8.22812	10.5328	12.4864	13.1471	0.753796	3.27839	1.31906e-06	4.3332e-06
ARL6IP1	323.248	306.166	333.314	244.709	224.872	281.852	-0.357483	8.15873	7.42098e-05	0.000195309
ARL6IP4	116.089	124.382	120.629	98.2317	92.5236	75.408	-0.440234	6.709	6.508e-06	1.97163e-05
ARL6IP5	58.8143	52.5156	60.1899	44.4073	43.5086	50.8511	-0.305849	5.69479	0.00142806	0.00303866
ARL6IP6	41.6088	30.6216	42.2875	32.4017	34.2019	31.9398	-0.217841	5.15366	0.0692146	0.101905
ARL8A	27.2902	27.8786	26.7788	27.0014	26.6015	21.1221	-0.133872	4.7112	0.236743	0.299927
ARL8B	90.5695	81.3917	89.4621	76.4966	82.0924	99.1359	-0.0204846	6.43652	0.84011	0.87256
ARMC1	75.558	64.4351	74.452	53.5566	55.2582	69.8413	-0.263477	6.03567	0.0163153	0.0278137
ARMC10	91.6472	102.538	105.27	86.8955	85.4661	98.978	-0.141306	6.57309	0.115328	0.160158
ARMC2	3.38721	2.74298	2.89231	2.58857	3.6451	2.13195	-0.112426	1.57904	0.658447	0.716238
ARMC5	33.0638	36.0577	37.1512	23.6095	21.5216	20.5299	-0.694231	4.84428	6.38561e-12	3.28633e-11
ARMC6	74.2108	84.4339	83.2785	68.5078	61.2688	51.6802	-0.414868	6.14235	7.50674e-05	0.000197338
ARMC7	39.9152	41.5935	44.382	42.0865	42.5779	34.0718	-0.0840022	5.35237	0.422385	0.495131
ARMC8	41.9553	38.9503	39.5947	36.3738	37.7307	42.6391	-0.0460293	5.30847	0.632689	0.693699
ARMC9	16.0123	16.5077	13.4642	20.3961	19.5827	17.6478	0.323183	4.11771	0.00640124	0.0119365
ARMCX3	53.1946	53.0143	57.4971	65.8746	63.0913	79.5535	0.349597	5.95721	0.000444072	0.00103329
ARMCX4	17.3595	20.5474	18.3013	11.8717	13.4171	11.4494	-0.610248	3.96017	3.42515e-07	1.20224e-06
ARMCX5	22.1709	22.5423	22.939	25.5286	23.8095	25.3861	0.143542	4.5739	0.14309	0.193468
ARMCX5-GPRASP2	1.96304	0.897702	1.54589	1.33891	0.930665	0.789613	-0.552807	0.412518	0.0989289	0.140081
ARMCX6	28.7528	27.6792	29.4218	24.5468	28.2302	24.6754	-0.147858	4.77095	0.142736	0.193124
ARNT	44.3417	39.449	38.2981	36.1953	38.3124	34.1902	-0.169314	5.2687	0.0812788	0.117717
ARNT2	67.7828	72.9134	70.1634	83.3697	85.9314	76.553	0.221995	6.25186	0.00769475	0.0141169
ARNTL	9.77673	8.4783	8.52732	10.8898	13.0681	12.4759	0.441266	3.4106	0.000807592	0.00179519
ARNTL2	114.511	111.764	116.39	135.007	126.183	145.368	0.246601	6.96533	0.00227441	0.00465013
ARPC1A	99.1915	99.3457	98.6875	86.2261	83.4496	76.2371	-0.273719	6.50149	0.000724816	0.00162443
ARPC1B	130.6	152.709	148.206	155.314	154.219	128.746	0.0228382	7.18038	0.811759	0.848544
ARPC2	278.098	255.247	260.008	246.048	248.681	239.174	-0.112645	7.99225	0.133508	0.182249
ARPC3	239.414	214.601	225.75	171.426	159.997	165.582	-0.452216	7.61624	6.26054e-09	2.60452e-08
ARPC4	87.1053	99.0964	90.8584	75.6487	71.9327	63.9586	-0.389074	6.34889	1.62498e-05	4.67372e-05
ARPC5	217.013	214.8	235.873	187.359	177.02	199.575	-0.243466	7.68197	0.00240521	0.00489479
ARPC5L	63.7412	62.4402	62.6334	59.0461	50.9927	52.5882	-0.216408	5.87418	0.0129265	0.0225846
ARPP19	255.196	221.882	256.618	227.883	216.574	249.755	-0.0799713	7.89525	0.358008	0.429641
ARRB1	42.7251	50.5706	48.3215	109.702	109.237	101.742	1.18084	6.26964	2.39803e-40	3.55737e-39
ARRB2	37.6058	36.2073	37.8992	108.318	110.361	84.0148	1.43758	6.11219	3.19219e-41	4.84623e-40
ARRDC1	26.5973	33.0155	26.6292	26.3766	28.3465	23.6884	-0.135787	4.78257	0.242381	0.306395
ARRDC2	27.5981	27.2303	29.721	39.1409	31.9528	28.7024	0.238164	4.94534	0.0425043	0.0660354
ARRDC3	41.4164	40.247	44.4817	38.7393	37.4593	41.3757	-0.101108	5.34708	0.266351	0.33289
ARRDC4	18.7836	17.5551	16.0573	14.5942	15.356	18.0427	-0.127681	4.07206	0.297633	0.365816
ARSA	8.58351	9.07677	9.72414	13.3891	15.8989	12.1206	0.599524	3.53111	1.42517e-05	4.13304e-05
ARSB	30.0615	23.3403	27.9756	29.8578	30.7895	29.6105	0.146934	4.84289	0.173109	0.228726
ARSD	3.92609	3.93992	4.63767	9.46166	8.80254	9.39639	1.14792	2.76443	8.98746e-15	5.4215e-14
ARSE	2.1555	3.14196	1.64562	5.1325	5.31255	3.15845	0.970418	1.81548	0.000239387	0.000580396
ARSG	19.3995	22.642	19.8971	33.696	39.0104	32.1372	0.761355	4.80194	7.14483e-12	3.66462e-11
ARSI	0.115473	0.698213	0.598408	3.21339	2.86955	1.77663	2.52423	0.716474	3.33622e-11	1.6402e-10
ARSJ	4.54195	4.73787	4.5878	3.03487	4.18799	4.42183	-0.244886	2.11663	0.175858	0.231886
ARSK	9.81522	8.92715	9.12573	10.0419	9.81076	11.8442	0.183773	3.32465	0.163763	0.217643
ARTN	5.50422	6.18417	6.83183	4.15063	4.53699	4.34287	-0.499459	2.41509	0.00183628	0.00382608
ARV1	18.2063	16.807	18.052	16.5133	17.6439	16.7793	-0.0595959	4.12269	0.582448	0.64773
ARVCF	11.9707	14.6126	14.3119	16.4686	17.3336	11.0941	0.136493	3.84612	0.409916	0.482173
ARX	0.115473	0	0	4.01674	3.83899	2.80313	6.1341	0.934615	1.00364e-41	1.54083e-40
ASAH1	53.8105	51.6179	55.9512	53.6012	60.6871	63.5638	0.140902	5.82346	0.122872	0.169194
ASAH2	2.5789	2.344	2.1443	2.053	3.02466	3.11897	0.214408	1.39976	0.35269	0.424343
ASAH2B	1.77059	1.84528	2.04456	1.74059	1.70622	1.4213	-0.214444	0.876562	0.358639	0.430284
ASAP1	81.2161	72.5643	72.557	102.293	112.533	95.1089	0.452612	6.48342	4.78251e-07	1.64729e-06
ASAP2	92.725	83.4364	88.1157	94.0364	96.2851	96.2143	0.116036	6.52187	0.144004	0.194589
ASAP3	2.23248	1.94502	1.29655	16.1116	17.0622	14.8447	3.10954	3.17621	2.03106e-73	6.83688e-72
ASB1	61.8936	66.7292	67.9194	61.5901	65.7282	58.1945	-0.0823451	5.99454	0.337385	0.407908
ASB13	48.4602	60.4952	47.1247	70.2037	70.6918	68.3805	0.424049	5.93035	2.42223e-05	6.82559e-05
ASB16-AS1	8.73747	10.5729	8.32785	9.72944	10.819	7.30392	0.012339	3.22225	0.956929	0.968453
ASB2	1.53964	1.74553	1.59576	0.93724	0.85311	0.908055	-0.849044	0.421416	0.00193706	0.00401093
ASB4	25.789	25.6344	32.8127	38.0698	36.9164	45.7186	0.52064	5.09803	1.65674e-05	4.75988e-05
ASB6	29.5226	37.4541	32.5634	29.5007	25.3218	21.4775	-0.38325	4.87672	0.00263715	0.00533496
ASB7	20.9391	19.151	19.4981	17.3613	16.9071	19.9377	-0.137792	4.25186	0.218972	0.280489
ASB8	37.7597	35.3595	36.7024	25.7518	24.3524	25.2281	-0.545003	4.95125	2.9706e-09	1.27553e-08
ASB9	4.84987	5.03711	3.78992	7.54255	7.56165	7.02755	0.689421	2.60064	1.23968e-05	3.62673e-05
ASCC1	44.4187	36.8557	40.5422	35.7936	37.1878	41.2178	-0.0943829	5.30103	0.355126	0.426709
ASCC2	65.3578	71.8661	67.9194	64.8481	63.673	47.6531	-0.219646	5.99168	0.0485682	0.0743298
ASCC3	106.62	100.992	100.632	112.692	109.702	126.772	0.179534	6.77688	0.0310501	0.0496604
ASCL2	131.178	159.342	159.326	85.9137	80.5025	67.5909	-0.942625	6.83337	3.18524e-19	2.33464e-18
ASF1A	50.8082	48.825	49.2191	46.9066	47.1149	55.3913	0.00540098	5.63804	0.957335	0.968769
ASF1B	110.777	127.224	120.28	119.074	109.159	100.004	-0.126114	6.8392	0.157139	0.210068
ASGR1	1.27021	1.4463	1.59576	4.41842	5.27377	3.90858	1.66451	1.62779	2.52395e-14	1.49474e-13
ASH1L	70.3232	62.889	61.5363	58.4213	68.2488	59.6158	-0.0647524	5.99084	0.491322	0.561886
ASH1L-AS1	2.23248	2.29413	2.64297	1.65133	1.86133	1.10546	-0.630095	1.0292	0.00916395	0.0165385
ASH2L	63.7797	66.6793	59.6912	47.4422	47.1149	49.7851	-0.397607	5.80292	2.89011e-06	9.15023e-06
ASIC1	30.4464	33.8135	31.5162	61.8132	65.9997	48.8376	0.883731	5.5079	7.19073e-15	4.34728e-14
ASL	31.5627	31.5193	31.1671	23.6095	22.0645	17.0951	-0.587737	4.71394	8.53821e-07	2.87198e-06
ASNA1	65.4733	69.4223	65.9247	57.2609	49.6355	39.678	-0.454935	5.85733	7.57422e-05	0.000199056
ASNS	51.0776	58.1013	49.269	70.6054	67.5896	77.6979	0.44686	5.96539	1.9299e-06	6.23616e-06
ASNSD1	58.083	58.8494	57.6467	58.1089	57.6625	74.2631	0.122754	5.92738	0.235451	0.298457
ASPH	217.513	186.622	216.624	201.283	214.363	234.791	0.0672784	7.72762	0.448227	0.520147
ASPHD1	2.42494	3.09209	1.54589	6.02511	6.32077	5.60625	1.34197	2.09539	1.8415e-10	8.63612e-10
ASPHD2	0.307928	0.299234	0.0997347	8.74757	7.94943	8.09353	5.06332	2.12856	3.98518e-83	1.68727e-81
ASPM	249.768	227.966	239.812	204.452	203.04	236.41	-0.156337	7.82651	0.0634324	0.094204
ASPRV1	2.11701	3.2417	3.78992	4.46305	5.15744	3.6717	0.552631	1.93593	0.0173132	0.0293351
ASPSCR1	359.43	403.916	387.17	210.879	216.108	166.964	-0.953811	8.18393	9.9703e-22	8.04291e-21
ASRGL1	14.5881	15.8594	16.157	37.9359	39.6308	38.4541	1.31853	4.76609	6.02754e-41	9.12025e-40
ASS1	21.9399	21.5449	21.6424	65.8746	67.3569	55.5098	1.53428	5.4067	1.64446e-52	3.2633e-51
ASTE1	8.73747	8.52817	7.87905	8.12275	5.35132	7.93561	-0.236047	2.97094	0.173172	0.228765
ASTN2	5.88913	5.48596	5.78462	11.6932	15.5111	13.6208	1.25022	3.2888	2.32161e-17	1.57075e-16
ASUN	201.732	179.989	183.113	180.932	185.629	208.971	0.0267967	7.571	0.751188	0.797333
ASXL1	175.134	190.363	182.116	155.716	163.371	147.223	-0.231566	7.40145	0.00315367	0.00627191
ASXL2	98.1137	92.9122	96.643	82.7449	87.5601	76.2371	-0.222818	6.47765	0.0073152	0.0134895
ATAD1	122.363	105.979	120.48	93.5008	96.1299	102.334	-0.256979	6.73987	0.00247975	0.00503747
ATAD2	245.457	226.72	240.71	199.945	199.473	228.317	-0.183581	7.80427	0.025126	0.0410981
ATAD2B	33.6027	29.1255	30.1199	21.1548	24.5463	24.557	-0.402739	4.76917	0.000154864	0.000386961
ATAD3A	122.594	144.53	153.242	84.2177	79.727	64.9062	-0.876978	6.75844	1.02717e-15	6.49811e-15
ATAD3B	63.5487	73.0131	73.305	38.9178	35.2489	29.5315	-1.01709	5.7094	7.91328e-21	6.18233e-20
ATAD3C	0.577366	0.897702	0.897613	1.69596	2.36544	1.46078	1.23966	0.497009	5.70141e-05	0.000152436
ATAD5	51.2316	43.3391	46.3268	33.0712	35.8306	38.4147	-0.393531	5.37341	6.99133e-05	0.000184643
ATAT1	14.7806	14.3134	14.7109	11.3808	12.3701	9.75172	-0.387164	3.69651	0.00181369	0.00378479
ATCAY	0.115473	0.199489	0.0997347	2.85635	2.17155	2.2504	4.09589	0.474085	1.07998e-25	9.98874e-25
ATE1	55.966	56.0565	56.6992	44.9875	46.6108	48.6796	-0.265841	5.68879	0.00140998	0.00300488
ATF1	67.2054	56.4555	65.0769	53.2888	56.1889	52.075	-0.225234	5.86955	0.0139065	0.0241071
ATF2	67.7828	53.5629	64.3788	46.1033	47.5803	52.3119	-0.348012	5.79107	0.000650221	0.00146982
ATF3	3.15627	3.39132	4.08912	4.2399	4.6921	4.42183	0.336718	2.03099	0.0625432	0.0929726
ATF4	344.649	336.688	322.542	299.158	298.084	262.941	-0.223043	8.27966	0.00536438	0.0101686
ATF5	27.2902	25.6843	22.3406	14.2818	14.3865	10.7782	-0.935391	4.26311	1.5917e-12	8.5264e-12
ATF6	60.7004	59.1486	61.287	49.4506	53.8235	61.0371	-0.140027	5.84949	0.132893	0.181463
ATF6B	77.9444	83.1372	74.452	59.4924	55.1031	42.7575	-0.582482	6.03463	1.92268e-07	6.92885e-07
ATF7	81.1392	79.1973	79.6881	72.2121	74.2981	68.8148	-0.156881	6.24746	0.0475368	0.0728975
ATF7IP	153.849	144.879	149.652	179.281	194.548	199.772	0.355262	7.41299	5.27012e-06	1.61746e-05
ATF7IP2	4.96535	4.93736	6.53263	10.3989	8.41476	10.6203	0.843409	2.95229	2.91607e-07	1.03125e-06
ATG10	11.7783	12.3683	13.4642	11.47	11.9823	14.292	0.00870607	3.66043	0.969115	0.977577
ATG101	55.2732	63.9862	63.7305	53.021	55.297	45.5212	-0.249271	5.8129	0.012016	0.0211292
ATG12	52.6173	48.2764	46.3268	54.5384	53.9786	57.168	0.169069	5.70715	0.0525793	0.0796614
ATG13	127.059	139.393	131.75	96.9374	94.3462	86.4626	-0.519577	6.81676	1.79253e-10	8.40936e-10
ATG14	17.2825	20.0487	20.8446	12.0949	10.5863	10.3044	-0.817226	3.93169	3.43291e-11	1.68591e-10
ATG16L1	29.5996	28.8761	25.5321	24.1005	27.0281	23.2146	-0.177188	4.7267	0.0980197	0.13888
ATG16L2	1.96304	1.94502	1.89496	4.99861	5.97177	3.79014	1.34368	1.81997	7.72035e-10	3.45427e-09
ATG2A	55.6196	61.1934	59.4419	55.7881	53.4745	44.929	-0.192745	5.78538	0.048334	0.0740047
ATG2B	48.6527	46.5309	50.8647	43.113	50.9151	55.1939	0.0319351	5.62353	0.760066	0.804565
ATG3	70.5156	63.4875	71.7592	58.0642	59.485	57.089	-0.236986	5.9883	0.00508549	0.00969386
ATG4A	20.7082	16.8569	16.5061	21.2441	18.4194	22.1486	0.188428	4.27853	0.125612	0.172593
ATG4B	60.8929	70.5694	64.678	62.3488	58.1278	48.9165	-0.2113	5.93074	0.0385798	0.0605454
ATG4C	14.3187	13.1663	13.2149	18.5216	16.2091	17.9242	0.367996	3.96825	0.00108794	0.00236931
ATG4D	21.632	28.0283	27.2276	30.5272	26.2525	22.2671	0.0413749	4.70418	0.765991	0.809328
ATG5	49.2301	45.1843	53.6074	38.5161	39.592	50.3773	-0.203596	5.52883	0.0729294	0.106759
ATG7	17.8599	18.4029	15.4589	15.3529	13.3783	14.7658	-0.252128	3.99566	0.0332576	0.0527917
ATG9A	36.7205	40.9951	35.8048	29.0544	33.1162	22.1881	-0.427973	5.04689	0.0010162	0.00222623
ATG9B	0.538875	0.598468	0.748011	2.32078	3.76144	1.85559	2.0792	0.802572	3.77642e-10	1.72014e-09
ATHL1	1.34719	1.29668	1.29655	4.55231	4.53699	3.94806	1.71859	1.55337	1.52249e-16	9.9645e-16
ATIC	217.782	221.932	233.329	211.147	204.708	210.55	-0.103463	7.75927	0.161464	0.214965
ATL1	23.4026	23.5896	27.7263	17.3613	17.1397	18.9902	-0.480158	4.42249	1.45145e-05	4.20118e-05
ATL2	74.7112	72.1154	72.7066	77.1661	69.7999	91.9899	0.12214	6.25746	0.222438	0.284155
ATL3	30.1385	28.0781	28.8233	27.6263	26.4464	32.3741	-0.0104702	4.85809	0.928049	0.945172
ATM	120.131	120.94	123.521	122.734	135.489	149.434	0.161494	7.00897	0.0609217	0.0908196
ATMIN	274.634	262.977	269.084	236.14	220.335	252.281	-0.186849	7.98105	0.0172305	0.0292169
ATN1	256.658	252.204	247.641	192.223	204.863	145.999	-0.478275	7.7594	8.75035e-06	2.60751e-05
ATOH8	1.15473	1.09719	0.997347	2.54394	2.443	2.6452	1.22135	0.936148	2.7739e-07	9.83525e-07
ATOX1	29.7151	30.073	27.7263	28.4742	25.2055	22.3855	-0.204049	4.77318	0.0637677	0.0946174
ATP10A	2.96381	4.88749	2.74271	4.50768	5.27377	5.76417	0.5613	2.15334	0.0125574	0.0219819
ATP10D	13.8953	11.4208	12.7162	25.7964	27.2995	28.1102	1.09036	4.32048	1.56066e-22	1.29419e-21
ATP11A	114.511	113.908	117.687	184.458	190.709	160.528	0.630175	7.20029	9.2697e-14	5.32549e-13
ATP11B	84.2954	75.2075	81.583	78.7728	78.2534	85.8704	0.0102706	6.33543	0.902522	0.924285
ATP11C	114.78	99.7447	112.052	122.421	123.817	140.63	0.244078	6.89482	0.00556158	0.0105117
ATP13A1	108.853	126.825	122.025	102.427	96.3626	79.9878	-0.359431	6.73002	0.000337024	0.000798792
ATP13A2	100.5	112.911	107.414	133.267	131.301	101.939	0.192232	6.84098	0.061974	0.0921968
ATP13A3	301.193	270.208	308.131	301.97	302.854	362.393	0.137087	8.26623	0.133222	0.181877
ATP1A1	867.819	905.532	889.385	910.462	891.461	885.511	0.0133444	9.80054	0.851401	0.881759
ATP1A1-AS1	3.04079	3.04221	2.19416	2.6332	2.98588	2.48728	-0.0354786	1.49546	0.882659	0.907762
ATP1A3	4.96535	4.03966	3.78992	99.5706	101.404	80.1852	4.4442	5.61832	1.53337e-229	7.7424e-227
ATP1B1	51.578	43.6383	47.5735	58.6891	56.344	63.2875	0.319054	5.7445	0.00058273	0.00132871
ATP1B2	0.962277	1.24681	0.548541	8.88146	8.45354	7.3434	3.14861	2.22961	3.54041e-46	6.09425e-45
ATP1B3	168.398	162.484	169.25	150.717	139.639	162.384	-0.143726	7.31194	0.0757793	0.110527
ATP2A1	1.96304	1.39643	2.04456	2.99024	3.56755	1.93455	0.645095	1.26987	0.014914	0.0256656
ATP2A2	471.362	483.363	497.627	479.331	474.484	481.98	-0.0164635	8.91122	0.818689	0.854674
ATP2A3	2.11701	3.14196	2.5931	114.879	112.882	91.9109	5.36119	5.77395	1.43896e-298	1.50902e-295
ATP2B1	47.3055	44.3864	48.1719	69.5343	77.3615	83.2252	0.718551	5.94871	3.98835e-15	2.44924e-14
ATP2B2	0.153964	0.0997447	0.199469	2.90098	2.98588	2.52676	4.16397	0.668966	1.07258e-30	1.17073e-29
ATP2B4	9.93069	9.87472	6.83183	15.3083	15.7825	13.8182	0.748708	3.58798	4.7025e-07	1.62261e-06
ATP2C1	109.777	110.218	116.889	117.646	118.194	145.447	0.178996	6.9043	0.0555004	0.083514
ATP2C2	0.0769821	0.0498723	0.0997347	2.54394	4.14922	3.94806	5.45949	0.95216	1.52142e-36	2.00789e-35
ATP5A1	318.514	355.44	347.326	258.187	243.912	280.668	-0.383501	8.23243	3.30899e-06	1.03872e-05
ATP5B	1315.66	1480.31	1370.36	1029.85	959.671	1117.74	-0.423094	10.2436	3.37467e-07	1.18574e-06
ATP5C1	175.866	177.196	165.061	116.976	113.192	127.878	-0.533198	7.19087	3.52795e-11	1.73071e-10
ATP5D	105.542	117.599	116.041	89.3502	88.8397	66.9197	-0.468514	6.60668	1.35477e-05	3.94229e-05
ATP5E	4.84987	7.97958	5.38568	3.34729	2.13277	2.17144	-1.2516	2.12714	2.86269e-07	1.01395e-06
ATP5F1	211.701	213.055	205.254	158.394	152.784	162.897	-0.410328	7.52429	3.14479e-08	1.22285e-07
ATP5G1	61.7397	58.4005	58.2451	51.4143	47.5027	47.6531	-0.284631	5.76131	0.000750668	0.00167711
ATP5G2	300.923	319.482	295.813	210.076	209.749	183.151	-0.603625	7.98455	1.8294e-13	1.03358e-12
ATP5G3	178.714	190.263	178.276	174.728	164.611	183.546	-0.0656049	7.4793	0.401127	0.473101
ATP5H	118.899	116.003	115.992	88.0559	74.8022	93.1348	-0.455278	6.66143	4.73866e-07	1.6326e-06
ATP5I	57.9675	53.2138	49.1194	55.6988	52.505	42.4417	-0.0912052	5.69795	0.411757	0.484004
ATP5J	93.4178	89.7702	95.8451	66.7226	62.2382	72.5654	-0.469512	6.32501	3.26702e-08	1.2682e-07
ATP5J2	49.692	46.6805	46.2769	35.7936	35.4816	26.2151	-0.550298	5.32555	2.20425e-06	7.07404e-06
ATP5L	183.256	178.244	176.531	146.433	136.42	144.578	-0.332293	7.33083	1.02906e-05	3.03858e-05
ATP5O	122.71	125.13	115.044	97.4283	90.7398	100.636	-0.329648	6.76414	4.17958e-05	0.000113852
ATP5S	10.2001	10.7226	8.77666	9.3724	9.19032	8.25145	-0.149586	3.24838	0.279568	0.346896
ATP5SL	51.578	57.3532	46.8753	42.2204	43.7413	34.1508	-0.375527	5.5256	0.000773279	0.00172257
ATP6AP1	110.238	107.625	101.779	87.4311	85.311	72.8023	-0.381094	6.55884	1.97204e-05	5.61622e-05
ATP6AP2	167.09	159.392	170.796	127.911	126.842	158.712	-0.266147	7.24672	0.00471515	0.00904975
ATP6V0A1	46.5357	46.88	48.3215	52.7979	54.3276	49.5482	0.144812	5.63874	0.090148	0.129032
ATP6V0A2	46.9591	47.0296	50.2663	44.8983	42.8494	50.6537	-0.0591849	5.56052	0.526636	0.59606
ATP6V0A4	2.69437	2.04477	2.34377	7.3194	6.63099	7.18548	1.56246	2.26635	1.11976e-19	8.36476e-19
ATP6V0B	86.8358	95.2063	92.3544	88.6361	82.0149	78.8428	-0.13704	6.44949	0.0999475	0.141274
ATP6V0C	171.208	183.53	173.538	150.94	149.721	106.44	-0.375992	7.28515	0.00107149	0.00233759
ATP6V0D1	204.388	217.992	204.506	140.497	138.204	109.993	-0.689675	7.40374	6.32564e-13	3.47312e-12
ATP6V0E1	52.9637	48.825	52.7098	43.604	41.3758	45.9949	-0.238884	5.57476	0.00705667	0.0130428
ATP6V0E2	85.3732	88.9723	81.0345	115.95	118.699	95.3063	0.369422	6.60951	9.73007e-05	0.000250756
ATP6V0E2-AS1	5.42724	5.5857	7.92891	4.41842	4.26555	4.34287	-0.534523	2.43311	0.00371237	0.00727166
ATP6V1A	110.893	111.116	115.792	72.5245	69.4121	81.4091	-0.596608	6.54843	2.09493e-12	1.11563e-11
ATP6V1B1	1.88606	1.24681	1.89496	1.87448	1.82255	1.38182	0.00255442	0.82576	1	1
ATP6V1B2	126.097	124.332	122.275	142.862	134.675	159.502	0.229624	7.07733	0.00587952	0.0110559
ATP6V1C1	77.2131	76.3047	78.591	60.5189	54.0561	66.8407	-0.355553	6.10853	9.87687e-05	0.000254251
ATP6V1C2	1.03926	0.349106	0.548541	10.9791	10.9741	9.67276	3.95497	2.51575	4.01403e-70	1.24089e-68
ATP6V1D	40.1462	39.449	39.6944	32.8927	31.9916	37.1513	-0.225298	5.2083	0.0163113	0.0278104
ATP6V1E1	66.859	67.5272	65.5257	64.7588	60.0279	63.8402	-0.0841823	6.01882	0.300525	0.368733
ATP6V1E2	1.07775	0.84783	0.698143	2.41005	2.32666	1.73715	1.27398	0.692807	3.07594e-06	9.69694e-06
ATP6V1F	58.2755	55.9069	51.4631	59.0461	58.9421	47.7716	-0.000121238	5.78976	0.999524	1
ATP6V1G1	76.7512	63.6371	78.4912	61.1884	57.7788	49.4298	-0.379196	6.01405	0.000349062	0.000826031
ATP6V1H	43.6104	44.8851	50.9645	40.3459	33.5427	40.5861	-0.284444	5.40599	0.00626288	0.0117111
ATP7A	49.538	42.5411	49.1194	63.6877	60.3769	69.9992	0.45787	5.80665	1.37406e-06	4.50517e-06
ATP7B	8.77596	11.1714	8.52732	25.841	26.5627	26.9653	1.48226	4.17647	7.15171e-34	8.72086e-33
ATP8A1	1.61662	1.74553	1.59576	8.74757	8.41476	10.5413	2.48099	2.47511	8.9713e-40	1.30529e-38
ATP8B1	10.893	12.2686	12.0679	9.9526	10.1985	10.5019	-0.196742	3.46738	0.101554	0.143292
ATP8B2	3.07928	3.09209	4.38833	23.4756	26.3688	20.3325	2.7389	3.76302	5.13928e-64	1.35782e-62
ATP8B3	3.11778	2.19438	2.69284	23.074	26.4464	18.9902	3.08306	3.68677	2.84267e-70	8.82781e-69
ATP9A	59.2377	56.3059	60.5889	42.399	44.7883	44.0999	-0.423687	5.68134	4.88611e-07	1.68213e-06
ATP9B	15.5889	15.3607	14.2621	11.5593	11.168	9.55432	-0.488434	3.69978	6.60648e-05	0.000175056
ATPAF1	54.003	50.2713	55.9512	49.3613	47.8129	50.7721	-0.115283	5.68499	0.181989	0.238586
ATPAF2	16.0123	15.3607	14.2621	12.6304	11.866	9.51483	-0.427397	3.73921	0.00116338	0.00251751
ATPIF1	91.7627	78.3495	80.4361	51.1912	52.4662	42.9155	-0.774587	6.05015	1.0793e-14	6.47341e-14
ATR	97.9213	99.1462	104.422	100.24	99.8914	121.245	0.092595	6.69903	0.312745	0.381774
ATRAID	63.7027	66.6793	57.7464	49.6291	48.2007	39.757	-0.452053	5.76457	9.39941e-06	2.79116e-05
ATRIP	17.4365	18.4528	20.1963	15.0851	13.611	12.4759	-0.445489	4.02538	0.000167268	0.000415443
ATRN	109.969	108.622	115.194	108.363	109.392	111.256	-0.0205774	6.78857	0.78645	0.826906
ATRNL1	0.0384911	0.0498723	0	7.54255	6.86366	6.43534	7.60672	1.85229	4.4958e-84	1.95195e-82
ATRX	262.932	234.3	257.964	241.897	244.959	276.483	0.0153645	7.98401	0.854584	0.884336
ATXN1	72.4017	67.6768	69.1162	43.3362	43.5861	40.9414	-0.710949	5.81383	1.33898e-17	9.12435e-17
ATXN10	130.908	131.314	131.55	99.3474	96.7504	125.943	-0.289888	6.89946	0.00331555	0.00655561
ATXN1L	156.081	156.2	156.135	110.505	117.031	108.967	-0.477039	7.06857	2.63761e-10	1.21852e-09
ATXN2	61.8936	56.8046	58.2451	54.4492	57.5461	49.7061	-0.130764	5.82085	0.142639	0.193031
ATXN2L	237.413	240.983	238.167	211.236	223.554	161.318	-0.265568	7.77386	0.0118147	0.0208127
ATXN3	22.2093	20.3978	24.1358	18.2985	17.0234	20.1746	-0.266107	4.35436	0.0189172	0.031792
ATXN7	34.3725	33.9132	31.7157	38.2929	41.9963	35.651	0.212781	5.17318	0.0278571	0.0450826
ATXN7L1	14.4341	12.1689	11.669	9.68481	11.517	8.84366	-0.3521	3.5201	0.0135252	0.023522
ATXN7L2	11.6243	11.4208	12.417	12.9428	12.6415	8.17249	-0.0721541	3.53837	0.669827	0.726125
ATXN7L3	87.1823	97.5503	91.5565	89.1717	82.7904	78.8034	-0.139603	6.45816	0.100085	0.141439
ATXN7L3B	116.051	106.078	117.488	84.307	81.821	88.634	-0.41498	6.63144	3.40397e-07	1.19542e-06
AUH	13.8568	10.1241	12.766	8.03349	10.47	9.27795	-0.404607	3.43849	0.00816588	0.0148891
AUNIP	15.8198	15.4604	13.7135	14.7727	12.8742	13.1865	-0.143624	3.84687	0.233939	0.296899
AUP1	95.2654	100.593	101.281	96.0894	86.009	74.8158	-0.210048	6.53015	0.0274265	0.0444702
AURKA	130.446	133.508	127.112	115.638	110.943	120.85	-0.170709	6.94446	0.026569	0.0432445
AURKAIP1	102.694	120.342	119.981	89.0824	80.1923	64.9062	-0.550557	6.58901	7.70335e-07	2.60336e-06
AURKB	129.484	127.972	126.364	129.25	121.684	99.2938	-0.132535	6.93574	0.166965	0.221166
AUTS2	0.0769821	0.498723	0.0498674	24.5914	29.665	19.9772	6.93006	3.65643	4.73441e-133	5.37868e-131
AVEN	26.7128	32.4669	31.3666	15.219	13.4946	15.6738	-1.02652	4.49519	3.49472e-19	2.55324e-18
AVL9	45.1115	42.3915	46.5263	44.3627	42.6555	50.8511	0.0407684	5.50474	0.673286	0.729122
AVPI1	9.81522	13.4157	12.8159	8.21201	8.41476	7.22496	-0.590458	3.32936	9.73321e-05	0.00025079
AXIN1	85.1807	84.0349	83.478	65.8746	61.3851	46.7451	-0.538917	6.15364	1.16638e-06	3.85299e-06
AXIN2	448.767	447.804	459.029	340.307	341.593	317.582	-0.439685	8.61688	2.44908e-09	1.0576e-08
AXL	52.8482	53.7125	52.1613	33.3836	36.3735	32.9663	-0.627207	5.44791	6.61794e-13	3.62922e-12
AZGP1	39.9922	40.6958	40.243	48.0224	46.5333	41.6521	0.171275	5.42439	0.058768	0.0878683
AZI2	49.461	43.6882	46.4764	51.0573	48.9375	53.4568	0.134885	5.61284	0.129424	0.177313
AZIN1	273.864	253.202	290.627	228.419	223.903	287.261	-0.144774	8.02032	0.149388	0.200929
B2M	287.875	259.336	283.995	249.306	246.006	273.917	-0.111911	8.05975	0.164583	0.218519
B3GALNT1	10.7775	8.82741	10.8711	17.9861	16.0152	19.385	0.805591	3.81527	4.29311e-10	1.94834e-09
B3GALNT2	87.0668	86.8776	92.4541	74.2651	73.9103	82.6725	-0.206193	6.37428	0.0126877	0.0221958
B3GALT5	1.80908	2.04477	2.54324	7.3194	8.91887	8.60678	1.96904	2.41116	1.777e-26	1.69293e-25
B3GALT6	37.8367	40.8953	43.3347	39.3194	34.0856	32.3346	-0.206963	5.24965	0.0434306	0.0672676
B3GALTL	12.2017	11.6701	12.9655	17.5398	20.5134	21.2801	0.689261	4.01148	7.31536e-09	3.02488e-08
B3GAT1	13.2794	16.2085	10.5719	58.2428	61.7341	53.4173	2.11357	5.15755	1.00764e-60	2.41852e-59
B3GAT2	0.0384911	0	0	1.56207	1.78377	2.6452	6.61676	0.162689	1.87792e-27	1.84849e-26
B3GAT3	63.8952	71.9159	71.3602	79.353	80.0372	67.2355	0.130197	6.1776	0.165907	0.220064
B3GNT1	29.6381	34.6613	36.6525	36.0168	32.4569	29.6894	-0.0390493	5.05593	0.722265	0.77311
B3GNT2	28.8683	23.839	27.5268	37.4896	32.1079	39.3622	0.439241	4.9831	7.01579e-05	0.000185217
B3GNT3	21.8629	19.2507	16.157	47.71	52.0397	42.9549	1.31311	5.06349	1.98301e-28	2.00999e-27
B3GNT5	60.5079	50.5706	67.0218	51.1465	48.2395	55.036	-0.206025	5.79451	0.0535053	0.0809138
B3GNT7	0.500384	0.997447	0.398939	6.87309	6.39832	5.13248	3.28651	1.80614	3.98415e-36	5.19272e-35
B3GNT9	15.3194	19.0014	16.4064	25.6179	27.8036	22.9777	0.593622	4.41149	6.26988e-07	2.13693e-06
B3GNTL1	20.9391	20.1983	20.8446	25.5286	23.5768	22.3855	0.204357	4.48118	0.0450892	0.0695678
B4GALNT1	6.8899	7.9297	6.68223	45.2999	43.5474	34.7035	2.5231	4.60246	5.47879e-78	2.02968e-76
B4GALNT2	4.38798	4.23915	3.59045	2.85635	2.90833	2.28988	-0.606291	1.79027	0.00166984	0.00350986
B4GALNT3	20.8237	23.5896	27.3772	25.0377	24.3524	21.4775	-0.0163313	4.5763	0.889626	0.913274
B4GALNT4	3.0023	3.09209	3.24138	46.7727	50.1784	40.9414	3.88524	4.62448	1.37023e-173	2.9188e-171
B4GALT1	51.7705	55.2586	49.2191	64.3125	66.3487	64.4324	0.320528	5.87402	0.000132558	0.000334846
B4GALT2	58.7759	62.5898	55.6021	47.6207	46.8435	37.6645	-0.421975	5.68912	4.50577e-05	0.000122195
B4GALT3	34.3725	34.3122	29.721	42.4882	42.733	37.2302	0.313975	5.20562	0.00176864	0.00370325
B4GALT4	19.8999	18.1535	18.5507	25.9749	21.9094	25.1887	0.365524	4.43997	0.000752607	0.00168064
B4GALT5	205.427	194.103	200.916	212.798	216.767	219.789	0.112834	7.70314	0.12377	0.170303
B4GALT6	6.8899	5.48596	9.42493	16.9596	16.9459	20.0562	1.30908	3.67051	8.56306e-15	5.17007e-14
B4GALT7	11.5088	16.6075	13.3146	10.5774	11.5945	9.04107	-0.404423	3.60644	0.00901736	0.0162912
B9D1	20.8237	23.5397	19.2987	18.0753	18.6909	16.345	-0.261011	4.28857	0.023125	0.0381768
B9D2	6.08159	7.48085	7.82918	5.53418	4.03288	3.90858	-0.666213	2.55547	0.000255535	0.000617788
BABAM1	74.7496	74.5093	75.5491	51.6821	49.4416	41.1388	-0.66071	5.93668	3.54702e-12	1.86273e-11
BACE1	72.3632	71.4172	72.8562	70.5162	67.6283	63.3664	-0.104821	6.12463	0.199654	0.258667
BACE1-AS	2.00154	1.84528	1.84509	1.78522	1.66744	1.89507	-0.0945879	0.945727	0.726096	0.776869
BACE2	131.332	143.732	142.022	181.2	175.314	175.294	0.350983	7.30596	4.66355e-06	1.43777e-05
BACH1	38.7605	36.2572	39.2456	40.9261	38.1573	46.7846	0.139274	5.32593	0.161973	0.215516
BACH2	0.0384911	0.249362	0.0997347	2.053	1.97766	1.34234	3.81801	0.0883818	4.33649e-18	3.01476e-17
BAD	21.9784	24.238	23.0387	19.1911	19.1562	14.0551	-0.402185	4.34712	0.0017773	0.00371853
BAG1	104.696	104.034	105.22	67.7044	60.6483	62.0241	-0.722227	6.3945	3.29745e-19	2.413e-18
BAG2	54.4264	51.8174	51.7623	43.7825	42.8494	46.5082	-0.247588	5.60311	0.00386572	0.00754602
BAG3	51.1161	47.279	47.6233	58.4659	61.2688	49.4298	0.21128	5.71758	0.0306986	0.0491617
BAG4	53.0407	45.3838	53.757	41.3725	40.4064	44.85	-0.265786	5.54077	0.00587245	0.0110442
BAG5	100.808	91.5158	96.9422	73.9081	72.049	78.448	-0.36677	6.42111	6.98062e-06	2.10499e-05
BAG6	295.727	320.28	288.732	255.599	256.359	208.418	-0.328779	8.08178	0.00036093	0.000851897
BAHCC1	35.5272	38.1523	40.7416	48.6918	46.3781	33.7165	0.170835	5.34408	0.177742	0.23394
BAHD1	58.5064	62.3404	63.9798	73.1047	68.9468	57.4049	0.110024	6.00296	0.267065	0.333599
BAI1	0.307928	0.199489	0.0997347	9.68481	10.7026	7.26444	5.41367	2.27366	4.15512e-69	1.25325e-67
BAI2	29.2532	34.0129	31.965	82.7895	85.7763	65.2615	1.29708	5.77998	4.92406e-31	5.42681e-30
BAIAP2	75.3655	77.8009	81.0844	62.6166	60.9586	51.6407	-0.418933	6.09425	5.31275e-06	1.62871e-05
BAIAP2-AS1	17.7059	19.7494	20.2462	19.325	16.6744	14.292	-0.198181	4.17601	0.120699	0.166683
BAIAP2L1	45.0345	41.4439	46.5263	50.4324	55.2195	50.7326	0.233599	5.59463	0.00933468	0.0168155
BAIAP2L2	20.7467	20.9963	24.2854	29.5454	32.6896	22.1881	0.355334	4.65334	0.009913	0.0177517
BAIAP3	4.46496	6.63302	7.52997	45.2553	50.2171	34.8219	2.81555	4.64039	2.84788e-56	6.15295e-55
BAK1	34.488	37.4043	35.8546	36.7309	38.0022	33.7165	0.0102582	5.17462	0.920834	0.939299
BAMBI	115.743	109.47	118.834	91.9388	87.9091	85.2387	-0.376472	6.66678	1.99751e-06	6.44547e-06
BANF1	226.597	229.762	208.545	170.221	170.389	144.854	-0.453999	7.58351	1.48407e-07	5.40539e-07
BANP	14.0492	16.6075	17.6531	12.5412	12.8742	8.52782	-0.507561	3.7845	0.00147513	0.00312938
BAP1	119.476	133.159	128.508	96.0002	95.8973	83.8569	-0.466627	6.77555	4.83864e-08	1.84466e-07
BARD1	33.3718	30.9209	36.852	30.8843	31.2161	34.8614	-0.060289	5.04889	0.554292	0.622665
BARX1	0	0	0	2.41005	3.68388	2.21092	9.01524	0.587362	3.96207e-34	4.89265e-33
BASP1	0	0	0	7.85496	8.33721	6.63275	10.4686	1.97431	4.51086e-88	2.10605e-86
BATF	12.3171	14.8121	13.2149	8.65831	9.96587	8.48834	-0.568941	3.50039	1.35553e-05	3.94366e-05
BATF2	1.53964	1.4463	1.29655	5.44492	5.15744	5.13248	1.86489	1.78429	6.20024e-22	5.03142e-21
BATF3	0.577366	0.947575	1.04721	8.21201	8.80254	6.51431	3.21645	2.15908	3.45825e-42	5.38815e-41
BAX	55.9275	58.6	56.0509	56.9039	58.5156	45.0474	-0.0882512	5.78809	0.393825	0.465818
BAZ1A	161.085	141.089	144.067	126.081	130.332	142.051	-0.163786	7.13823	0.0535793	0.0810077
BAZ1B	299.961	274.697	292.622	261.535	267.411	269.258	-0.119875	8.11721	0.108588	0.151791
BAZ2A	283.525	295.843	287.834	278.896	283.349	244.109	-0.104936	8.12417	0.194835	0.253211
BAZ2B	34.411	30.2725	28.7236	26.5551	27.6097	32.8479	-0.103613	4.91454	0.361795	0.433575
BBC3	2.27097	2.44374	2.74271	2.09763	2.21033	0.868574	-0.525847	1.12501	0.0707708	0.103889
BBIP1	13.7413	10.7724	13.5639	13.9247	15.7438	15.0816	0.23093	3.79685	0.0695154	0.102255
BBS1	42.7251	44.7854	41.6891	26.689	25.0504	22.8593	-0.793115	5.08906	1.32864e-16	8.73355e-16
BBS10	25.3271	21.8441	26.33	20.6639	19.0399	21.359	-0.268636	4.49248	0.0148641	0.0255861
BBS12	1.7321	1.34655	2.04456	0.98187	1.12455	0.868574	-0.780749	0.514606	0.00441895	0.00853066
BBS2	55.8505	55.0591	54.4053	52.3069	52.3499	56.181	-0.039684	5.76673	0.634095	0.694961
BBS4	25.0192	26.0832	23.6371	26.2873	24.3524	25.8203	0.0321686	4.66027	0.748031	0.795034
BBS5	16.5512	17.4054	15.0599	19.1911	18.7684	15.279	0.117805	4.09842	0.338266	0.408852
BBS7	11.6628	10.7226	10.3724	13.7462	11.4782	14.213	0.263769	3.59978	0.0405426	0.0632979
BBS9	10.97	11.9195	13.2149	11.6932	11.4006	14.1341	0.0480907	3.62134	0.739286	0.787705
BBX	79.6765	78.4991	85.6223	108.229	114.433	126.18	0.517381	6.62745	1.66607e-09	7.28933e-09
BCAM	53.1177	56.7547	56.8488	55.7881	58.3605	43.2708	-0.0825671	5.7577	0.449841	0.521664
BCAP29	63.2408	50.77	61.2371	51.4143	50.062	62.261	-0.0986583	5.82237	0.372163	0.443777
BCAP31	171.67	189.266	180.52	157.59	156.778	146.434	-0.232432	7.38476	0.00289593	0.00580762
BCAR1	263.24	274.747	266.591	219.627	217	172.451	-0.401674	7.88072	2.01586e-05	5.73381e-05
BCAR3	6.58197	8.67779	7.92891	12.0056	11.0904	9.87016	0.512407	3.23989	0.000526583	0.00121163
BCAS2	61.5087	51.169	57.148	42.4436	42.2289	50.3378	-0.331727	5.66933	0.00122814	0.00264549
BCAS3	34.7959	36.6562	35.6552	28.0726	27.7648	28.3471	-0.346703	4.99824	0.000111192	0.000283925
BCAS4	16.7821	18.4528	16.0074	31.6876	30.1303	28.6235	0.819548	4.56754	4.02586e-15	2.47116e-14
BCAT1	0.0384911	0.149617	0	2.81172	3.37366	3.07949	5.55425	0.759126	6.60981e-40	9.65826e-39
BCAT2	45.7659	43.7879	47.6732	30.1702	28.5404	20.7668	-0.788882	5.17746	2.17262e-10	1.01119e-09
BCCIP	138.183	123.185	126.514	103.989	111.137	117.731	-0.221008	6.9094	0.00802114	0.0146526
BCDIN3D	12.9715	15.9592	15.3093	18.0753	16.6744	17.7268	0.250133	4.01835	0.0349586	0.0552807
BCHE	2.77136	2.79285	1.89496	5.35566	4.84721	6.55379	1.15903	2.04965	1.17118e-08	4.75341e-08
BCKDHA	35.4888	41.6933	40.991	17.8076	15.1621	12.239	-1.38697	4.77016	1.53663e-26	1.46906e-25
BCKDHB	44.5726	41.1447	41.3899	37.9359	39.941	42.4417	-0.0797677	5.36895	0.381886	0.453585
BCKDK	44.3032	45.0846	45.2297	44.809	40.988	35.4141	-0.152021	5.41681	0.128183	0.175719
BCL10	20.5157	17.5551	19.7475	17.4951	17.6826	23.1751	0.0126886	4.28183	0.927107	0.944425
BCL11A	12.8945	11.5205	13.3146	18.6109	18.6133	15.9502	0.493207	3.93023	3.55398e-05	9.77677e-05
BCL11B	0.230946	0.0997447	0.398939	11.9163	9.19032	9.75172	5.37529	2.42924	9.40798e-84	4.05883e-82
BCL2	4.84987	3.54094	5.18621	8.43516	8.06576	9.9886	0.960209	2.76133	2.56925e-08	1.00825e-07
BCL2L1	316.55	333.646	337.203	267.738	270.668	241.108	-0.34096	8.20244	1.38614e-05	4.02668e-05
BCL2L11	30.8313	31.0705	28.3745	24.279	25.3606	24.5964	-0.282535	4.78142	0.00330562	0.00653788
BCL2L12	22.7097	23.2405	24.435	28.9205	32.1079	23.7673	0.269361	4.69782	0.0233707	0.038545
BCL2L13	52.3478	59.5476	52.6599	46.9959	52.4275	50.8905	-0.12925	5.71593	0.155341	0.208192
BCL2L15	27.6751	26.582	26.1305	19.3696	19.6991	22.9383	-0.374505	4.57375	0.000387374	0.000911001
BCL2L2	25.5196	24.4374	25.6318	26.1981	23.383	25.2281	-0.016197	4.65257	0.881065	0.906395
BCL3	2.1555	2.19438	1.99469	3.16876	3.6451	2.96105	0.622078	1.47584	0.00191011	0.00396415
BCL6	6.73594	5.38621	4.53793	8.30127	7.8331	7.10652	0.468957	2.75447	0.0049845	0.00951066
BCL7A	29.1762	31.4695	26.5793	36.1953	36.0633	29.0972	0.215997	4.97814	0.0540303	0.0815721
BCL7B	56.5049	52.9146	56.9984	49.4059	55.646	40.6256	-0.192211	5.70319	0.079467	0.115388
BCL7C	43.5719	42.3416	44.9804	42.5328	43.3535	32.8084	-0.141548	5.3813	0.198771	0.257614
BCL9	55.3117	60.8443	59.5416	47.71	53.4745	44.8895	-0.265244	5.74707	0.00424166	0.00821399
BCL9L	289.953	277.739	278.559	255.152	266.558	194.719	-0.240396	8.0253	0.0215578	0.0358107
BCLAF1	436.065	376.686	413.051	344.458	343.183	398.36	-0.174812	8.59016	0.045848	0.0705867
BCMO1	0.115473	0.448851	0.349072	1.74059	1.86133	1.61871	2.56482	0.166766	7.58704e-13	4.14732e-12
BCOR	152.348	143.682	151.597	156.698	159.919	123.535	-0.0245428	7.20993	0.803844	0.842208
BCORL1	47.19	47.6281	46.6759	109.3	118.001	85.6335	1.14494	6.24493	1.29622e-25	1.19724e-24
BCR	75.1346	85.4313	86.7692	92.519	85.0007	78.0927	0.0480448	6.39071	0.60513	0.668266
BCRP2	2.34795	2.64323	2.69284	5.75733	4.88599	2.80313	0.80606	1.85277	0.00160356	0.00338332
BCS1L	39.1454	35.16	33.6605	30.6611	29.1996	26.3336	-0.327416	5.01984	0.00138322	0.00295109
BCYRN1	7.96765	6.33379	5.0366	10.6221	11.7109	9.35691	0.703354	3.10565	3.93252e-05	0.00010759
BDH1	36.9129	36.4068	37.6997	44.5412	46.3006	38.4147	0.219246	5.3268	0.0233128	0.0384587
BDH2	5.19629	6.08443	5.63501	6.60531	5.85543	6.94859	0.201897	2.61829	0.19615	0.25475
BDNF	0.153964	0.0498723	0.199469	6.24827	5.23499	5.88262	5.35394	1.62345	1.41051e-63	3.66275e-62
BDP1	155.465	127.823	144.067	120.011	127.23	136.445	-0.155903	7.07961	0.0845154	0.12181
BEAN1	6.77443	6.98213	5.33581	28.7867	32.5733	27.5575	2.21517	4.17957	7.82055e-64	2.04248e-62
BECN1	61.0468	60.0962	62.783	51.2358	47.27	46.8635	-0.339897	5.78035	5.00828e-05	0.000134883
BEGAIN	4.65742	4.43864	5.18621	10.9791	11.7109	10.0676	1.19821	2.98973	1.09102e-16	7.21334e-16
BEND3	30.254	36.8058	33.8101	32.6695	30.4793	31.703	-0.0868706	5.03123	0.385283	0.457142
BEND7	2.34795	2.24426	2.4435	5.84659	5.46766	6.63275	1.34911	2.09348	3.39968e-14	1.99689e-13
BEST4	2.27097	1.54604	1.29655	2.00837	1.55111	0.908055	-0.218601	0.753212	0.52336	0.593098
BET1	16.3202	13.1164	16.4064	12.2734	12.4864	14.8052	-0.213482	3.84002	0.106896	0.149776
BET1L	80.7927	81.1922	78.5411	65.7853	64.0996	55.9836	-0.372397	6.15268	1.784e-05	5.10415e-05
BEX2	1.65512	1.24681	1.79523	7.45329	8.22088	5.05352	2.13342	2.12056	3.55559e-19	2.59493e-18
BEX5	6.62046	5.78519	5.38568	16.7364	14.0763	17.9242	1.44618	3.48501	1.17321e-23	1.01166e-22
BFAR	54.9652	53.114	51.8122	39.007	41.7248	43.7051	-0.361593	5.56894	3.63424e-05	9.97898e-05
BFSP1	7.69821	7.48085	8.77666	12.4965	11.5945	12.239	0.601709	3.34218	2.76145e-06	8.75874e-06
BGN	0.423402	0.598468	0.398939	18.2539	19.3501	14.5289	5.19313	3.17848	6.05587e-112	4.43869e-110
BHLHA15	1.27021	2.09464	1.84509	6.64994	5.77788	4.73768	1.734	1.93709	9.09483e-15	5.48142e-14
BHLHB9	22.7097	20.9963	23.8865	17.629	16.2479	18.5164	-0.367934	4.32751	0.00068635	0.00154483
BHLHE40	77.0591	76.0553	72.4074	101.579	107.996	93.727	0.427128	6.46322	3.66878e-07	1.28313e-06
BHLHE41	0.846803	0.498723	0.648276	12.7197	14.6968	12.6733	4.28969	2.83645	2.93926e-96	1.5776e-94
BICC1	53.3486	52.7649	51.1639	39.855	33.5427	31.8214	-0.581488	5.45366	5.14979e-09	2.16155e-08
BICD1	35.9122	32.9656	32.9125	49.4506	53.2418	43.8235	0.524077	5.37438	1.09418e-07	4.03488e-07
BICD2	70.5156	70.6192	73.0557	88.2791	84.613	72.5654	0.196338	6.26107	0.029427	0.047331
BID	37.9522	42.7905	35.5056	35.3027	32.9223	31.7424	-0.217859	5.17458	0.0297315	0.0477701
BIK	22.1709	23.8889	22.5899	13.7908	15.1233	13.0286	-0.70919	4.20986	7.04755e-11	3.38784e-10
BIN1	93.8797	96.902	96.7427	93.0545	85.9702	67.1961	-0.224041	6.47633	0.0362855	0.0572459
BIN3	38.799	42.5411	40.243	30.5272	30.0139	27.1232	-0.471396	5.12722	5.84642e-07	1.9976e-06
BIRC2	53.3486	48.6255	56.3501	51.816	54.7154	62.8532	0.0977435	5.77367	0.321008	0.390463
BIRC3	5.11931	3.7903	5.18621	9.77407	11.7109	13.1865	1.29488	3.04231	2.0493e-14	1.21628e-13
BIRC5	201.077	201.634	200.317	174.059	177.679	176.873	-0.189965	7.55987	0.0085073	0.0154439
BIRC6	175.288	169.167	169.399	167.811	178.843	182.835	0.0432294	7.44277	0.568468	0.634563
BIVM	35.4888	30.3224	35.705	32.8034	34.0468	38.1778	0.0485745	5.10909	0.640104	0.70014
BLACAT1	4.46496	4.73787	3.34111	8.07812	8.80254	6.04054	0.865279	2.58745	6.56165e-06	1.98436e-05
BLCAP	45.9583	48.426	46.4764	38.8285	34.3571	33.0058	-0.408245	5.36639	1.29605e-05	3.7811e-05
BLM	62.8174	58.7995	62.2345	56.8146	57.2747	67.2355	-0.0199759	5.92956	0.829776	0.864131
BLMH	54.6958	51.8174	49.618	56.8146	59.3299	64.7483	0.211818	5.81412	0.0164143	0.0279754
BLOC1S1	13.5873	15.3108	12.8159	9.99723	11.5945	7.97509	-0.495572	3.57982	0.000903175	0.00199175
BLOC1S2	34.411	29.5743	34.9072	28.6974	30.5568	33.8744	-0.0868144	5.00409	0.41171	0.48399
BLOC1S3	14.2802	14.463	14.7607	14.014	12.215	10.3044	-0.253805	3.74616	0.0539459	0.0814626
BLOC1S4	14.0492	14.6126	17.5533	13.2553	13.7273	11.5678	-0.259152	3.82838	0.04405	0.0681032
BLOC1S6	113.087	101.989	112.95	89.7965	83.6435	101.031	-0.257404	6.65104	0.00435363	0.00841768
BLVRA	24.8267	29.7738	26.9284	34.4547	35.5592	35.0588	0.368584	4.96301	0.000197407	0.000485172
BLVRB	7.7367	9.12664	6.08382	12.1395	12.0211	9.35691	0.545016	3.24857	0.00119422	0.00257812
BLZF1	17.9753	18.8019	15.8578	16.2009	16.4418	16.5029	-0.0996132	4.0916	0.376018	0.447747
BMF	2.77136	2.39387	2.2939	1.51744	1.20211	1.06598	-0.99134	0.964551	4.53851e-05	0.000123034
BMI1	2.84834	2.54349	3.93952	2.54394	3.02466	1.18442	-0.46452	1.46319	0.127948	0.175484
BMP1	25.2116	29.6242	25.0334	30.4826	29.7037	23.8463	0.0736713	4.77615	0.540614	0.60956
BMP2	0	0.0498723	0.0997347	7.05162	7.29021	4.93508	6.98052	1.74801	2.1894e-61	5.35872e-60
BMP2K	41.9937	38.8506	39.2955	44.0056	43.8964	45.0474	0.14497	5.40162	0.0922559	0.131575
BMP4	290.761	308.909	288.533	211.058	200.636	176.755	-0.594075	7.94358	1.83227e-12	9.79198e-12
BMP5	15.1655	14.3134	14.6111	7.00698	5.70032	5.88262	-1.25032	3.39422	1.12234e-21	9.02708e-21
BMP6	1.07775	0.698213	1.19682	32.2232	27.9975	28.1497	4.87579	3.94031	1.52035e-177	3.51304e-175
BMP7	119.399	126.077	130.603	118.539	109.12	95.9774	-0.216675	6.86664	0.0160295	0.0273803
BMP8A	1.00077	0.997447	1.94483	8.61368	9.03521	8.60678	2.75181	2.36423	1.40563e-39	2.03213e-38
BMP8B	3.4642	4.73787	3.04191	12.2734	14.1151	12.2785	1.78588	3.07547	9.58557e-27	9.22882e-26
BMPR1A	83.5641	76.6538	79.3889	71.0963	66.814	81.0538	-0.13042	6.25766	0.15273	0.205079
BMPR1B	0.269437	0.299234	0.448806	4.6862	3.56755	4.34287	3.62938	1.25135	3.15044e-35	4.01026e-34
BMPR2	68.2062	57.7023	61.7857	58.5552	68.7529	66.6038	0.0464082	5.99306	0.62529	0.686746
BMS1	257.274	248.065	249.387	258.901	256.088	258.361	0.0350237	7.99303	0.626915	0.688031
BMS1P20	26.4819	22.3927	24.9337	25.6179	28.1526	25.5045	0.101398	4.67835	0.332991	0.403212
BMS1P4	5.5812	5.98468	5.93422	8.56905	8.84132	8.64626	0.57707	2.8784	2.47898e-05	6.96537e-05
BMS1P5	3.15627	2.19438	2.19416	3.92748	5.07988	3.31637	0.69433	1.77131	0.00211612	0.00435457
BNIP1	11.2779	12.7673	12.018	13.3445	10.5475	11.2915	-0.0359093	3.57957	0.797865	0.836908
BNIP2	63.8567	54.7598	64.5284	48.6918	47.27	52.983	-0.298739	5.79263	0.00149971	0.00317922
BNIP3L	32.6789	31.3697	33.0122	30.0363	31.0997	32.7689	-0.0474485	4.99611	0.608682	0.671426
BOC	0.115473	0.199489	0.299204	1.29428	1.82255	1.46078	2.92148	-0.0445283	2.06693e-13	1.1644e-12
BOD1	29.2917	26.6817	26.7788	24.3236	24.3524	24.0437	-0.188307	4.70028	0.0539388	0.0814608
BOD1L1	127.598	113.011	116.69	109.523	111.176	113.941	-0.0951491	6.85063	0.234572	0.297565
BOK	3.27174	2.24426	2.84244	25.127	25.7096	20.1351	3.0702	3.73821	2.93186e-79	1.1291e-77
BOLA1	4.19553	4.63813	4.38833	4.46305	3.41244	2.40832	-0.366518	1.99754	0.0950155	0.135087
BOLA3	27.9445	31.0206	28.8732	24.4129	21.987	25.5835	-0.286365	4.73962	0.00532246	0.0100962
BOLA3-AS1	7.65972	6.88238	8.27798	5.17714	5.07988	6.90911	-0.40902	2.7539	0.0142777	0.0246859
BOP1	138.183	165.776	156.484	149.869	142.082	116.468	-0.172723	7.17879	0.0924947	0.131856
BORA	62.2785	61.6422	61.7857	56.0112	57.4686	67.8277	-0.034223	5.93677	0.710542	0.762621
BPGM	20.3233	20.1983	16.8053	23.1186	23.2666	25.3466	0.321661	4.43321	0.00372668	0.00729863
BPHL	13.1255	14.7123	16.157	13.8354	12.9905	12.9102	-0.143788	3.81086	0.230513	0.292987
BPNT1	39.8382	38.4516	37.9989	33.6514	30.7119	37.4276	-0.192699	5.18707	0.0505047	0.0769222
BPTF	262.509	244.424	257.465	245.021	257.678	243.872	-0.0341566	7.97679	0.648725	0.707891
BRAF	23.3641	18.1037	20.5454	23.0293	26.1362	22.0697	0.19711	4.47914	0.0982108	0.139136
BRAP	41.5319	37.504	40.2928	28.6974	28.269	27.7944	-0.494667	5.09145	6.29447e-08	2.37379e-07
BRAT1	66.9744	76.5042	78.3416	77.3446	69.606	59.2999	-0.104658	6.15833	0.317752	0.38694
BRCA1	114.395	104.483	109.858	78.4157	76.935	88.792	-0.429437	6.57834	5.42729e-07	1.86139e-06
BRCA2	40.993	31.8684	41.0408	35.7936	38.4675	45.7975	0.0754359	5.28856	0.535164	0.604414
BRCC3	97.7673	94.2089	94.4987	72.6138	66.5038	80.4615	-0.383923	6.39956	1.18835e-05	3.48179e-05
BRD1	58.8913	57.0041	59.0928	40.0782	38.0409	29.3341	-0.704421	5.55908	1.89065e-10	8.85442e-10
BRD2	292.263	264.174	266.092	268.185	269.66	222.552	-0.113618	8.04388	0.208407	0.268317
BRD3	95.4193	93.2114	99.1363	71.1856	64.4486	64.156	-0.526872	6.34581	1.28633e-10	6.09333e-10
BRD4	149.807	129.518	139.728	139.426	152.552	118.205	-0.0312855	7.1116	0.754006	0.799702
BRD7	381.138	362.672	367.772	231.23	219.637	245.333	-0.675139	8.2354	1.42102e-18	1.0069e-17
BRD8	78.3293	77.2523	76.8955	53.0656	55.995	52.9435	-0.520966	6.04056	7.09482e-11	3.40937e-10
BRD9	84.0645	85.7804	79.2393	74.4436	78.0983	68.4989	-0.172485	6.29347	0.0404156	0.0631141
BRE	29.946	30.6715	26.5294	31.1967	33.0774	29.0578	0.0981769	4.91498	0.332065	0.402261
BRF1	43.8413	52.1665	49.4684	47.7546	50.062	35.8484	-0.121408	5.54234	0.318504	0.387727
BRF2	14.1647	16.2584	12.1676	12.7197	10.5475	10.3439	-0.343559	3.67566	0.0153718	0.0263669
BRI3	51.6935	54.9593	52.5103	46.2818	39.0104	34.3482	-0.412635	5.54048	0.000126559	0.000320821
BRI3BP	42.2247	44.9849	43.7337	50.9234	45.176	39.5201	0.0502365	5.47608	0.625156	0.686709
BRICD5	2.46343	3.04221	4.03926	2.85635	3.80022	2.13195	-0.108931	1.64802	0.664404	0.721305
BRIP1	87.5672	79.4466	85.1236	63.8216	68.7141	76.4345	-0.270872	6.26558	0.00254025	0.00515423
BRIX1	139.723	128.92	126.115	134.025	132.154	140.985	0.044109	7.06332	0.57496	0.640237
BRK1	86.7589	84.2344	79.7878	67.392	68.0549	66.0511	-0.316203	6.23768	7.39478e-05	0.000194671
BRMS1	89.3378	92.5631	89.5119	75.8272	72.2817	57.4838	-0.401054	6.3143	6.74229e-05	0.000178515
BRMS1L	16.3587	16.1586	15.0599	16.6918	17.9153	19.385	0.182343	4.08912	0.102747	0.14481
BROX	60.7774	51.6678	64.5284	46.6835	47.5803	55.7861	-0.238055	5.77051	0.0236312	0.0389087
BRPF1	49.5765	47.9772	47.1247	46.2818	43.9351	37.1908	-0.184549	5.50558	0.0612667	0.0913095
BRPF3	58.3909	55.7074	55.7019	44.8536	45.7189	37.704	-0.405358	5.63689	2.15161e-05	6.09831e-05
BRSK1	0.808312	0.64834	1.54589	13.1214	12.7579	10.107	3.59266	2.72637	5.76965e-55	1.21012e-53
BRSK2	2.1555	1.29668	1.89496	52.664	53.7459	38.6121	4.73951	4.65485	2.28394e-149	3.31245e-147
BRWD1	71.7088	62.889	75.7485	57.8857	61.0361	62.4584	-0.213734	6.03059	0.0189194	0.031792
BRWD3	58.006	48.426	52.7597	73.5064	81.8598	85.1597	0.594334	6.06005	3.24704e-10	1.48596e-09
BSCL2	3.4257	3.14196	1.89496	2.053	2.17155	1.38182	-0.603583	1.28081	0.0234803	0.038693
BSDC1	40.1462	44.1869	42.9857	24.6807	23.732	21.9118	-0.855839	5.04479	3.24693e-19	2.3773e-18
BSG	762.546	813.218	782.868	695.075	672.638	534.963	-0.309938	9.47228	0.00127525	0.00273873
BSN	11.7783	13.7149	13.2149	11.7824	16.6744	11.2915	0.0419634	3.71831	0.80594	0.84382
BSPRY	0.500384	0.498723	0.299204	7.23014	7.4841	6.75119	4.0127	1.96924	6.10851e-64	1.60457e-62
BST1	0.230946	0.199489	0.149602	1.74059	1.58989	1.38182	2.96191	-0.0213606	6.56048e-15	3.98392e-14
BST2	1.69361	2.09464	2.04456	10.1311	11.6333	9.23847	2.41833	2.64492	1.90021e-40	2.82196e-39
BTAF1	103.195	90.9173	104.372	95.5092	103.304	110.072	0.0493603	6.66274	0.576365	0.641645
BTBD1	143.456	122.486	132.448	127.108	130.409	136.721	-0.0156584	7.04651	0.854673	0.884336
BTBD10	41.3394	41.8928	42.8859	49.4952	49.4028	55.1545	0.289265	5.54801	0.00107486	0.00234457
BTBD11	0.615857	0.448851	0.398939	14.7281	15.1621	13.4629	4.84313	2.9255	3.87613e-118	3.24192e-116
BTBD16	7.46727	6.33379	5.48541	6.82846	6.20443	6.90911	0.0397823	2.72889	0.793404	0.83319
BTBD19	0.808312	1.04732	0.648276	1.33891	2.01644	1.46078	0.948111	0.397034	0.00152645	0.00323289
BTBD2	129.022	138.695	139.429	132.642	122.266	95.6221	-0.216088	6.98137	0.0432843	0.0670715
BTBD3	99.7688	89.9198	99.5353	105.194	97.4484	111.256	0.117657	6.65262	0.165119	0.219147
BTBD6	37.4518	46.7803	42.0881	42.9791	37.9246	34.9798	-0.123558	5.33789	0.258432	0.324365
BTBD7	62.9714	52.6153	64.4785	54.1368	53.1255	60.1685	-0.105445	5.85804	0.28633	0.35403
BTBD9	19.438	19.7494	21.4928	29.947	26.2913	27.7549	0.469332	4.59714	5.90197e-06	1.79762e-05
BTD	10.7005	10.3236	12.3671	9.59555	10.9741	13.8972	0.0489035	3.51066	0.762955	0.807059
BTF3	817.974	737.462	728.213	591.934	588.723	583.208	-0.372732	9.39803	1.09507e-06	3.62837e-06
BTF3L4	68.1292	61.9415	62.1347	50.3432	51.9234	62.182	-0.225303	5.8955	0.0213478	0.0355007
BTG1	200.654	196.996	207.249	169.774	158.446	178.847	-0.254522	7.53457	0.00109005	0.00237353
BTG2	13.5489	13.5653	10.2727	12.6751	12.1374	10.9756	-0.0667473	3.61858	0.647103	0.706718
BTG3	11.0854	12.5678	9.37507	26.5551	28.4241	28.8209	1.34303	4.29129	8.20587e-29	8.41766e-28
BTN2A1	31.1778	27.0807	28.9729	24.6807	22.9176	24.2411	-0.282444	4.7331	0.00521209	0.00990748
BTN2A2	11.8552	10.8223	11.5692	15.7099	15.8989	14.3315	0.421401	3.75041	0.000268757	0.000646773
BTN2A3P	2.30946	2.29413	2.19416	1.69596	3.10222	2.6452	0.138263	1.30226	0.580166	0.645613
BTN3A1	6.00461	7.78009	6.83183	8.3459	8.5311	6.94859	0.213564	2.90528	0.178541	0.234789
BTN3A2	26.0584	25.9336	25.6318	22.583	24.8565	26.2941	-0.0732332	4.66178	0.468422	0.540179
BTN3A3	3.38721	3.14196	1.94483	1.69596	2.21033	1.97403	-0.531619	1.31022	0.032245	0.0513848
BTNL9	0.230946	0.249362	0.0997347	9.10462	8.80254	6.94859	5.35883	2.12497	6.38326e-74	2.15938e-72
BTRC	37.7212	33.4145	33.5607	30.7058	26.4464	28.7024	-0.288966	4.99284	0.00420285	0.00814463
BUB1	163.856	161.038	158.778	130.723	125.407	144.539	-0.271679	7.2043	0.000739665	0.00165418
BUB1B	139.376	116.502	129.256	100.463	99.1934	100.597	-0.359911	6.83686	1.99389e-05	5.67608e-05
BUB3	230.292	222.481	232.232	198.472	202.885	212.564	-0.158022	7.7587	0.0330709	0.0525289
BUD13	49.4225	45.4836	49.8674	40.1228	38.545	33.5191	-0.368931	5.42312	0.000135615	0.000341933
BUD31	80.7542	75.008	69.2159	68.6417	66.9303	54.8386	-0.241815	6.1151	0.0168964	0.0287268
BVES	0.769821	0.448851	0.897613	5.80196	5.54521	4.06651	2.84462	1.60119	1.18821e-27	1.17383e-26
BYSL	51.501	61.4427	56.4	44.8536	40.988	37.4671	-0.457174	5.61024	5.13834e-06	1.57879e-05
BZRAP1	14.2032	14.8121	12.9156	16.5133	18.3806	12.4759	0.175232	3.90424	0.229032	0.291377
BZRAP1-AS1	4.34949	4.33889	4.63767	2.41005	2.24911	1.97403	-1.00671	1.7646	4.36773e-08	1.67168e-07
BZW1	552.462	502.514	544.352	557.792	538.816	669.592	0.143148	9.13189	0.117672	0.162948
BZW2	177.713	188.667	183.512	158.304	151.427	168.503	-0.201212	7.42152	0.00942943	0.0169727
C10orf118	48.7297	38.6012	41.0907	41.1047	41.0268	45.5607	-0.0102754	5.41877	0.932676	0.949066
C10orf12	27.0592	27.4797	24.4849	24.7699	31.2548	25.0702	0.0377429	4.74286	0.748433	0.795213
C10orf2	58.2755	58.8992	60.6886	50.0754	50.411	41.9679	-0.320358	5.74053	0.00060849	0.00138305
C10orf32	10.662	9.72511	9.92361	6.7392	7.05754	8.01457	-0.475236	3.13235	0.000442809	0.0010307
C10orf35	17.5904	16.1586	15.5586	27.0014	23.4993	22.6619	0.565357	4.35804	4.62892e-07	1.59884e-06
C10orf54	11.8168	12.9169	13.9629	22.0921	21.5216	19.5429	0.709434	4.09338	7.58025e-10	3.39381e-09
C10orf76	36.2971	37.504	40.1432	41.4617	42.9657	41.81	0.149111	5.32616	0.0939578	0.133708
C10orf82	0.461893	0.64834	0.398939	2.6332	2.48177	2.09247	2.24968	0.637678	1.80305e-14	1.07294e-13
C10orf88	13.3949	11.72	11.9682	12.5858	11.9823	15.5949	0.112857	3.69664	0.404725	0.476886
C11orf1	8.27558	6.63302	6.78196	5.31103	5.77788	5.56677	-0.386365	2.69538	0.0130717	0.0228236
C11orf21	13.5873	14.463	13.5141	17.7183	13.7661	11.4494	0.0446086	3.82427	0.768739	0.81198
C11orf24	82.3709	81.0924	82.9793	87.2972	89.8867	68.7753	-0.00307339	6.36023	0.978498	0.985146
C11orf30	47.19	45.3838	44.9804	37.9805	41.337	38.0199	-0.229535	5.41162	0.00873429	0.0158344
C11orf31	116.089	128.322	121.527	86.8063	75.5778	81.1722	-0.58734	6.66753	3.0971e-12	1.63148e-11
C11orf35	1.88606	2.54349	2.09443	2.36542	2.59811	2.01351	0.106252	1.22274	0.672526	0.728415
C11orf45	5.50422	4.1394	5.38568	12.9428	11.2843	10.9756	1.21975	3.08336	8.96884e-16	5.68443e-15
C11orf48	1.92455	3.2417	2.2939	1.91911	1.78377	1.30286	-0.566343	1.10333	0.028004	0.0452934
C11orf49	44.3032	51.4683	46.4764	37.1326	34.3183	32.6505	-0.449936	5.36221	2.94548e-06	9.31257e-06
C11orf54	36.682	37.7035	33.2615	26.2873	24.1585	28.505	-0.447804	4.96249	1.04812e-05	3.09287e-05
C11orf57	70.1307	71.3673	77.1947	47.0852	46.0679	54.4438	-0.566432	5.93365	6.66164e-10	2.99433e-09
C11orf58	278.483	243.527	270.929	200.168	195.944	213.077	-0.380525	7.86894	2.589e-06	8.24668e-06
C11orf63	3.81062	3.54094	4.08912	5.1325	5.50644	4.22443	0.376685	2.16188	0.0325743	0.0518247
C11orf68	27.2902	29.1255	28.0753	15.6207	14.2314	11.4889	-1.03238	4.39495	7.46522e-18	5.13747e-17
C11orf71	4.311	3.7903	3.98939	4.46305	4.53699	3.00053	-0.016425	2.03625	0.957659	0.968888
C11orf73	40.3001	43.3889	42.487	39.6765	35.3653	41.4942	-0.114122	5.34105	0.22607	0.287905
C11orf74	12.2786	12.518	10.9708	11.5593	12.913	13.1471	0.0730537	3.62301	0.556221	0.624292
C11orf80	8.66049	10.3236	9.1756	13.7908	12.3701	12.16	0.446526	3.48148	0.000499509	0.00115284
C11orf82	70.5926	69.9709	71.2605	63.4645	60.9973	77.2241	-0.0705113	6.1086	0.467027	0.538753
C11orf83	35.3348	41.7432	39.3952	40.7476	35.4041	31.7819	-0.109429	5.22803	0.320286	0.389723
C11orf84	108.429	109.27	103.325	84.664	91.0888	63.6033	-0.423715	6.54651	0.00018292	0.000451522
C11orf95	54.1954	56.1563	56.1507	65.3836	63.2852	57.089	0.1579	5.87767	0.0670109	0.0989451
C11orf96	1.42417	2.04477	1.64562	17.8522	16.7907	15.8317	3.31385	3.23042	7.31512e-89	3.48696e-87
C12orf10	67.9367	80.9927	71.4101	58.9569	56.4216	46.4687	-0.444835	5.99484	2.21204e-05	6.25919e-05
C12orf29	38.2216	31.3198	39.6944	35.7936	40.7554	44.771	0.151318	5.26747	0.186343	0.243638
C12orf36	13.6643	12.2686	15.5088	7.94422	6.28199	9.19899	-0.823092	3.44402	1.38416e-07	5.05905e-07
C12orf4	31.7936	27.4797	28.7236	23.7434	23.8095	31.3871	-0.157395	4.80274	0.202888	0.262178
C12orf43	24.2109	26.7316	25.931	18.1646	17.4887	13.1471	-0.655694	4.39348	2.32906e-07	8.31423e-07
C12orf45	12.856	12.6177	11.9183	11.9163	8.06576	10.8967	-0.279671	3.51834	0.0639027	0.0947971
C12orf49	39.3379	39.5488	38.7968	46.014	41.6085	42.9155	0.148806	5.37357	0.0897896	0.128609
C12orf5	39.8767	40.7457	42.0881	44.8983	43.7025	46.7451	0.142009	5.42951	0.099842	0.141153
C12orf57	58.4679	64.6346	60.3894	59.1354	59.6401	45.4027	-0.160329	5.85861	0.135902	0.184929
C12orf60	2.50192	2.84272	2.64297	2.76709	2.52055	3.11897	0.078007	1.49447	0.75626	0.801531
C12orf65	23.4026	20.9464	21.4928	13.6123	15.0845	12.4759	-0.678576	4.163	2.97728e-09	1.278e-08
C12orf66	10.893	10.7724	9.1756	12.1395	14.3865	15.1606	0.434057	3.60705	0.00111371	0.00241771
C12orf73	10.662	9.12664	9.27533	6.69457	6.7861	7.3434	-0.484408	3.06996	0.00043269	0.00100921
C12orf75	46.4202	51.3685	48.1719	76.4966	75.539	82.0013	0.682171	5.98708	8.26918e-16	5.25076e-15
C12orf76	2.65588	2.79285	3.24138	1.91911	1.745	1.97403	-0.618101	1.30063	0.00332684	0.00657603
C14orf1	34.7574	35.2099	33.2117	32.2678	35.2877	34.4271	-0.0164196	5.09932	0.859825	0.888299
C14orf105	8.16011	8.77753	5.93422	7.98886	8.64743	8.01457	0.10585	3.00197	0.521545	0.591386
C14orf119	48.4602	46.4312	45.1798	54.226	56.4216	56.102	0.25086	5.67889	0.00267089	0.00539761
C14orf132	10.3156	11.1215	13.165	32.7141	32.2243	29.492	1.45229	4.4337	2.73934e-35	3.49676e-34
C14orf142	18.4372	14.4131	16.4064	15.1297	15.2784	17.2925	-0.0494398	4.02236	0.705672	0.75823
C14orf159	19.8999	22.6919	21.5427	21.4226	18.3419	16.3055	-0.193956	4.32997	0.110837	0.154551
C14orf166	164.126	144.48	151.597	122.689	129.556	131.273	-0.263328	7.13653	0.00108389	0.00236162
C14orf169	27.4826	29.8237	31.3167	31.1074	30.2854	27.8339	0.0111293	4.89358	0.921358	0.939763
C14orf2	69.8613	67.3277	61.1873	47.3083	47.5803	52.7461	-0.4267	5.85175	2.06611e-06	6.64951e-06
C14orf23	2.1555	1.69566	1.54589	1.38354	0.891887	1.30286	-0.6112	0.659487	0.025689	0.0419373
C14orf28	1.77059	2.59336	1.39629	2.6332	2.63688	2.21092	0.38004	1.19843	0.124351	0.171033
C14orf37	0.269437	0.0997447	0.249337	6.91772	6.12688	5.48781	4.83146	1.72727	2.79194e-60	6.61958e-59
C14orf79	7.04386	6.58315	7.87905	5.2664	5.0411	5.52729	-0.440476	2.65582	0.00314543	0.00625827
C14orf80	19.207	24.8863	24.7841	19.2357	18.3806	15.3975	-0.375234	4.34957	0.00416741	0.00808169
C14orf93	6.23555	6.08443	6.18355	9.68481	9.2291	7.65924	0.51948	2.92704	0.000397329	0.000932802
C15orf37	2.23248	2.74298	3.19151	2.58857	2.86955	2.68468	0.00965696	1.48536	1	1
C15orf38	65.7427	65.8814	60.9878	56.5022	58.3605	60.0106	-0.139532	5.93858	0.0902633	0.129165
C15orf39	54.5418	56.3558	52.4106	62.3041	65.7282	46.7451	0.0976604	5.8185	0.396894	0.46896
C15orf40	13.3179	12.4681	18.3512	10.8898	12.215	11.6468	-0.341667	3.72527	0.0227538	0.0376226
C15orf41	14.0877	13.8146	15.7581	13.9693	14.8131	16.1871	0.04496	3.8932	0.71654	0.767789
C15orf48	0.0384911	0	0	2.09763	1.58989	1.65819	6.44167	0.0052613	1.62908e-27	1.60471e-26
C15orf52	17.6674	19.2507	19.1491	14.9512	14.3478	11.3704	-0.463048	4.0177	0.000216718	0.000529767
C15orf57	14.3572	13.1663	13.0653	14.014	11.9435	14.6078	-0.00406169	3.76691	0.993916	0.997574
C15orf59	0	0	0	2.45468	1.70622	1.2239	8.38032	0.000722107	6.0647e-24	5.3e-23
C15orf61	8.31407	9.72511	9.77401	6.91772	8.14332	7.02755	-0.326052	3.0695	0.0202403	0.0338198
C15orf62	13.6643	12.3683	9.87374	14.7281	12.7966	10.5019	0.0773157	3.63362	0.613272	0.675506
C16orf13	46.9976	53.8123	51.8621	42.4436	35.4816	32.0583	-0.473361	5.45444	1.65727e-05	4.75988e-05
C16orf45	1.15473	0.997447	1.09708	12.4073	13.8049	11.9626	3.54163	2.81324	2.00866e-81	8.32343e-80
C16orf46	6.85141	6.1343	7.13103	5.98048	7.09632	7.69873	0.048398	2.78762	0.763623	0.807455
C16orf52	10.816	9.376	10.2228	10.3989	12.6415	12.5154	0.224623	3.47107	0.0904297	0.129309
C16orf54	13.2794	14.1637	12.5666	11.2022	10.3924	11.2915	-0.2832	3.61236	0.0178469	0.0301608
C16orf58	59.6227	64.086	61.5862	65.7853	67.512	54.7202	0.0212781	5.96123	0.826878	0.861706
C16orf59	20.0923	28.926	26.33	20.53	16.7132	15.279	-0.51923	4.41806	0.000445902	0.00103719
C16orf62	10.4696	10.6228	9.67427	10.1311	10.1985	10.9756	0.024561	3.38306	0.856661	0.885805
C16orf70	63.5872	65.5323	64.678	51.9499	56.3828	50.2589	-0.288699	5.87804	0.000581863	0.00132696
C16orf72	46.2278	49.4235	50.6653	41.0154	37.6919	44.3368	-0.249046	5.49098	0.00766025	0.014063
C16orf74	2.19399	2.64323	2.54324	5.53418	5.42888	4.61924	1.08354	1.9724	4.09589e-09	1.73846e-08
C16orf80	76.5972	74.8584	71.061	72.0782	68.6366	59.8921	-0.150416	6.14168	0.0963005	0.1367
C16orf86	3.77212	4.23915	4.33846	2.99024	2.52055	3.35585	-0.473337	1.8529	0.010768	0.019127
C16orf87	18.0908	16.1586	14.9103	18.12	17.3336	17.7268	0.109217	4.09994	0.328307	0.39831
C16orf91	11.0469	13.1164	15.1098	8.30127	8.95765	8.09353	-0.625813	3.43837	1.10775e-05	3.25824e-05
C16orf93	5.73517	7.13175	7.13103	4.50768	4.57577	3.11897	-0.708915	2.44247	0.000145351	0.000364796
C16orf95	5.00384	8.62792	6.7321	4.90935	4.57577	5.093	-0.47413	2.55881	0.0169767	0.0288367
C17orf100	2.73287	2.19438	3.14164	2.23152	1.78377	2.01351	-0.424766	1.28071	0.0603283	0.0900335
C17orf103	14.7036	20.298	17.6032	19.5481	19.1562	15.9502	0.0582641	4.16645	0.683014	0.737957
C17orf51	41.3394	41.6933	40.4923	48.2009	52.854	44.9685	0.241466	5.49235	0.00842211	0.015301
C17orf53	8.89144	9.62536	9.42493	7.27477	6.51466	5.76417	-0.515502	2.9983	0.000285022	0.00068278
C17orf58	30.9468	32.9656	29.2223	40.0782	34.0468	38.2567	0.270268	5.10189	0.00655048	0.0121732
C17orf59	8.92993	9.07677	10.0233	7.00698	6.01055	5.72469	-0.581538	2.97618	4.72023e-05	0.000127579
C17orf62	58.237	70.1205	65.5756	60.8313	63.7893	49.1534	-0.157514	5.9393	0.145812	0.196642
C17orf67	2.04003	2.44374	1.99469	2.27615	2.98588	1.97403	0.165478	1.24697	0.496201	0.566796
C17orf70	65.3963	70.2701	67.8196	47.219	43.0433	36.8354	-0.67941	5.78577	6.28674e-12	3.23667e-11
C17orf75	35.9507	34.5615	37.6	30.438	29.4323	32.0583	-0.233831	5.06273	0.0112072	0.0198349
C17orf80	47.267	47.9273	45.13	34.2316	33.9693	39.5596	-0.380668	5.37253	5.15549e-05	0.000138711
C17orf85	127.598	126.726	122.075	129.384	136.149	123.377	0.0470376	6.99592	0.544774	0.613287
C17orf89	39.8767	39.9976	41.3899	24.279	21.4053	19.5824	-0.895007	4.96151	1.69848e-18	1.19852e-17
C17orf96	58.2755	64.0361	61.1873	130.187	127.617	109.954	1.00343	6.52319	5.80338e-29	5.97564e-28
C17orf97	4.65742	5.33634	4.63767	2.90098	2.40422	1.97403	-1.00978	1.89558	1.40669e-07	5.13864e-07
C17orf99	2.1555	1.69566	1.24668	1.33891	0.969443	0.947535	-0.66978	0.562732	0.0244591	0.0401313
C18orf21	7.65972	8.22894	7.28064	7.36403	7.21265	6.75119	-0.119801	2.9068	0.398989	0.470945
C18orf25	22.2863	22.0934	20.1963	22.8508	26.0198	25.0702	0.195245	4.53469	0.0612704	0.0913095
C18orf54	16.5127	13.4157	17.4037	15.3083	19.3501	19.5034	0.194889	4.08824	0.152328	0.20462
C18orf8	32.9099	31.4695	28.7236	32.4464	34.2407	36.4406	0.146551	5.03548	0.132381	0.180891
C19orf10	60.8159	69.3724	72.208	92.7421	85.2722	74.2236	0.318264	6.24524	0.00154145	0.00326213
C19orf12	17.2825	16.5576	17.5533	19.1018	18.846	15.9897	0.0685327	4.14091	0.547407	0.615844
C19orf24	34.2955	41.3442	39.4451	43.0238	37.8858	30.3606	-0.0481986	5.24048	0.700441	0.75356
C19orf25	35.1808	39.9976	36.8021	39.855	38.1185	34.1113	0.00195405	5.22601	0.991191	0.995572
C19orf26	5.5812	6.38366	8.07851	14.1032	12.8742	10.8572	0.921401	3.28395	1.76012e-08	7.04101e-08
C19orf33	14.973	14.1139	14.6111	15.0851	14.7355	11.0151	-0.099856	3.82505	0.469332	0.540817
C19orf40	6.69744	6.68289	7.23077	4.6862	5.70032	4.42183	-0.47342	2.58063	0.0025631	0.00519672
C19orf43	174.288	163.631	156.284	153.484	154.878	111.454	-0.235708	7.2519	0.0366135	0.0576788
C19orf44	9.50729	14.1139	10.6218	10.6221	11.7496	8.01457	-0.168962	3.43938	0.335804	0.406213
C19orf47	17.4749	17.8044	16.3066	15.6653	15.8213	10.6598	-0.292901	3.97291	0.0472924	0.0725811
C19orf48	142.879	166.374	144.266	134.784	138.32	112.836	-0.232587	7.12917	0.0155964	0.0266983
C19orf52	19.3995	20.5973	18.6504	11.8717	11.7496	10.6598	-0.774869	3.95983	5.71522e-12	2.95247e-11
C19orf53	60.5464	63.5872	57.9459	55.074	54.0174	38.4147	-0.304249	5.78162	0.0121404	0.0213314
C19orf54	19.7844	19.2507	18.2515	24.636	25.5545	20.7273	0.30639	4.42352	0.00635009	0.0118509
C19orf55	14.5111	13.5653	13.9629	16.0223	16.403	13.7393	0.133069	3.8865	0.256397	0.32222
C19orf57	3.4642	5.93481	5.18621	6.20364	8.64743	6.43534	0.556516	2.60118	0.00978251	0.0175388
C19orf60	22.2478	27.729	26.8785	21.4673	24.1197	18.7928	-0.252698	4.56168	0.0406387	0.0634262
C19orf66	5.19629	4.1394	5.83448	18.12	21.4053	12.6338	1.77953	3.5025	1.51955e-19	1.13017e-18
C19orf68	12.2786	15.3607	15.1597	13.7462	11.6721	9.55432	-0.290146	3.70433	0.0549431	0.0827942
C19orf70	24.7882	28.6766	24.0361	25.7518	20.3195	14.0156	-0.368304	4.52389	0.0327556	0.0520766
C19orf71	0.846803	0.698213	0.498674	1.38354	1.55111	1.53975	1.10356	0.246085	0.000204522	0.000501754
C19orf82	1.80908	3.14196	1.59576	2.99024	3.14099	4.61924	0.724081	1.57371	0.00779383	0.0142699
C19orf83	0.577366	0.797958	0.648276	2.36542	1.58989	1.34234	1.38476	0.391488	1.17143e-05	3.43665e-05
C1D	26.1354	21.1459	27.7263	21.2441	21.4829	22.7014	-0.197839	4.55402	0.090427	0.129309
C1GALT1	68.3986	56.9043	68.9167	58.5998	62.3158	73.513	0.0013872	6.01935	0.991353	0.995662
C1GALT1C1	44.9961	40.8953	43.1851	49.0043	44.129	54.9965	0.197748	5.53269	0.0467055	0.0717772
C1orf106	35.4503	41.7432	40.1931	44.5858	45.2536	39.9544	0.146643	5.36742	0.137244	0.18647
C1orf109	35.2963	35.9081	33.8101	32.4464	30.9834	29.8868	-0.171152	5.05041	0.0615471	0.091657
C1orf112	21.709	22.9912	23.5873	18.4324	19.6215	23.6489	-0.14387	4.44283	0.212703	0.273178
C1orf115	14.6651	13.5653	13.913	38.2929	34.3571	30.637	1.2903	4.60545	3.84277e-30	4.12183e-29
C1orf116	66.782	72.5144	66.6228	48.2009	51.458	44.2183	-0.516758	5.86729	6.74769e-09	2.79949e-08
C1orf122	43.9953	56.9043	55.7517	36.3292	35.2877	30.8344	-0.611142	5.43468	5.9856e-08	2.26232e-07
C1orf123	29.4072	29.5743	24.6345	17.9415	19.3113	20.8853	-0.524415	4.56719	3.01124e-06	9.50725e-06
C1orf131	15.7428	12.2686	17.304	13.3445	13.2232	12.4364	-0.217811	3.82139	0.112066	0.156072
C1orf159	15.7428	15.4106	14.6111	13.8801	15.1233	10.3044	-0.220616	3.83408	0.123978	0.170554
C1orf174	31.9476	33.8135	37.4504	30.4826	29.665	27.597	-0.233016	4.99569	0.0187079	0.0314753
C1orf198	135.835	139.692	135.19	87.7881	83.217	84.4886	-0.684982	6.79583	1.70518e-19	1.26616e-18
C1orf21	0.307928	0.498723	0.448806	13.5677	12.0986	12.7128	4.94643	2.75068	2.37e-109	1.64848e-107
C1orf213	1.65512	1.99489	1.54589	2.00837	1.55111	0.750132	-0.276372	0.73321	0.384944	0.456859
C1orf216	23.2871	20.3479	25.3825	22.0921	24.8953	24.399	0.0492585	4.55392	0.666715	0.723211
C1orf220	1.65512	1.54604	1.59576	1.91911	1.31844	1.46078	-0.0414612	0.736666	0.915463	0.935318
C1orf226	7.19783	7.13175	7.97878	9.8187	10.4312	8.96211	0.390507	3.11734	0.00420584	0.0081481
C1orf233	1.46266	3.04221	2.39363	18.5216	18.3806	14.292	2.91176	3.29251	1.18569e-45	2.00305e-44
C1orf27	33.1793	28.6766	30.2695	26.4659	28.1526	31.2292	-0.102863	4.89485	0.326256	0.396103
C1orf35	22.8637	24.7367	26.9782	21.2887	20.0093	15.2	-0.400258	4.45419	0.00226422	0.00463137
C1orf43	176.289	181.436	182.166	163.749	155.382	160.173	-0.171672	7.40894	0.0201602	0.033715
C1orf50	9.62277	10.3734	9.6244	6.82846	7.98821	7.42236	-0.409802	3.12481	0.00195231	0.00404005
C1orf52	20.0538	17.1062	19.2488	18.5663	19.5827	19.9772	0.0416219	4.26145	0.702849	0.755613
C1orf53	1.96304	2.54349	2.04456	1.16039	1.93889	1.53975	-0.48063	0.959889	0.0497644	0.0759219
C1orf56	3.4642	3.54094	3.74005	3.70433	3.83899	3.43482	0.033121	1.88982	0.866798	0.894621
C1orf61	1.65512	2.44374	2.39363	5.66807	6.12688	6.39586	1.50419	2.07612	2.38212e-15	1.47952e-14
C1orf64	5.35026	6.88238	6.38302	9.55092	10.2373	8.44886	0.607648	2.9819	6.7925e-05	0.00017974
C1orf74	5.69668	6.63302	7.67958	6.78383	6.16566	5.01404	-0.152158	2.67931	0.389317	0.461527
C1orf85	34.257	34.6613	32.5634	19.9945	20.7073	14.8842	-0.869178	4.71421	1.33387e-12	7.17343e-12
C1orf86	45.7274	57.054	51.2637	56.7253	56.9257	44.4157	0.0380939	5.70321	0.744604	0.792133
C1orf95	0.0769821	0.0498723	0	3.61507	3.41244	3.35585	6.09375	0.901529	7.34253e-47	1.28996e-45
C1QBP	596.765	595.975	569.436	527.577	510.392	526.316	-0.17191	9.11503	0.0171567	0.0291208
C1QL1	1.53964	0.997447	1.19682	19.8159	21.9094	16.3055	3.93032	3.3815	6.34612e-92	3.15754e-90
C1QL4	0.269437	0.398979	0.149602	7.36403	5.54521	5.44833	4.45922	1.72743	5.5317e-50	1.04307e-48
C1QTNF1	23.749	22.9912	23.8865	44.9875	41.9575	33.1243	0.764471	4.99454	5.71043e-11	2.76065e-10
C1QTNF1-AS1	2.19399	2.344	1.89496	2.09763	1.78377	2.17144	-0.0913961	1.11493	0.714641	0.766229
C1QTNF2	0.500384	0.84783	0.149602	3.34729	5.00232	3.71118	2.99848	1.2492	1.06149e-20	8.24108e-20
C1QTNF3	1.3087	1.54604	1.34642	0.624827	0.542888	1.26338	-0.774665	0.243514	0.0153577	0.0263459
C1QTNF6	6.96688	8.72766	6.68223	10.7559	9.69443	8.25145	0.359719	3.10444	0.0229345	0.0378852
C1QTNF9B-AS1	1.38568	1.69566	1.99469	1.11576	1.08578	0.710652	-0.790756	0.488995	0.00570911	0.0107682
C1R	5.35026	4.03966	3.54058	7.27477	9.26787	6.43534	0.819572	2.60645	3.38715e-05	9.35136e-05
C1RL	29.8691	27.8786	24.435	32.491	32.8059	28.8603	0.193719	4.88176	0.0674338	0.0994618
C1RL-AS1	11.8168	13.5154	12.8658	16.6472	21.2502	14.7658	0.465985	3.92945	0.00122872	0.00264585
C1S	1.11624	1.29668	0.997347	1.56207	1.55111	1.10546	0.30378	0.442547	0.281367	0.348842
C2	1.3087	1.49617	1.19682	0.89261	1.66744	1.65819	0.0891395	0.546418	0.830472	0.864723
C20orf166-AS1	0.769821	0.598468	0.398939	1.74059	2.13277	1.50026	1.56813	0.371498	3.4829e-07	1.22063e-06
C20orf194	25.635	28.926	25.582	27.6263	30.7119	29.1762	0.128776	4.80893	0.204978	0.264528
C20orf196	4.58044	4.98723	4.887	3.79359	4.92477	4.57975	-0.112925	2.23581	0.500364	0.570833
C20orf24	27.7905	28.926	32.8127	29.6793	23.2278	20.6879	-0.283414	4.76885	0.0312631	0.049966
C20orf27	118.629	138.146	127.062	131.214	130.409	110.901	-0.0428064	6.9789	0.639118	0.699285
C20orf96	12.5866	13.0167	13.3645	18.7002	19.1562	17.6084	0.510477	3.98477	2.69642e-06	8.57084e-06
C21orf119	2.23248	2.54349	3.09178	2.6332	1.86133	0.671171	-0.609786	1.16432	0.0908083	0.129757
C21orf2	13.5873	18.7021	16.0573	11.3361	10.3149	8.17249	-0.695256	3.7109	6.91599e-06	2.08643e-05
C21orf33	78.8297	84.6334	84.0764	62.438	51.7295	48.2453	-0.608522	6.09586	1.1297e-09	5.00691e-09
C21orf58	27.4441	26.6318	23.3379	24.2343	25.128	20.451	-0.150862	4.62195	0.189905	0.247772
C21orf59	95.5733	89.2715	87.7167	80.558	79.3004	73.4735	-0.225058	6.39916	0.0060207	0.0113027
C21orf62	1.15473	1.14706	0.94748	1.74059	1.745	1.34234	0.560722	0.524148	0.0396579	0.0620588
C21orf67	1.38568	1.29668	1.09708	2.94561	3.91655	3.11897	1.39214	1.26247	2.10767e-09	9.13637e-09
C21orf88	0.500384	0.149617	0.149602	3.25802	3.45122	3.19793	3.50904	0.92688	4.0496e-30	4.33345e-29
C21orf91	24.6343	20.697	28.4244	27.8494	32.1079	36.638	0.389943	4.83223	0.00298417	0.0059679
C22orf29	43.6489	51.568	49.1692	32.7588	32.7284	28.9393	-0.611411	5.31734	7.30449e-10	3.27465e-09
C22orf34	5.00384	4.78775	6.68223	7.45329	7.1351	6.86963	0.384681	2.68042	0.0193867	0.032513
C22orf39	22.2478	24.0385	21.2435	18.477	18.5745	14.7263	-0.383618	4.31924	0.00129016	0.00276596
C22orf46	30.4079	26.9809	28.4743	38.1144	38.2736	30.0842	0.308508	5.00666	0.00575726	0.01085
C2CD2	13.5873	16.408	19.0493	18.2092	16.6744	16.5424	0.0721758	4.07255	0.599734	0.663191
C2CD2L	22.5943	22.9413	23.5374	29.8132	27.6873	23.1357	0.222657	4.64609	0.0478317	0.0732776
C2CD3	79.8305	73.462	75.2	75.6933	83.3333	85.6335	0.0983947	6.30286	0.241403	0.305263
C2CD4A	0	0	0.0498674	8.25664	5.66155	6.43534	8.36704	1.815	9.36581e-69	2.78786e-67
C2CD4C	0.115473	0.149617	0.0997347	2.67783	3.87777	2.92157	4.64906	0.814501	1.1641e-32	1.36459e-31
C2CD5	256.466	235.198	246.844	188.073	190.127	213.472	-0.319896	7.79298	7.69958e-05	0.000201901
C2orf15	6.4665	6.03455	6.43289	5.2664	6.35954	6.19846	-0.0852273	2.63544	0.568558	0.634612
C2orf27A	1.27021	1.29668	0.94748	2.41005	2.28789	2.92157	1.10653	0.967542	5.4736e-06	1.67388e-05
C2orf42	6.81292	7.68034	8.07851	7.7657	8.33721	7.3434	0.0600801	2.95487	0.697465	0.750892
C2orf43	44.8806	44.137	40.6918	43.3808	43.2371	48.6796	0.0603496	5.46783	0.513405	0.584014
C2orf44	31.3702	35.2597	31.1172	33.5175	35.2102	35.8879	0.0993702	5.07955	0.300073	0.368367
C2orf47	27.7905	28.2277	27.4769	18.968	19.3889	20.9247	-0.493312	4.57738	5.53211e-07	1.89543e-06
C2orf48	1.42417	1.74553	1.94483	1.6067	2.36544	1.26338	0.0472135	0.855101	0.929074	0.946005
C2orf49	31.1778	30.472	35.5554	22.0475	23.5381	27.0048	-0.419442	4.82668	0.000131012	0.000331492
C2orf54	10.97	9.52562	9.67427	2.76709	1.93889	1.61871	-2.2649	2.61894	2.11564e-33	2.54793e-32
C2orf68	37.8367	39.2495	39.7443	26.8675	24.2361	28.8998	-0.545849	5.03917	2.13928e-08	8.47816e-08
C2orf69	29.4457	25.385	33.2117	33.1158	29.0833	29.1367	0.0520744	4.90601	0.647306	0.706826
C2orf70	5.23478	4.83762	4.78727	4.41842	4.49821	2.68468	-0.361318	2.1672	0.0814247	0.117879
C2orf72	15.7428	18.2533	14.3618	24.1897	23.4217	22.9383	0.545214	4.31554	1.61844e-06	5.27095e-06
C2orf76	2.46343	1.7954	2.69284	2.18689	2.13277	2.6452	-0.000107472	1.26764	1	1
C2orf81	9.08389	9.32613	9.12573	11.2469	11.9435	9.55432	0.249986	3.34143	0.0599183	0.0894607
C2orf88	0.0384911	0	0.0997347	4.82009	4.84721	6.08002	6.69441	1.47037	9.45814e-61	2.27412e-59
C3	1.23171	1.39643	0.897613	12.9875	11.1292	9.43587	3.23838	2.65464	6.89174e-53	1.38987e-51
C3orf14	9.69975	9.47575	9.07586	12.0949	11.9823	14.0551	0.431738	3.48007	0.000614112	0.00139397
C3orf17	44.0723	45.6831	47.3241	44.3181	41.8799	48.3638	-0.0259954	5.50328	0.775266	0.81748
C3orf18	2.54041	3.69055	2.79257	4.6862	4.07166	4.06651	0.513963	1.89867	0.00876519	0.015882
C3orf33	4.96535	5.08698	5.33581	6.60531	4.38188	5.32989	0.0810852	2.42405	0.659061	0.716734
C3orf38	30.7928	27.729	26.679	23.6542	24.9728	24.8333	-0.215633	4.72954	0.0330374	0.0524879
C3orf52	5.92762	5.93481	5.68488	8.97073	8.76376	9.12003	0.612448	2.9061	5.56563e-06	1.69898e-05
C3orf55	0.192455	0.398979	0.349072	2.32078	2.17155	2.56624	2.93079	0.525041	3.5038e-19	2.5585e-18
C3orf58	0.192455	0.149617	0.199469	8.56905	10.4312	8.96211	5.64243	2.28672	4.91775e-89	2.36069e-87
C3orf62	6.54348	5.73532	6.93157	8.43516	6.70854	7.73821	0.248526	2.8286	0.103979	0.146244
C3orf67	4.08005	3.89004	3.39098	3.74896	4.84721	4.6982	0.22591	2.07145	0.209961	0.270165
C3orf70	0.0384911	0.0498723	0.0498674	5.44492	7.17388	5.64573	6.90896	1.6752	1.41897e-66	3.98041e-65
C3orf80	0.230946	0.548596	0.498674	4.59694	5.27377	4.50079	3.52776	1.44561	6.79373e-39	9.63776e-38
C4orf19	0.0384911	0	0.0498674	3.74896	2.90833	3.79014	6.61114	0.903836	9.0177e-45	1.48836e-43
C4orf27	29.6381	25.4848	30.8679	27.6263	27.3771	36.3617	0.0874389	4.88993	0.488829	0.559547
C4orf29	6.0431	5.83506	5.08647	5.84659	4.49821	5.56677	-0.0987463	2.47624	0.564756	0.631661
C4orf3	19.7844	21.5449	20.8944	17.5844	15.7438	19.8588	-0.225131	4.27168	0.0508807	0.0773826
C4orf32	8.46803	6.93226	8.37772	10.3096	10.6251	11.6863	0.453402	3.2473	0.000813827	0.00180787
C4orf33	5.77366	4.43864	5.28594	4.73083	5.00232	4.65872	-0.112835	2.34205	0.522698	0.592544
C4orf46	45.9198	40.5462	44.8308	45.6123	46.6108	50.022	0.114813	5.51351	0.20546	0.265083
C4orf47	0.384911	0.199489	0.299204	1.56207	1.70622	1.4213	2.35358	0.0469749	1.15334e-11	5.84518e-11
C4orf48	13.3949	15.6599	16.6058	25.9303	23.732	20.0167	0.612069	4.27155	1.90013e-06	6.14723e-06
C5	10.893	10.922	10.7714	15.3975	13.4171	21.6354	0.63071	3.80082	0.000120237	0.000305477
C5orf15	60.3925	48.6255	55.6021	47.7992	45.8353	43.6261	-0.264014	5.6553	0.0072448	0.0133705
C5orf22	54.3494	47.5283	56.1008	50.5663	51.7682	58.7472	0.0279318	5.73512	0.775868	0.817798
C5orf24	84.6803	72.6141	86.0711	67.8383	77.8656	76.8688	-0.128824	6.28065	0.1688	0.223422
C5orf28	14.8575	12.4182	15.7082	13.4784	12.7966	13.9761	-0.0962275	3.80303	0.445654	0.517557
C5orf30	20.3618	20.1983	26.2801	26.7783	25.477	30.637	0.312498	4.6464	0.0124871	0.0218729
C5orf34	20.2078	19.2009	20.7947	14.7727	14.309	18.3585	-0.34306	4.17168	0.00459412	0.00884254
C5orf42	45.1885	43.7879	44.9804	46.0587	51.1478	55.8256	0.192567	5.58264	0.0409471	0.0638418
C5orf45	9.27635	11.2712	10.1231	12.0949	12.6028	8.68574	0.124122	3.42752	0.442972	0.515056
C5orf51	87.7596	72.8635	82.1316	56.3683	52.5438	63.0901	-0.497846	6.11285	3.69624e-07	1.29174e-06
C5orf55	4.58044	4.1394	4.5878	2.49931	2.48177	2.6452	-0.803526	1.83414	5.59114e-06	1.706e-05
C5orf63	4.96535	3.84017	3.64032	4.77546	7.71676	6.59327	0.611924	2.42224	0.00297444	0.00595106
C5orf66	6.0431	5.53583	5.78462	4.01674	5.54521	4.26391	-0.326583	2.40135	0.0589136	0.0880572
C5orf66-AS1	0.500384	0.349106	0.349072	1.56207	1.97766	1.61871	2.06775	0.220208	2.57027e-10	1.18902e-09
C6orf1	9.69975	12.6177	8.72679	16.1562	16.4805	12.6338	0.545272	3.67931	0.000553455	0.00126736
C6orf106	97.3439	103.834	105.469	104.658	98.4566	99.2149	-0.0201124	6.66646	0.798536	0.837483
C6orf120	13.8183	12.9169	15.5088	18.0307	17.0622	16.8977	0.299487	3.98143	0.00889013	0.0160784
C6orf136	15.4734	13.9643	15.2095	15.3083	16.4805	11.8442	-0.034694	3.88749	0.809935	0.846962
C6orf15	14.6651	14.862	15.0101	9.32777	9.26787	8.40938	-0.721747	3.58462	8.40867e-10	3.75484e-09
C6orf203	9.81522	9.376	8.97613	12.6751	12.8354	14.8052	0.515717	3.52486	3.6523e-05	0.000100225
C6orf211	36.9129	34.9605	38.7968	36.9987	40.29	46.0344	0.156929	5.2887	0.126237	0.173365
C6orf223	0.34642	0.897702	0.598408	3.70433	2.71444	3.27689	2.42473	1.01768	9.03709e-17	6.0011e-16
C6orf226	1.77059	1.49617	1.79523	1.74059	1.62866	1.18442	-0.160701	0.754229	0.565722	0.632446
C6orf47	25.9045	26.8812	21.4928	22.0475	20.4746	17.332	-0.313499	4.48778	0.01156	0.0204009
C6orf48	89.6072	100.792	98.0891	53.7797	49.2477	49.5877	-0.918323	6.20131	5.98296e-27	5.79713e-26
C6orf57	3.61816	3.64068	3.04191	4.41842	3.6451	3.11897	0.1103	1.87459	0.585841	0.650494
C6orf62	121.786	114.108	130.154	101.668	96.7892	128.628	-0.162197	6.85307	0.123149	0.169551
C6orf89	86.6819	84.7331	86.4202	94.9737	99.2709	89.6605	0.13885	6.49791	0.0807199	0.11697
C7orf13	2.92532	3.34145	2.54324	4.28453	3.45122	4.42183	0.462191	1.84217	0.0168879	0.0287181
C7orf25	9.8922	9.47575	8.77666	8.07812	8.8801	10.3834	-0.0419035	3.22289	0.784282	0.824945
C7orf26	31.4857	32.1178	30.7682	35.2134	36.1021	30.7159	0.112259	5.03656	0.25062	0.315602
C7orf31	8.04463	5.38621	7.52997	13.2999	14.2314	12.9497	0.942634	3.37086	3.89958e-10	1.77446e-09
C7orf43	11.4703	12.8172	13.5639	14.6834	13.96	9.7912	0.0228352	3.67754	0.899475	0.921511
C7orf49	65.5118	65.7318	70.8117	73.9527	64.4873	60.3659	-0.0237459	6.06378	0.80299	0.841377
C7orf50	77.2901	85.4812	86.2207	79.71	79.8433	60.6028	-0.177308	6.29039	0.0977246	0.138548
C7orf60	6.77443	6.43353	7.38037	6.11438	6.82488	6.75119	-0.0616724	2.76527	0.663492	0.720575
C7orf63	2.96381	2.8926	3.19151	1.6067	1.396	0.987016	-1.18482	1.16562	2.35764e-07	8.41187e-07
C7orf73	72.1707	68.2254	76.9454	62.1256	63.9057	72.8813	-0.127407	6.11811	0.16052	0.213938
C8orf31	2.5789	2.29413	2.24403	4.37379	5.54521	4.54027	1.01713	1.88723	7.84703e-08	2.93333e-07
C8orf33	103.425	106.627	101.58	73.8634	66.9303	66.9197	-0.585694	6.43683	4.993e-13	2.75697e-12
C8orf37	6.0431	5.83506	6.78196	5.48955	6.24321	5.093	-0.146713	2.58438	0.350711	0.422185
C8orf44	1.65512	2.14451	2.04456	0.98187	1.51233	1.46078	-0.541115	0.775117	0.0318907	0.0508677
C8orf58	8.58351	8.87728	6.58249	4.82009	6.35954	5.093	-0.562409	2.76579	0.00109024	0.00237356
C8orf59	38.1446	31.4695	32.5634	29.947	31.7589	37.9014	-0.038075	5.07562	0.747117	0.794435
C8orf76	1.88606	1.7954	1.79523	1.51744	0.697999	1.57923	-0.537624	0.69972	0.0661235	0.0977936
C8orf82	21.324	24.8364	23.3878	16.7364	15.5499	12.5154	-0.63413	4.25767	4.51207e-07	1.56006e-06
C9orf114	70.6311	77.1026	70.8615	59.6709	58.6707	44.2578	-0.427101	5.99115	0.000101192	0.000260003
C9orf116	4.00307	4.78775	4.08912	1.78522	2.443	1.85559	-1.07121	1.69214	8.77382e-08	3.25983e-07
C9orf142	41.07	49.1243	46.2769	33.4282	32.6121	27.6364	-0.541876	5.26414	3.10049e-07	1.09477e-06
C9orf152	22.7097	22.3428	21.8419	9.50629	7.40654	9.04107	-1.36871	3.95786	1.95879e-29	2.05575e-28
C9orf156	9.77673	10.3734	9.12573	10.265	9.15154	9.7912	-0.00482532	3.29752	0.986613	0.991778
C9orf16	40.6081	43.6882	42.7862	49.0043	50.4498	37.3882	0.106964	5.46181	0.344881	0.415938
C9orf172	2.23248	2.39387	2.99204	3.79359	3.76144	3.15845	0.498173	1.65259	0.0133011	0.0231826
C9orf3	46.1508	53.8621	46.3767	29.8132	26.2913	25.2676	-0.847425	5.249	2.33545e-16	1.5176e-15
C9orf37	13.9723	15.7098	13.9629	12.1841	13.4946	10.3044	-0.277074	3.7389	0.0328251	0.0521628
C9orf40	26.4434	26.7316	32.8626	41.9973	38.5063	40.3887	0.492054	5.11184	3.03732e-06	9.58291e-06
C9orf41	26.3664	24.3876	26.4796	24.5021	27.9975	32.2557	0.134743	4.75966	0.241428	0.305266
C9orf64	37.1054	35.8083	38.1485	37.6681	36.2572	35.0588	-0.0277517	5.20004	0.761915	0.806146
C9orf69	60.3155	68.774	69.8143	66.3209	57.9339	50.022	-0.190494	5.96055	0.075659	0.110387
C9orf72	3.11778	2.64323	2.04456	6.02511	5.19621	6.83015	1.19479	2.14241	1.04639e-09	4.64672e-09
C9orf78	90.9929	75.0579	80.9347	73.3725	75.3063	67.8672	-0.190964	6.27318	0.0379362	0.059604
C9orf85	9.19936	7.87983	7.38037	7.05162	6.32077	8.80418	-0.145415	2.97478	0.392301	0.464338
C9orf89	21.709	26.1331	20.7448	31.5091	31.0997	25.7809	0.366509	4.71436	0.00230083	0.00469921
C9orf9	4.34949	4.43864	2.64297	3.03487	3.83899	3.04001	-0.208904	1.8665	0.352924	0.424511
C9orf91	17.167	19.55	16.905	21.4226	20.242	19.9377	0.200867	4.26987	0.0650448	0.0963027
CA11	0.73133	0.797958	0.897613	4.46305	4.38188	3.8691	2.39025	1.39617	1.56086e-24	1.39171e-23
CA12	2.11701	2.79285	2.69284	18.6109	17.3336	17.9242	2.8364	3.37344	1.1295e-80	4.55575e-79
CA13	0.0769821	0.0498723	0.349072	4.2399	5.15744	6.04054	5.03671	1.47296	1.26481e-47	2.25992e-46
CA2	0.192455	0.548596	0.398939	12.7197	12.2925	13.305	5.11059	2.74471	1.47479e-111	1.06946e-109
CA5B	7.39028	6.63302	7.08117	8.7922	9.46176	8.48834	0.338935	3.01214	0.0116777	0.0205954
CA5BP1	19.361	19.2009	18.3013	14.5942	14.8906	12.8312	-0.427388	4.05392	0.000124569	0.000316071
CA7	0.0769821	0.249362	0.0498674	8.9261	10.6639	7.81717	6.1741	2.2503	4.91316e-80	1.94148e-78
CA8	0.769821	0.797958	0.299204	7.94422	8.02699	7.06704	3.58824	2.09481	3.00224e-55	6.32606e-54
CA9	7.3133	9.9246	8.27798	27.7602	27.7261	24.4385	1.65301	4.14412	3.16313e-37	4.25275e-36
CAAP1	29.9076	24.0385	30.2196	35.6597	32.9223	32.611	0.263706	4.95348	0.0144788	0.02499
CAB39	113.356	105.081	109.658	87.3418	96.9055	97.7541	-0.218376	6.66913	0.00748972	0.0137815
CAB39L	37.9137	33.1651	34.8074	16.1562	15.1621	18.5954	-1.08593	4.70259	4.8886e-23	4.1216e-22
CABIN1	141.455	148.52	150.799	140.274	138.243	115.283	-0.162527	7.12077	0.0679008	0.100118
CABLES1	48.8452	50.0718	48.122	43.4255	40.639	39.5991	-0.25029	5.49818	0.00375754	0.00735018
CABLES2	21.3625	21.4451	23.2881	39.2302	38.0022	29.4526	0.690646	4.85257	6.35245e-09	2.64195e-08
CABP1	0.230946	0.0498723	0	3.92748	3.80022	2.80313	4.98846	0.939431	4.64661e-38	6.38978e-37
CABP4	10.1616	10.8722	12.1676	9.50629	10.2761	8.21197	-0.24296	3.36151	0.0779324	0.113364
CABP7	0.34642	0.498723	0.0997347	10.4435	10.3536	8.48834	4.91811	2.36802	5.29855e-79	2.01774e-77
CABYR	1.69361	1.94502	1.59576	3.39192	3.76144	3.94806	1.08731	1.49712	9.58679e-08	3.54961e-07
CACFD1	16.5896	24.0883	21.044	14.2818	14.3478	11.8047	-0.607052	4.09532	2.85095e-05	7.94501e-05
CACHD1	47.344	48.3263	42.5867	52.5747	56.0338	56.3784	0.254781	5.662	0.00414071	0.00803792
CACNA1B	0	0	0.0498674	2.67783	2.36544	1.97403	6.83234	0.36429	7.66769e-33	9.0427e-32
CACNA1C	0.577366	1.69566	1.64562	17.7629	21.4829	16.266	3.86386	3.3263	1.47297e-62	3.71183e-61
CACNA1D	1.80908	1.04732	1.54589	6.82846	10.7414	7.85665	2.51198	2.34905	1.10111e-25	1.01773e-24
CACNA1E	2.77136	2.54349	2.94218	15.3975	17.0622	16.266	2.55894	3.26564	4.6909e-68	1.36648e-66
CACNA1F	1.53964	2.09464	1.59576	6.33753	5.07988	4.42183	1.60065	1.85255	1.92964e-13	1.08885e-12
CACNA1G	0.0769821	0.0997447	0.149602	13.1214	13.8049	10.8967	6.82279	2.69735	2.87877e-113	2.14461e-111
CACNA1H	23.2101	28.9758	29.2223	103.989	105.708	80.9353	1.83831	5.95692	4.81982e-52	9.37356e-51
CACNA1I	0	0	0.398939	2.6332	2.94711	2.48728	4.40534	0.60597	5.36315e-28	5.36039e-27
CACNA2D2	0.115473	0.448851	0.149602	17.8522	18.0704	13.8972	6.15426	3.0959	1.88939e-118	1.59988e-116
CACNA2D3	0	0	0	2.76709	1.82255	1.85559	8.63991	0.238946	9.02946e-30	9.54993e-29
CACNA2D4	36.528	37.3544	33.8101	54.8509	58.8646	48.8376	0.593532	5.49625	9.55041e-10	4.24937e-09
CACNB1	8.27558	5.83506	7.43024	7.58718	9.34543	7.81717	0.195812	2.96543	0.226653	0.288512
CACNB3	13.3564	13.0167	12.3671	33.5621	38.7389	30.1632	1.40182	4.56338	4.86195e-32	5.56532e-31
CACNB4	0.0384911	0.199489	0.249337	9.59555	11.168	9.47535	6.00457	2.39201	2.28263e-96	1.23e-94
CACNG4	151.308	157.447	152.295	146.076	146.153	122.351	-0.153331	7.19002	0.0767794	0.111866
CACNG5	0.192455	0	0	2.67783	2.28789	2.2504	4.89931	0.42929	7.88146e-31	8.63729e-30
CACNG8	0.192455	0.199489	0.0997347	3.34729	4.42066	3.23741	4.42235	1.02505	3.78497e-36	4.94258e-35
CACTIN	54.1569	58.3506	63.9798	48.558	45.9516	35.6115	-0.439535	5.67736	0.000143275	0.000359984
CACUL1	82.0245	80.4441	90.9082	94.572	92.9114	111.217	0.237866	6.52517	0.0105211	0.0187299
CACYBP	184.372	179.491	184.31	164.374	160.307	185.638	-0.103205	7.46353	0.20164	0.260812
CAD	274.287	308.66	303.892	313.172	318.132	258.717	0.00532244	8.21055	0.955336	0.967399
CADM1	35.6812	30.4221	37.7995	60.4743	61.3851	57.1285	0.783799	5.56219	1.06154e-15	6.71241e-15
CADM4	15.0115	17.5551	14.7607	23.8327	22.4135	17.4504	0.428625	4.21672	0.00144641	0.00307339
CADPS	0.73133	0.299234	0.498674	2.18689	2.32666	1.85559	2.00319	0.508978	2.24069e-11	1.1092e-10
CADPS2	94.7265	93.2114	93.0027	47.71	44.478	53.7332	-0.945061	6.15409	1.49663e-26	1.43183e-25
CALB1	9.0454	10.3734	11.6191	6.2929	6.82488	7.46184	-0.585955	3.11695	5.82812e-05	0.000155489
CALB2	0.0769821	0.149617	0.0997347	66.3209	66.1548	55.9441	9.13955	4.98145	0	0
CALCA	0	0	0	2.49931	2.75322	2.05299	8.82728	0.412085	1.76686e-35	2.26601e-34
CALCB	0.0384911	0.0498723	0.0498674	14.1925	13.3783	12.3574	8.03373	2.76668	1.35303e-137	1.67689e-135
CALCOCO1	28.5604	27.729	27.7263	15.5314	13.3395	12.7522	-1.01586	4.39293	1.14434e-20	8.86913e-20
CALCOCO2	40.6081	39.9477	37.8992	33.7853	35.7143	42.2048	-0.084404	5.26479	0.410412	0.482632
CALD1	191.224	163.93	183.562	216.101	218.435	237.2	0.318037	7.65704	0.000140428	0.000353416
CALHM2	5.31177	5.38621	7.28064	10.4435	9.38421	7.18548	0.589268	2.92367	0.0012838	0.00275493
CALHM3	10.2001	9.87472	10.8711	9.99723	9.81076	8.7647	-0.115533	3.32233	0.370892	0.442533
CALM1	384.911	359.33	391.708	458.534	465.022	525.448	0.351158	8.75127	1.62641e-05	4.67683e-05
CALM2	658.967	598.967	667.176	434.835	427.369	510.643	-0.487767	9.1026	2.96845e-08	1.15824e-07
CALM3	296.304	290.905	277.163	366.863	379.44	295.236	0.268855	8.31171	0.00464593	0.00893341
CALML3-AS1	1.38568	1.49617	1.19682	0.847979	1.58989	1.73715	0.0445087	0.552505	0.916254	0.935887
CALML4	14.896	16.3581	14.5613	21.8689	22.9952	20.5299	0.514232	4.21946	2.39427e-06	7.65145e-06
CALR	808.235	817.458	800.82	946.657	881.107	803.273	0.116699	9.71941	0.143695	0.194242
CALU	224.095	202.232	202.312	296.837	295.098	334.598	0.55929	8.01845	1.72744e-11	8.62644e-11
CALY	0.0384911	0.0498723	0.0997347	6.56068	5.77788	5.093	6.46003	1.61146	8.32968e-66	2.28029e-64
CAMK1	23.595	21.2456	20.7448	20.53	19.2725	17.8847	-0.18847	4.36669	0.0865503	0.124401
CAMK1D	1.42417	1.19694	2.69284	13.6569	13.1069	12.7522	2.90535	2.92394	1.00066e-45	1.69466e-44
CAMK2B	0.423402	0.249362	0.498674	9.77407	8.56987	6.98807	4.40459	2.18164	5.04681e-61	1.21991e-59
CAMK2D	72.4402	72.4645	73.305	41.7295	41.8024	49.6666	-0.711547	5.87387	6.19731e-15	3.76674e-14
CAMK2G	45.381	46.88	48.2716	50.7449	49.3253	42.876	0.0246483	5.5647	0.795274	0.834576
CAMK2N1	3.0023	2.39387	2.64297	14.9512	17.1785	18.5164	2.64476	3.30809	3.95956e-62	9.8685e-61
CAMK2N2	2.1555	2.14451	3.29125	15.1297	14.4253	12.5548	2.47937	3.06995	4.576e-45	7.60788e-44
CAMK4	13.4334	13.3159	14.7109	20.5746	23.4605	24.2411	0.721835	4.20073	1.99039e-10	9.30555e-10
CAMKK1	20.7082	21.1459	22.191	27.2692	24.8953	23.5699	0.241721	4.54746	0.0197616	0.0330971
CAMKK2	93.3408	92.9122	89.8111	86.6278	85.6987	75.6449	-0.155246	6.44993	0.0637428	0.0945908
CAMKMT	8.50652	7.78009	6.68223	10.3989	12.1374	8.84366	0.445992	3.19454	0.00471293	0.00904821
CAMKV	3.04079	4.98723	3.54058	40.4798	41.8412	40.823	3.42632	4.49682	4.84468e-134	5.64508e-132
CAMLG	28.9838	33.8633	33.5607	31.9554	28.4241	34.2297	-0.0253518	4.99628	0.809328	0.846587
CAMSAP1	96.1892	101.54	101.181	121.44	122.072	111.73	0.249401	6.76969	0.00156335	0.00330437
CAMSAP2	120.208	105.131	121.277	108.14	121.646	128.628	0.0483014	6.87768	0.59608	0.659553
CAMSAP3	46.5357	46.5309	50.0668	62.2595	57.0808	46.0344	0.208025	5.68663	0.0563718	0.0846477
CAMTA1	24.5573	24.6868	25.5321	33.9192	36.8388	38.2173	0.544485	4.94117	1.01064e-08	4.12516e-08
CAMTA2	44.2647	40.6958	40.8912	62.7058	66.3487	51.1669	0.516937	5.67548	8.19971e-07	2.76358e-06
CAND1	241.339	237.492	253.576	217.172	207.655	276.522	-0.0623971	7.90114	0.539185	0.6082
CAND2	0.153964	0.448851	0.149602	2.41005	1.97766	2.09247	3.12004	0.388495	1.06006e-18	7.56639e-18
CANT1	113.703	127.125	126.514	126.974	120.948	109.203	-0.0403384	6.91678	0.638695	0.698879
CANX	1012.2	922.589	981.24	926.529	933.767	1027.48	-0.0140775	9.91795	0.857095	0.886083
CAP1	311.2	318.535	310.375	228.463	225.221	239.529	-0.439467	8.08905	2.02338e-09	8.78777e-09
CAP2	16.3972	13.9144	13.7135	12.6751	14.658	14.6078	-0.0723829	3.84983	0.569819	0.635759
CAPG	23.749	28.6267	25.8812	35.1688	33.2713	27.7944	0.29949	4.86633	0.00932398	0.0167984
CAPN1	206.735	234.5	223.655	186.779	172.328	151.487	-0.380882	7.61463	2.64156e-05	7.39778e-05
CAPN10	20.7467	23.5896	27.2276	17.8522	18.7296	13.226	-0.521211	4.34337	0.000300727	0.000718132
CAPN10-AS1	3.73363	4.58826	2.94218	2.76709	3.33488	2.80313	-0.335939	1.78398	0.107493	0.150549
CAPN12	2.73287	2.04477	1.29655	6.56068	7.09632	5.21144	1.61244	2.09376	5.69137e-12	2.94126e-11
CAPN15	96.6895	112.113	102.278	90.4213	86.4743	68.5779	-0.341617	6.53659	0.00120241	0.00259539
CAPN2	297.266	303.673	308.23	284.742	279.665	283.392	-0.100753	8.19432	0.16104	0.214506
CAPN5	11.0469	13.1663	13.7135	45.7909	50.6437	35.5721	1.80253	4.82949	4.43403e-38	6.10597e-37
CAPN6	0.73133	0.897702	0.648276	12.7643	13.1456	14.0551	4.12843	2.84135	2.22615e-100	1.29697e-98
CAPN7	60.2	59.7969	56.2504	47.71	46.8047	53.8121	-0.248967	5.75966	0.00519361	0.00987923
CAPN9	2.77136	3.98979	3.98939	1.82985	2.40422	1.26338	-0.955609	1.47194	0.000165609	0.000411547
CAPNS1	341.493	324.769	307.382	276.173	263.533	223.421	-0.351749	8.17763	9.57472e-05	0.000247173
CAPRIN1	824.825	803.593	831.09	691.549	684.582	716.297	-0.233195	9.56746	0.00112897	0.00244732
CAPRIN2	16.8591	15.1113	15.808	33.6514	36.5674	34.664	1.13205	4.67526	2.13863e-29	2.24104e-28
CAPS2	0.538875	1.04732	0.0498674	1.69596	1.82255	1.65819	1.6534	0.305004	4.1797e-05	0.000113852
CAPZA1	280.484	276.492	289.929	221.144	218.784	261.046	-0.27272	8.01157	0.00136815	0.00292077
CAPZA2	147.036	117.898	140.476	112.603	107.569	127.444	-0.222342	6.97258	0.0236279	0.038908
CAPZB	257.852	258.339	258.512	163.66	159.609	144.933	-0.726649	7.69504	7.7542e-21	6.06152e-20
CARD10	88.9144	97.8495	97.391	77.4339	76.4309	64.0771	-0.382447	6.38817	3.46982e-05	9.56411e-05
CARD11	5.38875	5.43609	5.33581	54.8509	56.8093	46.4687	3.28905	4.86659	7.90066e-152	1.19678e-149
CARD8	17.2825	13.5154	17.0048	13.9693	11.9823	14.6473	-0.238603	3.8893	0.0749326	0.109398
CARD9	29.2147	32.2175	33.7103	22.5384	23.5768	17.2925	-0.584542	4.72776	2.11968e-06	6.81869e-06
CARF	5.19629	5.5857	5.08647	5.35566	6.20443	7.22496	0.247198	2.55262	0.137361	0.186592
CARHSP1	95.1884	96.104	97.5905	95.1968	89.15	79.6325	-0.130353	6.5271	0.129516	0.177386
CARKD	90.5695	103.585	91.6562	70.9178	63.7118	61.2345	-0.545246	6.32827	1.51059e-09	6.6261e-09
CARM1	185.219	197.295	182.914	181.735	186.055	142.288	-0.148661	7.4865	0.134556	0.183404
CARNS1	0.846803	1.49617	1.44615	3.30266	2.94711	2.56624	1.2389	1.13306	8.64068e-07	2.90362e-06
CARS	109.161	113.26	110.057	106.756	100.744	88.2392	-0.169154	6.71128	0.0513085	0.0779288
CARS2	109.238	118.946	117.537	90.9569	94.9278	87.0943	-0.340217	6.68922	2.1189e-05	6.01062e-05
CASC10	4.84987	4.98723	2.94218	5.57881	4.6921	5.32989	0.280151	2.26983	0.162529	0.216171
CASC15	1.34719	2.04477	1.24668	2.09763	2.05522	2.40832	0.509551	0.967908	0.0422815	0.0657343
CASC2	2.77136	1.09719	1.44615	1.47281	0.969443	1.26338	-0.54699	0.675569	0.109283	0.152633
CASC3	122.556	120.292	118.784	98.5441	110.516	99.2938	-0.229818	6.8041	0.00396301	0.00771605
CASC4	110.277	92.5631	102.827	98.0085	99.5036	104.071	-0.0201299	6.66245	0.819274	0.855153
CASC5	114.088	114.158	116.191	115.191	120.405	137.156	0.114299	6.90232	0.177271	0.233389
CASC9	10.585	10.6228	9.1756	11.6039	12.7191	11.3704	0.230796	3.47308	0.06701	0.0989451
CASD1	18.2448	18.0039	21.1936	14.6834	14.4641	17.0556	-0.31207	4.11717	0.00862758	0.0156451
CASK	63.2023	54.4107	59.2424	78.7728	77.5166	82.1197	0.429617	6.11492	5.09999e-07	1.75355e-06
CASKIN1	1.3087	3.44119	2.1443	6.91772	5.77788	4.46131	1.32798	2.03566	4.88939e-06	1.50366e-05
CASKIN2	40.2617	46.2317	43.7337	49.1828	47.0761	35.2957	0.0149097	5.44995	0.904879	0.926212
CASP2	186.143	178.992	188.249	151.878	153.754	154.132	-0.267411	7.40036	0.000280296	0.000672522
CASP3	75.8659	72.8136	82.9294	62.4827	52.8928	69.328	-0.326471	6.1182	0.00154111	0.00326191
CASP4	28.0215	28.0283	26.9284	33.9638	38.9328	38.8884	0.430446	5.02485	8.26917e-06	2.47331e-05
CASP6	13.7028	11.3709	11.7687	11.7378	10.3924	12.16	-0.108627	3.57813	0.413031	0.48521
CASP7	27.1362	26.2329	26.5793	38.9624	37.7307	37.8619	0.517926	5.02291	7.0598e-09	2.92453e-08
CASP8	14.7806	14.463	15.6584	23.0293	24.7402	28.0313	0.756676	4.33749	1.99747e-11	9.92039e-11
CASP8AP2	60.0076	53.3135	58.2451	53.6458	52.9316	58.155	-0.0593479	5.81088	0.502921	0.573367
CASP9	18.0908	18.5026	16.157	13.5677	13.96	10.0676	-0.490086	3.9199	0.000370966	0.000874374
CASS4	2.34795	2.29413	4.38833	1.38354	1.24089	1.14494	-1.25162	1.13499	1.48232e-05	4.2869e-05
CAST	272.093	268.114	273.024	246.807	251.939	263.375	-0.0935943	8.03696	0.200973	0.260171
CASZ1	51.578	54.9095	48.7703	61.0991	62.1219	51.1669	0.167409	5.78212	0.0857484	0.123344
CAT	85.8736	85.7306	88.365	77.7017	69.4509	69.8413	-0.261111	6.31422	0.00143155	0.00304393
CATSPER1	3.38721	2.84272	2.1443	4.28453	4.11044	2.76364	0.400515	1.74423	0.0841916	0.121407
CATSPER2	1.34719	1.69566	1.74536	2.85635	3.33488	3.31637	1.00376	1.3099	4.07412e-06	1.2629e-05
CATSPER2P1	1.27021	0.84783	1.29655	2.09763	2.48177	1.50026	0.820423	0.747476	0.00338123	0.0066729
CAV1	129.138	119.943	121.477	118.717	117.419	127.601	-0.0271782	6.93628	0.732389	0.78219
CAV2	41.07	32.9656	43.3347	39.1856	43.8576	42.4022	0.09565	5.34198	0.381725	0.453434
CBFA2T2	36.4125	40.0974	35.705	34.2316	34.7836	29.492	-0.187742	5.13756	0.0617178	0.0918758
CBFA2T3	0.115473	0.199489	0.199469	12.7643	13.1456	12.0416	6.20114	2.7091	1.39922e-126	1.36254e-124
CBFB	468.321	405.313	476.582	430.684	421.63	490.981	-0.00746998	8.81059	0.934112	0.950071
CBL	195.381	190.363	194.034	206.862	216.535	230.764	0.174206	7.68473	0.0224606	0.0371609
CBLB	10.5081	10.7724	9.92361	14.8619	12.4476	10.5019	0.274116	3.53483	0.0554217	0.0834325
CBLL1	56.3894	52.0667	58.5443	41.8634	44.7495	41.731	-0.379747	5.62364	1.7502e-05	5.01165e-05
CBLN1	0.615857	0.249362	0.249337	28.1172	25.477	20.4115	5.9592	3.66085	1.82583e-142	2.41665e-140
CBR1	29.946	34.9106	29.9204	60.028	62.0831	52.983	0.886492	5.49434	1.12788e-18	8.03365e-18
CBR3	0.192455	0.199489	0	1.56207	2.48177	1.38182	3.69017	0.112236	1.33157e-16	8.74858e-16
CBR4	26.8283	21.6446	31.217	32.3571	35.9469	36.5986	0.396841	4.94766	0.00136807	0.00292077
CBS	14.973	16.4579	15.9077	41.06	44.6719	36.1643	1.36617	4.82337	1.04944e-35	1.35228e-34
CBWD1	26.7898	23.1408	24.5846	20.8871	21.8706	20.2536	-0.243982	4.52395	0.019576	0.0328064
CBWD2	11.0469	13.2162	11.9183	11.2915	10.47	8.96211	-0.23456	3.48907	0.0839157	0.121099
CBWD5	17.5519	14.463	17.2541	19.8606	24.8953	17.6478	0.339869	4.22553	0.0147705	0.0254444
CBWD6	1.27021	2.19438	2.49337	1.82985	1.47355	1.73715	-0.223021	0.93016	0.393758	0.465779
CBX1	142.417	154.953	152.195	130.99	131.844	142.407	-0.149226	7.15532	0.0579055	0.086731
CBX2	93.9567	104.532	93.3019	96.0448	95.3544	76.6319	-0.122513	6.54512	0.215068	0.275954
CBX3	474.287	435.735	487.753	337.719	333.876	409.849	-0.370143	8.69099	5.97754e-05	0.000159226
CBX4	65.3193	69.8213	65.2764	87.9667	87.2111	62.4189	0.245367	6.1916	0.0360442	0.0568871
CBX5	792.569	756.663	797.03	492.23	513.107	576.575	-0.568648	9.35485	2.31839e-12	1.23031e-11
CBX6	123.518	139.094	137.085	165.088	158.562	139.367	0.212495	7.16864	0.0158948	0.0271717
CBX7	5.42724	5.78519	6.13369	7.45329	6.94121	7.02755	0.306885	2.71135	0.0324999	0.0517364
CBX8	16.5896	17.954	16.5061	17.7183	16.9459	13.5419	-0.0832389	4.05526	0.511109	0.581892
CBY1	10.2386	10.6727	9.82387	11.0237	9.19032	8.92263	-0.0798215	3.33072	0.56195	0.629281
CC2D1A	58.8143	61.9415	59.4419	72.1228	74.841	53.4568	0.153389	5.98921	0.178835	0.235107
CC2D1B	36.0661	38.8007	37.8992	38.0252	38.3124	32.1372	-0.0555386	5.20774	0.575927	0.64121
CC2D2A	21.709	24.4374	20.9443	26.1981	22.8013	25.2676	0.146588	4.56351	0.17602	0.231987
CCAR1	245.611	219.239	216.624	196.642	193.307	214.814	-0.172639	7.74456	0.0363815	0.0573838
CCAR2	239.453	254.199	250.085	201.016	193.811	166.964	-0.404779	7.76596	2.04128e-06	6.57271e-06
CCBE1	0.423402	0.398979	0.648276	1.38354	2.32666	1.61871	1.86595	0.306803	4.33835e-08	1.6623e-07
CCBL1	17.8599	21.6945	23.1385	19.2357	21.2502	18.6349	-0.0804991	4.34922	0.498525	0.569135
CCBL2	15.05	15.6599	14.0127	18.6555	17.7602	20.6484	0.351238	4.09227	0.00188154	0.00390902
CCDC101	12.5866	12.2686	13.6138	12.2734	13.4171	8.84366	-0.155671	3.61462	0.313818	0.38281
CCDC102A	12.933	15.7098	18.0021	11.6039	10.4312	8.7647	-0.59654	3.69765	7.79159e-05	0.000204157
CCDC103	3.65665	3.49106	3.98939	0.98187	1.08578	0.552729	-2.08372	1.23627	6.82875e-18	4.71613e-17
CCDC104	36.0276	36.706	35.4557	28.9652	28.3465	28.8209	-0.329003	5.02091	0.000222736	0.000543311
CCDC107	9.81522	9.02689	7.3305	7.72107	7.1351	5.40885	-0.37496	2.96768	0.0302994	0.0485909
CCDC109B	16.0508	15.4106	14.2122	16.9596	17.8377	19.7008	0.253665	4.06939	0.0255482	0.0417375
CCDC110	1.61662	1.4463	1.34642	3.0795	3.33488	3.31637	1.13168	1.29778	9.30591e-08	3.44842e-07
CCDC112	22.2863	16.0589	18.1517	20.3515	20.0093	19.9377	0.0891001	4.28981	0.470495	0.541837
CCDC113	20.4003	19.7494	20.2462	15.7546	18.6133	17.6084	-0.215296	4.23366	0.0467943	0.0718894
CCDC115	26.0584	30.2725	28.3247	19.4143	15.8213	19.1086	-0.638909	4.53837	2.07829e-08	8.24842e-08
CCDC116	0.654348	0.598468	0.548541	4.95398	4.30433	3.51378	2.8023	1.34407	1.17523e-26	1.12989e-25
CCDC117	42.6866	41.7432	43.4844	36.1507	35.2489	39.757	-0.202382	5.31933	0.0250049	0.0409431
CCDC12	34.6804	27.9285	31.0674	23.6988	25.1667	19.5034	-0.4564	4.7597	0.000166717	0.000414151
CCDC120	43.033	47.678	44.8308	43.8271	44.9434	33.9928	-0.142572	5.43067	0.197843	0.256607
CCDC121	2.73287	2.69311	2.4435	1.69596	1.55111	1.06598	-0.874084	1.07481	0.000218235	0.000533286
CCDC122	3.23325	3.64068	3.74005	2.99024	3.48999	3.11897	-0.136275	1.7871	0.450358	0.522174
CCDC124	81.909	80.0451	81.1342	74.0866	73.096	51.7986	-0.289288	6.20473	0.0138141	0.0239693
CCDC125	26.1739	25.385	27.6764	31.643	29.8588	35.6115	0.29384	4.88178	0.00398409	0.00775265
CCDC126	5.31177	2.84272	4.4382	9.05999	8.91887	9.83068	1.13025	2.77444	2.73306e-09	1.17576e-08
CCDC127	22.0169	20.1484	23.7867	16.6025	14.2314	13.6998	-0.568366	4.20862	1.54534e-06	5.0389e-06
CCDC130	10.2001	10.5729	10.1231	11.5147	12.0986	8.92263	0.0741924	3.41388	0.613912	0.676102
CCDC132	30.2155	28.7265	31.0175	26.7783	23.0727	28.1102	-0.207215	4.8109	0.0480812	0.0736342
CCDC134	10.5081	10.5729	10.2727	9.99723	8.72499	7.22496	-0.276032	3.2675	0.0578297	0.086627
CCDC136	7.58274	5.93481	7.67958	28.385	31.2936	22.9777	1.95913	4.12301	4.20458e-40	6.1835e-39
CCDC137	106.928	109.769	97.6902	90.823	90.2357	65.5773	-0.350544	6.54818	0.00218962	0.00449361
CCDC138	25.3656	23.839	25.4822	22.4938	19.3113	25.9783	-0.140484	4.57465	0.237599	0.300927
CCDC14	43.3024	34.1127	39.1459	55.3864	64.2934	60.6817	0.62818	5.63195	1.3292e-09	5.85303e-09
CCDC142	13.8953	15.0614	12.5167	15.1744	15.356	13.4234	0.0831011	3.84045	0.495482	0.566116
CCDC146	1.03926	1.4463	0.94748	2.18689	2.792	2.13195	1.05775	0.891055	4.38299e-05	0.000119031
CCDC148	1.57813	1.4463	2.1443	1.96374	1.97766	1.97403	0.200831	0.951315	0.412973	0.485183
CCDC149	0.962277	0.149617	1.64562	3.70433	3.29611	3.55326	1.92734	1.21665	7.1883e-07	2.43474e-06
CCDC15	9.23785	9.07677	7.23077	9.68481	8.10454	9.04107	0.0654438	3.1404	0.658722	0.716423
CCDC150	7.19783	6.98213	5.83448	8.56905	9.53932	10.3044	0.502886	3.03015	0.000527271	0.0012128
CCDC151	0.500384	0.698213	0.94748	1.65133	1.35722	1.57923	1.11593	0.278272	0.000340983	0.000807752
CCDC152	0.115473	0.0498723	0	2.27615	1.47355	3.23741	5.15451	0.383176	2.93777e-23	2.49848e-22
CCDC157	4.50345	5.68545	4.7374	4.106	3.41244	2.68468	-0.549109	2.09106	0.00511361	0.00974473
CCDC160	0.230946	0.0498723	0.149602	2.6332	2.48177	2.32936	3.99099	0.509732	1.01083e-27	1.00004e-26
CCDC163P	2.84834	2.49362	2.04456	2.94561	3.48999	2.21092	0.217869	1.46734	0.354522	0.426208
CCDC167	8.39105	9.12664	7.82918	10.2204	11.7496	9.08055	0.293481	3.24649	0.0410891	0.0640484
CCDC168	1.57813	1.09719	1.14695	1.91911	2.01644	1.57923	0.506467	0.72404	0.0445866	0.0688703
CCDC171	1.65512	2.84272	2.39363	2.85635	3.76144	3.6717	0.598012	1.56235	0.0102067	0.0182157
CCDC174	16.5512	17.3057	15.0101	15.3083	14.8519	14.2525	-0.139072	3.96628	0.219303	0.280834
CCDC176	3.11778	2.94247	2.74271	1.47281	1.90011	1.89507	-0.736736	1.27852	0.00050494	0.00116458
CCDC177	0.0384911	0	0	3.03487	1.70622	2.32936	6.84405	0.36914	2.05729e-30	2.22419e-29
CCDC18	24.2494	19.4502	23.8366	16.6472	15.6662	19.1876	-0.392484	4.31632	0.00154646	0.00327172
CCDC183	1.19322	1.19694	1.34642	1.47281	1.82255	1.30286	0.304098	0.563674	0.276851	0.343905
CCDC183-AS1	2.92532	2.344	2.2939	1.82985	2.48177	1.81611	-0.308857	1.24506	0.191173	0.249236
CCDC184	0	0.0498723	0	3.48118	3.76144	2.92157	7.36946	0.863033	5.64785e-46	9.62463e-45
CCDC22	30.6389	37.6536	37.8992	33.8745	29.1221	23.3725	-0.297547	5.00748	0.0254796	0.0416403
CCDC23	11.8552	12.9169	13.3645	13.2106	11.2843	11.8442	-0.0687678	3.6431	0.581121	0.646517
CCDC24	7.50576	6.88238	6.58249	7.58718	8.5311	5.25093	0.0241691	2.83691	0.896797	0.91932
CCDC25	72.9406	68.2254	67.5703	64.8481	67.9386	78.0927	0.0145283	6.1298	0.874894	0.901272
CCDC28A	12.4326	15.61	15.409	4.86472	5.19621	4.50079	-1.5718	3.28163	2.04825e-26	1.94456e-25
CCDC28B	3.77212	4.28902	4.4382	4.64157	4.96355	5.05352	0.23756	2.20592	0.161929	0.215479
CCDC3	0.34642	0.249362	0.199469	12.4073	11.0129	8.92263	5.28134	2.49721	2.56517e-81	1.05334e-79
CCDC34	66.3586	57.8519	63.5809	40.3906	44.8658	47.2978	-0.502586	5.74071	8.68836e-08	3.231e-07
CCDC40	9.69975	8.02945	9.4748	12.1395	11.1292	10.107	0.290115	3.34878	0.031095	0.0497207
CCDC42B	2.19399	2.64323	2.39363	3.57044	2.67566	2.84261	0.33005	1.48804	0.115509	0.160359
CCDC43	44.4957	41.5437	37.7995	29.9024	32.8447	34.1508	-0.354555	5.20452	0.000352053	0.000832531
CCDC47	206.466	205.175	212.535	212.218	200.985	230.488	0.0444655	7.72381	0.573169	0.638713
CCDC50	144.996	135.603	146.909	135.23	131.224	147.381	-0.0469874	7.13247	0.560944	0.628529
CCDC51	26.2509	30.0232	25.2329	28.385	24.081	23.6489	-0.0993156	4.7198	0.381006	0.452737
CCDC53	40.0692	38.9503	40.592	39.2302	41.8799	43.5471	0.0600875	5.35048	0.501821	0.5724
CCDC57	27.2132	27.6293	23.9862	28.8313	30.6732	19.8193	0.00811097	4.72492	0.956945	0.968453
CCDC58	33.4872	24.6868	29.2223	22.1367	25.9811	26.1362	-0.236641	4.75656	0.0562649	0.0845337
CCDC59	50.5388	45.4337	45.6286	43.1577	41.1432	41.0599	-0.177558	5.47829	0.0466789	0.0717444
CCDC6	220.746	196.347	207.648	194.366	189.623	210.195	-0.072654	7.66705	0.367315	0.439225
CCDC61	6.42801	5.83506	5.63501	4.41842	4.22677	3.71118	-0.540318	2.3569	0.000793775	0.0017662
CCDC64	19.9384	21.6945	21.3931	31.1074	30.5956	22.8198	0.42372	4.62534	0.000765805	0.00170787
CCDC66	19.3225	14.6625	18.2515	14.9512	16.4418	18.8717	-0.0569951	4.10217	0.679592	0.734958
CCDC68	0.384911	0.0997447	0.299204	3.34729	4.84721	4.06651	3.89217	1.19932	1.41403e-34	1.76695e-33
CCDC69	3.69514	3.54094	3.78992	20.7085	22.8013	22.0697	2.57092	3.68804	1.00228e-83	4.29687e-82
CCDC7	1.53964	1.4463	1.04721	1.56207	1.55111	2.68468	0.516416	0.794924	0.0728747	0.10669
CCDC71	17.7444	17.8044	16.1072	14.7727	17.1397	14.0156	-0.169665	4.03114	0.152563	0.204895
CCDC71L	14.5496	13.665	14.1125	37.6235	34.5122	36.4406	1.35675	4.65865	6.14991e-42	9.50586e-41
CCDC74A	9.08389	9.07677	10.3225	18.12	17.3336	16.6214	0.871696	3.75747	1.53e-13	8.70193e-13
CCDC74B	2.96381	2.29413	1.64562	8.07812	7.91065	7.146	1.72169	2.35567	4.45973e-19	3.23746e-18
CCDC77	33.0253	34.6613	32.4637	22.9847	25.2831	24.2411	-0.464723	4.85074	9.76487e-07	3.25966e-06
CCDC78	4.58044	5.88494	4.98674	7.36403	9.50054	4.97456	0.502225	2.65677	0.0241607	0.0397182
CCDC82	69.053	58.6499	64.5284	54.3599	52.3499	59.9711	-0.206716	5.90459	0.0266286	0.0433207
CCDC84	24.4033	25.5346	22.0414	23.3864	26.3688	24.9123	0.0532636	4.61646	0.617245	0.679224
CCDC85B	91.4163	111.664	114.196	103.9	94.8891	77.3426	-0.199981	6.62901	0.0799974	0.116022
CCDC85C	72.4017	83.4364	80.7851	98.8565	97.7974	87.2127	0.263423	6.44021	0.00298472	0.00596813
CCDC86	160.508	157.198	159.227	169.596	177.563	138.103	0.0248438	7.326	0.791874	0.831712
CCDC88A	128.483	118.946	122.175	135.989	136.73	162.818	0.23664	7.06913	0.00760331	0.0139679
CCDC88B	1.46266	1.74553	1.19682	4.50768	5.31255	3.51378	1.59492	1.61429	8.73796e-12	4.45993e-11
CCDC88C	53.7335	56.8545	52.9093	62.7058	67.6671	46.8635	0.116365	5.82974	0.326951	0.39677
CCDC9	13.6643	15.4604	15.0101	15.219	13.5722	8.29093	-0.251777	3.76681	0.169895	0.224763
CCDC90B	50.3463	44.3365	48.521	39.7211	38.2736	45.837	-0.210338	5.47868	0.0332628	0.0527917
CCDC91	37.0284	31.1203	35.1066	28.6081	31.9528	33.9928	-0.127602	5.04686	0.225235	0.287082
CCDC92	14.7806	14.3632	16.0074	25.8857	25.7872	21.0827	0.688084	4.30354	4.88498e-09	2.05737e-08
CCDC93	51.1931	50.3711	47.8228	52.7532	54.9092	56.6942	0.137494	5.71096	0.103284	0.145447
CCDC94	29.7536	27.6293	28.4244	23.2971	23.9646	16.8188	-0.422484	4.64736	0.00107772	0.00234893
CCDC97	55.3117	54.8596	57.0981	31.8215	34.9775	24.2016	-0.878247	5.43013	1.08948e-13	6.24861e-13
CCHCR1	29.2917	32.018	32.7629	26.5105	30.9058	23.1751	-0.221547	4.86744	0.0536197	0.0810598
CCL24	0.615857	0.249362	0.498674	3.61507	3.37366	3.51378	2.89086	1.06386	1.35552e-26	1.29774e-25
CCL28	6.08159	4.98723	4.7374	5.93585	6.74732	4.10599	0.0810035	2.46575	0.689266	0.74318
CCL5	1.00077	1.94502	0.748011	1.33891	1.396	1.34234	0.154138	0.463498	0.680005	0.735243
CCM2	25.4426	29.4746	28.8233	34.4101	29.7037	25.3071	0.0950939	4.85509	0.433217	0.505611
CCM2L	0.0769821	0.299234	0.0997347	14.1032	11.9823	12.6338	6.36058	2.73506	1.06357e-119	9.35457e-118
CCNA2	82.7173	76.1551	81.1342	56.5022	60.0667	57.7602	-0.46144	6.11136	1.4852e-08	5.98161e-08
CCNB1	341.762	343.72	349.82	329.15	309.407	350.825	-0.0654262	8.39888	0.394699	0.466609
CCNB1IP1	81.986	82.9876	76.8456	65.3836	59.485	74.1446	-0.28123	6.20073	0.00262687	0.00531652
CCNB2	125.25	126.726	123.671	95.0183	91.6317	102.136	-0.379321	6.79205	1.27235e-06	4.1858e-06
CCNB3	0.73133	1.04732	0.797878	3.52581	3.41244	3.19793	1.98327	1.15228	1.71463e-16	1.11899e-15
CCNC	80.1384	74.8584	81.3337	72.5245	66.9303	86.1468	-0.0671003	6.26818	0.497286	0.567844
CCND1	475.48	471.892	459.129	436.531	438.886	404.795	-0.135796	8.80693	0.0671054	0.0990631
CCND2	0.654348	0.64834	0.797878	74.2205	73.9103	81.6854	6.77049	5.27755	0	0
CCND3	89.9536	103.485	93.9003	85.3781	88.2193	79.3561	-0.183244	6.49392	0.0327732	0.0520925
CCNDBP1	43.5719	49.8225	47.8228	37.9359	36.5674	41.4942	-0.282293	5.4245	0.00269286	0.00543476
CCNE1	12.5481	12.5678	13.6637	24.4575	24.7014	20.4905	0.845205	4.18345	5.87637e-13	3.23165e-12
CCNE2	32.3325	27.6293	34.9072	30.5719	28.6955	31.1897	-0.0693852	4.95294	0.518556	0.58873
CCNF	99.3839	107.874	108.312	96.4911	100.706	84.0148	-0.165872	6.63726	0.0613677	0.0914244
CCNG1	118.822	115.853	121.078	67.392	70.653	89.4631	-0.644497	6.60417	2.85259e-10	1.31339e-09
CCNG2	15.4349	16.1586	16.556	16.4686	15.3172	19.1086	0.0814964	4.05255	0.500192	0.570685
CCNH	54.7728	52.4657	55.8515	63.8662	57.7012	68.4989	0.220544	5.8814	0.0138614	0.0240368
CCNI	120.516	120.891	121.627	161.25	160.23	172.965	0.445801	7.15994	4.40442e-09	1.86419e-08
CCNJ	24.0569	26.0832	27.3273	24.1005	27.4158	29.2552	0.0631721	4.72571	0.571592	0.637476
CCNJL	28.0215	27.4797	25.3326	34.0531	36.8388	30.8344	0.330613	4.93167	0.00116957	0.00253012
CCNK	117.898	102.338	105.071	96.5357	99.5036	81.646	-0.229158	6.65225	0.0158263	0.0270591
CCNL1	51.4241	42.591	47.0748	41.9526	46.9598	42.0469	-0.108664	5.50557	0.271261	0.338004
CCNL2	80.3308	85.4313	82.5305	68.0615	66.4262	54.0095	-0.397613	6.18735	3.60982e-05	9.91392e-05
CCNO	6.23555	8.17906	7.23077	12.7197	11.2455	8.7647	0.599189	3.19395	0.000386092	0.000908141
CCNT1	131.332	133.159	134.642	115.37	114.433	133.366	-0.135956	6.9902	0.102635	0.144683
CCNT2	50.8082	39.6984	49.5183	37.4896	38.3124	41.5731	-0.25552	5.42579	0.0164812	0.0280859
CCNT2-AS1	2.00154	2.49362	2.24403	3.03487	2.48177	2.60572	0.272873	1.35711	0.20683	0.266568
CCNY	122.902	114.507	125.367	99.2582	99.1546	98.5042	-0.289192	6.78176	0.000183621	0.000453088
CCNYL1	28.3679	31.5193	36.4032	42.7114	37.7695	46.9425	0.40606	5.22398	0.000399783	0.000938242
CCP110	69.6303	65.0834	67.3708	62.8397	61.4239	71.381	-0.0470214	6.05257	0.595811	0.659363
CCPG1	4.04156	3.19183	4.63767	4.99861	3.76144	5.21144	0.231715	2.13601	0.247561	0.31198
CCR7	0.230946	0	0.0997347	4.37379	3.48999	4.34287	5.01436	1.14194	4.71057e-45	7.82206e-44
CCRN4L	9.50729	9.22638	10.2228	11.1576	10.7414	11.173	0.19207	3.38217	0.118785	0.164305
CCS	18.4757	17.1561	18.052	15.9331	17.8377	14.6078	-0.150709	4.09554	0.191634	0.249646
CCSAP	25.4811	20.9464	25.931	30.2595	29.7037	30.1632	0.315087	4.76415	0.0030416	0.0060694
CCSER1	0.384911	0.299234	0.349072	2.72246	2.094	3.07949	2.9004	0.674891	1.48818e-19	1.10745e-18
CCSER2	58.5064	57.4031	57.5469	56.1005	56.9257	57.1285	-0.027862	5.84184	0.731101	0.78106
CCT2	482.678	494.534	491.892	446.93	424.887	501.602	-0.097114	8.88825	0.230131	0.292557
CCT3	591.415	620.512	597.461	524.497	507.484	495.995	-0.243869	9.11974	0.000793223	0.00176526
CCT4	441.569	461.768	468.354	390.695	363.735	438.511	-0.201342	8.73985	0.0165068	0.0281261
CCT5	883.293	880.197	880.758	781.033	741.546	775.281	-0.202589	9.68609	0.0045479	0.00875728
CCT6A	926.903	929.271	959.398	817.809	791.763	944.851	-0.140398	9.80588	0.0902595	0.129165
CCT6P1	9.08389	10.174	8.22812	6.02511	7.4841	8.13301	-0.341016	3.04799	0.0262285	0.042731
CCT6P3	6.27404	3.93992	4.53793	3.83822	3.91655	4.61924	-0.262902	2.20585	0.206833	0.266568
CCT7	485.642	517.076	483.863	412.162	398.441	388.055	-0.310568	8.80613	2.8141e-05	7.84713e-05
CCT8	447.151	434.239	448.507	377.44	354.583	427.378	-0.197937	8.69685	0.0177536	0.0300105
CCZ1	21.0546	17.8543	17.7528	15.4868	18.3031	21.7144	-0.0306698	4.23163	0.828819	0.863398
CCZ1B	22.2093	23.6395	22.8393	20.7532	22.3747	23.8858	-0.0336067	4.50477	0.742726	0.790568
CD109	175.558	168.668	172.84	138.488	137.002	158.08	-0.254075	7.30854	0.00187729	0.00390139
CD14	0.115473	0.0997447	0.648276	2.49931	3.41244	2.88209	3.39128	0.783777	1.20047e-20	9.29356e-20
CD151	187.105	213.204	207.299	179.236	171.979	143.473	-0.29648	7.52193	0.00165839	0.00348741
CD163L1	16.2047	13.266	13.1151	22.0028	21.7931	18.0427	0.532831	4.12944	2.72418e-05	7.61352e-05
CD164	249.538	222.131	270.88	189.992	194.742	230.883	-0.270355	7.82301	0.00543677	0.0102929
CD22	0.692839	0.548596	0.94748	1.74059	1.745	1.85559	1.28627	0.43537	6.89357e-06	2.08105e-05
CD24	214.241	208.367	207.698	198.695	205.444	223.539	-0.00601288	7.71254	0.938871	0.953844
CD27-AS1	16.0893	14.2136	18.7003	10.3989	10.8578	10.6203	-0.619202	3.76081	1.48804e-06	4.85873e-06
CD274	0.692839	0.498723	0.398939	2.76709	3.41244	2.80313	2.45651	0.906471	7.48723e-19	5.3893e-18
CD276	75.9044	82.7881	82.8297	79.353	74.9573	70.3545	-0.103993	6.2813	0.217655	0.278933
CD2AP	99.5379	75.8558	99.9841	90.8676	89.8092	95.2668	0.00233885	6.52319	0.981258	0.987415
CD2BP2	95.6118	98.9966	95.3963	91.4925	91.7093	77.9743	-0.151158	6.52271	0.0813731	0.117822
CD320	67.4748	76.1052	77.3443	74.6222	78.2534	62.4189	-0.0364904	6.18557	0.712468	0.764406
CD33	0.153964	0	0.249337	3.88285	3.52877	1.61871	4.41307	0.749228	2.74267e-20	2.09707e-19
CD3EAP	53.4641	47.2291	46.2769	59.7602	60.9198	45.916	0.179404	5.71018	0.112082	0.156079
CD4	24.4033	27.4298	27.2276	24.2343	25.5157	22.346	-0.130983	4.65956	0.205332	0.264959
CD40	0.230946	0.149617	0.149602	3.12413	3.37366	2.09247	3.94242	0.706689	5.5543e-26	5.18643e-25
CD44	20.6697	20.298	19.8971	41.1939	46.1843	48.9955	1.16381	5.04355	2.24376e-31	2.50731e-30
CD46	583.755	570.24	591.826	281.841	274.12	321.965	-0.991679	8.77268	1.22715e-33	1.48973e-32
CD47	43.1485	42.8403	48.2716	69.0433	68.7917	85.7125	0.736318	5.90047	1.12897e-12	6.09796e-12
CD5	0.615857	0.398979	0.398939	2.58857	1.93889	2.6452	2.29563	0.620157	2.62418e-14	1.55208e-13
CD55	1.80908	1.89515	2.19416	4.01674	3.6451	4.06651	0.995407	1.60124	3.88316e-07	1.35394e-06
CD58	10.8545	8.62792	9.12573	14.3264	15.0458	18.4769	0.737635	3.68327	1.95046e-07	7.02342e-07
CD59	79.4071	88.8226	87.1682	99.3921	97.4096	111.809	0.273936	6.55598	0.00167687	0.00352301
CD6	0.538875	0.748085	0.299204	10.265	9.96587	7.26444	4.09872	2.31245	1.10737e-54	2.3119e-53
CD63	356.466	377.733	352.662	289.92	269.505	282.208	-0.368923	8.32865	9.35248e-07	3.13043e-06
CD68	8.35256	6.73277	6.98143	5.22177	5.70032	3.55326	-0.612952	2.62572	0.00133588	0.00285591
CD7	0.0769821	0.149617	0	1.29428	1.66744	1.26338	4.12846	-0.237231	1.32989e-17	9.06976e-17
CD70	0	0	0	2.58857	4.42066	3.23741	9.3193	0.872901	3.51838e-40	5.20804e-39
CD72	0.500384	0.748085	0.398939	2.67783	2.24911	1.69767	2.00046	0.563442	1.67109e-10	7.86129e-10
CD74	0.692839	0.149617	0.698143	2.36542	2.094	1.73715	1.96153	0.478235	1.28368e-09	5.66354e-09
CD81	286.258	322.574	301.448	301.39	272.103	244.859	-0.153575	8.17085	0.0862175	0.123962
CD82	43.6104	47.0795	45.7284	69.4896	66.0772	50.8511	0.450508	5.75211	5.59564e-05	0.000149785
CD83	4.88836	6.23404	5.33581	15.0405	16.5581	15.7923	1.53271	3.42617	8.21039e-30	8.70391e-29
CD8A	0.34642	0.498723	0.349072	1.29428	1.55111	1.4213	1.84089	0.0140223	3.91873e-08	1.50745e-07
CD8B	14.2802	14.5129	13.4143	15.0851	16.8295	16.266	0.191442	3.92176	0.0874286	0.125517
CD9	258.467	245.123	261.056	217.083	214.829	213.59	-0.244471	7.87717	0.000862135	0.00190772
CD97	126.174	139.692	138.631	141.211	138.243	114.691	-0.0371874	7.05733	0.688442	0.74235
CD99L2	68.3601	71.4172	73.5544	66.6779	69.606	64.7877	-0.0846663	6.11166	0.295843	0.363944
CDA	1.34719	1.54604	1.24668	5.80196	6.12688	4.61924	1.99615	1.83038	5.25944e-21	4.13506e-20
CDADC1	13.5873	12.119	15.7082	9.3724	8.29843	8.52782	-0.661429	3.50368	1.0492e-06	3.48703e-06
CDAN1	31.6397	38.9004	38.7469	25.2608	27.5322	19.8588	-0.587432	4.92567	4.81082e-06	1.48049e-05
CDC123	157.736	159.342	155.486	114.433	110.982	123.456	-0.437768	7.09787	1.74319e-08	6.97532e-08
CDC14A	22.8252	24.0385	25.3825	23.9666	26.3301	28.2681	0.123475	4.65666	0.245882	0.310179
CDC14B	44.6111	42.4414	46.8255	48.7811	45.9128	54.6412	0.157695	5.56349	0.0968227	0.137384
CDC16	111.008	113.958	110.506	99.3921	96.5953	114.494	-0.111476	6.75145	0.191014	0.249053
CDC20	198.383	206.023	198.921	166.873	158.329	137.748	-0.382236	7.47403	7.19817e-06	2.1682e-05
CDC23	66.4741	62.5898	63.9798	41.8634	46.1843	49.9035	-0.484403	5.7878	7.85614e-08	2.93593e-07
CDC25A	73.7489	77.9006	79.3889	61.3669	53.552	54.8386	-0.444783	6.06338	2.80363e-07	9.9355e-07
CDC25B	476.943	502.963	477.979	408.949	411.121	343.482	-0.325353	8.77144	0.00014113	0.000355052
CDC25C	16.6666	15.4106	19.1989	12.4519	11.5945	12.318	-0.495394	3.87608	4.18186e-05	0.000113886
CDC26	29.0608	27.8786	27.2775	23.7434	23.4217	27.0048	-0.183754	4.72697	0.0707646	0.103889
CDC27	149.73	123.733	146.859	114.343	122.693	136.564	-0.170167	7.04884	0.0756162	0.110337
CDC34	101.809	111.614	101.38	104.658	94.3074	79.6325	-0.1765	6.62906	0.0776561	0.112999
CDC37	196.612	195.3	184.16	183.922	187.335	128.944	-0.203931	7.48753	0.0848191	0.122183
CDC37L1	9.54578	7.5806	9.42493	9.05999	8.8801	9.55432	0.0469162	3.18541	0.737738	0.786671
CDC40	50.6157	45.0846	48.3714	40.1674	37.7307	45.0079	-0.23006	5.47834	0.0173367	0.0293677
CDC42	322.209	312.45	319.002	255.465	247.751	276.878	-0.289855	8.17513	0.000146914	0.000368583
CDC42BPA	130.562	128.272	125.865	118.672	129.634	129.812	-0.0247846	6.99122	0.74991	0.796287
CDC42BPB	139.877	150.465	142.671	154.689	152.474	132.734	0.022825	7.18556	0.787314	0.827688
CDC42BPG	6.50499	8.17906	9.12573	21.4673	21.0175	17.2925	1.33434	3.81068	7.83605e-20	5.88589e-19
CDC42EP1	30.6389	33.0155	28.7735	62.7951	68.2488	51.0485	0.978171	5.51901	4.35043e-18	3.02291e-17
CDC42EP2	11.0084	12.119	10.5719	22.4938	24.0034	18.5164	0.948221	4.04896	1.78738e-13	1.01152e-12
CDC42EP3	75.9429	71.4671	73.7538	62.5273	63.6342	65.5379	-0.206573	6.10632	0.00967823	0.0173792
CDC42EP4	31.1008	32.9157	29.0228	33.7853	33.1162	26.8863	0.0108324	4.96453	0.923342	0.941364
CDC42EP5	0	0	0	7.67644	6.47588	6.04054	10.2897	1.80168	1.48332e-79	5.77776e-78
CDC42SE1	108.814	105.929	103.525	113.942	111.602	113.823	0.0922252	6.77734	0.220337	0.281947
CDC42SE2	85.5271	73.063	81.1841	64.7142	64.6424	70.9862	-0.259876	6.19845	0.00334757	0.00661317
CDC45	70.2077	69.9709	68.5676	59.2693	62.7811	56.6152	-0.224512	6.01461	0.00631057	0.0117887
CDC5L	121.824	121.689	125.965	119.699	112.61	122.074	-0.0601566	6.91561	0.433635	0.506012
CDC6	105.85	102.388	103.176	87.3865	87.056	93.885	-0.214945	6.59555	0.00601936	0.0113017
CDC7	54.2724	49.3736	54.2058	42.9345	45.9516	48.5612	-0.199659	5.62355	0.0267771	0.043526
CDC73	77.5595	64.0361	76.5963	72.2121	71.3122	77.4215	0.0173656	6.19532	0.85042	0.881283
CDCA2	73.9028	76.5541	73.1056	56.6361	60.6871	66.8802	-0.278688	6.08837	0.00137402	0.00293283
CDCA3	48.6142	50.5207	45.13	34.3208	36.8	29.2157	-0.524085	5.35206	3.67984e-07	1.28634e-06
CDCA4	60.2385	72.265	65.3761	68.8648	67.512	63.7218	0.0171244	6.05338	0.856696	0.885805
CDCA5	160.469	166.923	169.649	131.124	128.315	119.903	-0.389762	7.19122	4.44305e-07	1.53775e-06
CDCA7	146.882	147.622	152.095	101.891	94.2298	107.822	-0.555129	6.9677	4.11529e-12	2.1471e-11
CDCA7L	182.525	180.239	167.305	122.154	122.77	120.258	-0.537802	7.22194	1.98214e-12	1.05714e-11
CDCA8	98.7681	103.336	96.6928	82.1201	82.17	73.8683	-0.327314	6.48497	6.64669e-05	0.000176044
CDCP1	186.951	189.166	183.312	176.737	181.635	169.569	-0.0835956	7.50234	0.260178	0.326161
CDH1	4.77289	5.33634	3.54058	58.9122	59.0972	54.5622	3.65487	4.96184	2.16239e-184	6.0163e-182
CDH11	0.115473	0	0.149602	12.0949	11.3619	10.5808	6.88298	2.54686	2.47863e-117	2.03561e-115
CDH13	70.2462	70.1704	66.4732	32.6249	32.6508	33.5191	-1.06643	5.6729	6.87977e-37	9.12373e-36
CDH15	0.153964	0.249362	0.349072	2.45468	2.21033	1.2239	2.97721	0.271957	1.57553e-13	8.94222e-13
CDH17	0.500384	0.448851	0.698143	2.85635	4.53699	3.63222	2.74419	1.1557	3.66311e-21	2.89167e-20
CDH22	0.153964	0.0498723	0.199469	10.8006	9.42298	6.98807	6.00196	2.23988	2.32905e-69	7.10334e-68
CDH23	1.65512	1.24681	1.09708	51.9499	55.2582	41.0204	5.18314	4.67259	2.64101e-189	7.82716e-187
CDH24	4.27251	5.5857	4.4382	20.9317	24.2361	19.0692	2.1731	3.72297	2.8438e-48	5.14185e-47
CDH3	0.153964	0	0.0997347	78.0587	82.3639	68.3805	9.63281	5.2597	0	0
CDH5	0	0.0498723	0.0997347	3.12413	3.06344	2.21092	5.78202	0.619144	1.39475e-33	1.68868e-32
CDHR1	0.115473	0.249362	0.199469	14.2818	14.5804	11.4099	6.16313	2.79348	1.83937e-109	1.28596e-107
CDHR2	4.311	5.53583	4.23873	8.21201	5.81666	4.81664	0.418401	2.47846	0.0510614	0.0776313
CDIP1	1.19322	1.74553	1.89496	10.6667	9.61687	8.17249	2.57342	2.50059	8.5925e-37	1.13509e-35
CDIPT	41.5319	51.169	50.4159	48.5133	49.015	43.1129	-0.0234048	5.566	0.816439	0.852738
CDK1	228.868	229.263	233.479	219.225	218.745	274.351	0.0427054	7.87083	0.64757	0.706964
CDK10	31.1008	35.5091	34.7576	25.0823	24.6626	22.2276	-0.492726	4.85617	1.1475e-06	3.7943e-06
CDK11A	7.96765	6.98213	7.92891	7.49792	5.62277	6.1195	-0.255669	2.82801	0.107278	0.15028
CDK11B	32.448	34.4119	30.9676	26.1088	28.3077	21.7933	-0.360225	4.86224	0.00122002	0.00263007
CDK12	206.274	190.812	203.958	150.806	154.064	143.828	-0.421919	7.45151	3.52524e-08	1.36146e-07
CDK13	93.0329	88.8725	95.3464	86.36	86.7457	85.6335	-0.0997874	6.48247	0.199536	0.258557
CDK14	0.115473	0	0.0997347	2.85635	2.32666	1.85559	4.85722	0.397378	4.50593e-27	4.37843e-26
CDK16	154.388	158.095	153.193	137.73	138.126	109.954	-0.271581	7.14969	0.00368218	0.00721667
CDK17	49.5765	41.7432	49.8175	56.3683	54.6378	62.6558	0.298373	5.71589	0.00236054	0.00480819
CDK18	4.7344	4.688	4.78727	22.4045	23.9258	16.5819	2.14484	3.6969	1.82602e-40	2.72067e-39
CDK19	34.8344	33.5641	33.0122	33.8745	37.3817	40.823	0.144481	5.15675	0.14096	0.191043
CDK2	136.759	137.947	136.936	116.084	114.239	116.784	-0.245992	6.98344	0.000866683	0.00191685
CDK20	2.07852	2.54349	1.99469	5.98048	5.54521	4.57975	1.28333	1.95848	4.49648e-11	2.19165e-10
CDK2AP1	102.232	97.6501	103.375	79.4422	78.0208	82.554	-0.337503	6.50186	1.57031e-05	4.52409e-05
CDK2AP2	61.7782	66.43	66.7225	100.195	98.4178	71.9337	0.473031	6.27929	3.66614e-05	0.000100585
CDK4	234.449	251.357	245.248	174.327	164.728	163.489	-0.540657	7.68421	7.76956e-13	4.24368e-12
CDK5	27.1747	30.1229	28.7236	29.3222	27.6485	23.2936	-0.0997176	4.79676	0.364138	0.436039
CDK5R1	16.0123	17.7546	18.0021	23.9219	22.4523	18.6743	0.330395	4.28961	0.0061598	0.0115337
[truncated: 11,634 more rows]
