# Supplementary material for: cFLIP critically modulates apoptotic resistance in epithelial-to-mesenchymal transition
Source: Oncotarget. 2017 Jul 25;8(60):101072–86. doi: 10.18632/oncotarget.19557 (PMC5731856; doi:10.18632/oncotarget.19557)
Supplement: Supplementary file 4 [file oncotarget-08-101072-s004.xlsx]

## Sheet: group_1_DEG.txt
ensembl_id	gene_symbol	data.logFC	data.logCPM	data.PValue	data.FDR
ENSG00000130508	PXDN	4.94931	6.61372	4.10652e-235	5.92119e-231
ENSG00000110076	NRXN2	6.59773	4.77795	2.30498e-188	1.66177e-184
ENSG00000198910	L1CAM	4.12142	6.98093	1.69887e-181	8.16534e-178
ENSG00000064300	NGFR	7.40738	5.8108	8.0198e-181	2.89094e-177
ENSG00000132688	NES	4.77426	5.31326	2.38711e-161	6.88394e-158
ENSG00000116983	HPCAL4	6.03278	4.38561	1.48303e-158	3.56397e-155
ENSG00000166825	ANPEP	4.34602	4.88207	1.41847e-141	2.92184e-138
ENSG00000117115	PADI2	3.60354	5.81211	8.99512e-138	1.62126e-134
ENSG00000163531	NFASC	4.42669	5.04486	1.43692e-136	2.30211e-133
ENSG00000119888	EPCAM	3.68924	5.24168	6.59912e-129	9.51527e-126
ENSG00000142619	PADI3	3.9369	4.76001	5.67628e-127	7.44057e-124
ENSG00000101680	LAMA1	6.22393	4.89441	1.81446e-123	2.18022e-120
ENSG00000176658	MYO1D	3.19873	5.96727	2.2904e-119	2.54041e-116
ENSG00000125355	TMEM255A	5.3284	4.39333	9.22072e-119	9.49668e-116
ENSG00000087245	MMP2	4.15777	5.00605	2.61089e-117	2.50976e-114
ENSG00000143858	SYT2	6.75643	3.76233	1.0079e-116	9.08309e-114
ENSG00000105699	LSR	2.86325	6.31097	6.96032e-114	5.90358e-111
ENSG00000130876	SLC7A10	7.69247	3.71986	1.11844e-113	8.95936e-111
ENSG00000171954	CYP4F22	6.48564	3.91761	5.5686e-110	4.22598e-107
ENSG00000118160	SLC8A2	6.34159	3.87853	9.19025e-110	6.62571e-107
ENSG00000011347	SYT7	4.12426	4.67942	1.1297e-104	7.75676e-102
ENSG00000128564	VGF	4.28919	4.9306	6.40757e-104	4.19958e-101
ENSG00000214548	MEG3	3.20662	6.35026	7.47402e-100	4.68556e-97
ENSG00000159307	SCUBE1	8.16548	3.38873	2.68297e-99	1.6119e-96
ENSG00000116962	NID1	3.56485	5.18811	3.90512e-99	2.25231e-96
ENSG00000171004	HS6ST2	5.50071	3.77003	9.87601e-97	5.47701e-94
ENSG00000101204	CHRNA4	5.8232	3.83077	5.21147e-94	2.78312e-91
ENSG00000166426	CRABP1	4.30223	4.05411	1.49931e-92	7.72089e-90
ENSG00000130720	FIBCD1	3.48251	5.01204	1.75578e-92	8.72987e-90
ENSG00000184524	CEND1	4.14006	4.30624	1.25997e-91	6.05586e-89
ENSG00000157570	TSPAN18	3.44113	5.18657	1.47728e-91	6.87125e-89
ENSG00000225968	ELFN1	6.3165	3.91915	2.45011e-91	1.10401e-88
ENSG00000139629	GALNT6	2.79021	5.17537	3.88908e-91	1.69929e-88
ENSG00000184613	NELL2	7.52	4.05893	8.56704e-91	3.63318e-88
ENSG00000175084	DES	6.56034	3.22603	1.276e-90	5.25674e-88
ENSG00000135447	PPP1R1A	6.83233	3.27453	2.09561e-89	8.39349e-87
ENSG00000168280	KIF5C	3.08883	5.53478	1.1614e-88	4.526e-86
ENSG00000147402	GABRQ	3.52056	4.80453	1.42633e-88	5.41217e-86
ENSG00000174460	ZCCHC12	8.01432	3.8807	1.48448e-88	5.48838e-86
ENSG00000185269	NOTUM	5.99346	3.78928	2.33832e-88	8.42908e-86
ENSG00000076706	MCAM	3.22142	5.26996	7.76227e-88	2.72986e-85
ENSG00000223573	TINCR	3.80749	4.21266	9.36505e-88	3.21511e-85
ENSG00000167654	ATCAY	6.82097	3.75062	1.62924e-87	5.46326e-85
ENSG00000065320	NTN1	4.19215	4.87888	6.06343e-87	1.98701e-84
ENSG00000154096	THY1	4.98499	3.75186	5.49908e-86	1.76203e-83
ENSG00000140807	NKD1	4.87015	4.82324	4.43037e-85	1.38873e-82
ENSG00000100593	ISM2	5.15461	3.55787	7.36765e-85	2.2603e-82
ENSG00000171551	ECEL1	5.05818	4.08192	9.6894e-83	2.91066e-80
ENSG00000133101	CCNA1	6.1139	3.28688	1.10401e-81	3.24871e-79
ENSG00000130751	NPAS1	3.40179	4.3976	1.65205e-81	4.76417e-79
ENSG00000174607	UGT8	5.58865	3.59962	3.30121e-81	9.33337e-79
ENSG00000104725	NEFL	2.71267	7.76801	3.14494e-80	8.72057e-78
ENSG00000156453	PCDH1	4.00883	4.4909	7.96317e-80	2.16643e-77
ENSG00000008056	SYN1	5.95456	3.19596	4.61836e-79	1.23319e-76
ENSG00000153253	SCN3A	6.91155	2.9633	6.13995e-78	1.60967e-75
ENSG00000161249	DMKN	3.6622	5.0451	1.63376e-77	4.20665e-75
ENSG00000078549	ADCYAP1R1	7.27638	2.97347	4.37547e-77	1.10684e-74
ENSG00000162551	ALPL	5.12798	3.33747	8.69036e-77	2.16045e-74
ENSG00000161681	SHANK1	6.07969	3.11616	8.62865e-76	2.10876e-73
ENSG00000135144	DTX1	4.7599	3.38088	2.06514e-75	4.96287e-73
ENSG00000104888	SLC17A7	4.52793	3.82948	2.60702e-75	6.1624e-73
ENSG00000111885	MAN1A1	6.01685	3.03987	1.19118e-74	2.77026e-72
ENSG00000105696	TMEM59L	3.32622	4.31197	1.31108e-74	2.98087e-72
ENSG00000135074	ADAM19	2.53834	5.68341	1.32309e-74	2.98087e-72
ENSG00000067842	ATP2B3	6.75408	2.94909	7.58392e-74	1.68235e-71
ENSG00000181790	BAI1	3.79268	4.3432	1.22555e-73	2.67746e-71
ENSG00000072832	CRMP1	3.5927	5.37636	2.60022e-73	5.5959e-71
ENSG00000221946	FXYD7	6.21311	2.8851	8.51178e-73	1.80487e-70
ENSG00000130294	KIF1A	5.56319	6.45054	6.1232e-72	1.27957e-69
ENSG00000197444	OGDHL	3.62527	4.1197	6.21944e-72	1.28112e-69
ENSG00000132932	ATP8A2	7.56348	2.7961	1.44904e-71	2.94278e-69
ENSG00000115232	ITGA4	5.57819	3.84257	7.26292e-71	1.4545e-68
ENSG00000165731	RET	4.82153	3.85464	1.24763e-70	2.46433e-68
ENSG00000168824		5.28244	3.45846	1.27535e-70	2.48504e-68
ENSG00000141750	STAC2	5.59196	3.2093	1.38177e-70	2.6565e-68
ENSG00000074370	ATP2A3	2.26744	6.19146	1.93907e-70	3.67888e-68
ENSG00000101098	RIMS4	2.43234	5.52133	4.86279e-70	9.10604e-68
ENSG00000175175	PPM1E	4.55426	3.55515	5.12348e-70	9.47121e-68
ENSG00000116254	CHD5	3.39045	4.37881	5.99567e-70	1.09432e-67
ENSG00000164694	FNDC1	6.05578	3.24018	6.31997e-70	1.1391e-67
ENSG00000087116	ADAMTS2	4.81742	4.10232	7.94817e-70	1.41487e-67
ENSG00000149654	CDH22	6.74083	3.06624	1.31498e-69	2.31228e-67
ENSG00000168079	SCARA5	3.01886	5.06057	1.33622e-69	2.32131e-67
ENSG00000143320	CRABP2	4.4944	3.49809	2.02323e-69	3.47298e-67
ENSG00000112297	AIM1	3.82328	3.64726	4.79355e-69	8.13155e-67
ENSG00000113657	DPYSL3	2.87405	5.16448	6.56674e-69	1.101e-66
ENSG00000050438	SLC4A8	2.90445	4.55756	1.1994e-68	1.98783e-66
ENSG00000089847	ANKRD24	4.74954	3.14008	2.55142e-68	4.18056e-66
ENSG00000101336	HCK	7.79357	2.73221	6.91267e-68	1.11993e-65
ENSG00000072041	SLC6A15	3.99859	3.95829	7.75955e-68	1.24317e-65
ENSG00000179855	GIPC3	5.83755	2.79248	1.80669e-67	2.86271e-65
ENSG00000167244	IGF2	4.85485	4.28183	2.82937e-67	4.43442e-65
ENSG00000141524	TMC6	2.23796	5.20577	3.82559e-67	5.9313e-65
ENSG00000167434	CA4	9.19968	2.44276	7.06376e-67	1.08354e-64
ENSG00000101938	CHRDL1	7.68277	2.92437	8.63443e-67	1.31052e-64
ENSG00000105255	FSD1	2.34566	5.05556	9.4501e-67	1.41939e-64
ENSG00000166501	PRKCB	4.23424	3.85313	2.1916e-66	3.2578e-64
ENSG00000174469	CNTNAP2	4.25941	4.22273	3.77725e-66	5.55756e-64
ENSG00000213023	SYT3	4.2499	3.9781	4.91829e-66	7.16332e-64
ENSG00000155629	PIK3AP1	2.83107	4.56348	5.31996e-66	7.67085e-64
ENSG00000182687	GALR2	4.88049	3.16783	5.54084e-66	7.91023e-64
ENSG00000186868	MAPT	2.28732	6.08289	5.86229e-66	8.2871e-64
ENSG00000129451	KLK10	5.04975	2.96228	4.78244e-65	6.69495e-63
ENSG00000180720	CHRM4	6.83641	2.72572	1.41505e-63	1.96188e-61
ENSG00000105605	CACNG7	2.06302	5.70515	1.52267e-63	2.09099e-61
ENSG00000105409	ATP1A3	3.1238	6.45558	5.33008e-63	7.25042e-61
ENSG00000183023	SLC8A1	4.55712	3.27999	7.44871e-63	1.00377e-60
ENSG00000006283	CACNA1G	2.5041	5.77892	7.88421e-63	1.05262e-60
ENSG00000187017	ESPN	5.36146	2.92699	9.21831e-63	1.21944e-60
ENSG00000122756	CNTFR	7.90552	2.4721	9.48702e-63	1.24358e-60
ENSG00000173868	PHOSPHO1	4.8472	3.42741	1.71352e-62	2.22588e-60
ENSG00000075043	KCNQ2	4.28505	3.97452	2.57669e-62	3.31726e-60
ENSG00000127507	EMR2	5.1108	3.22059	4.10609e-62	5.23945e-60
ENSG00000100867	DHRS2	4.10852	8.28997	1.1109e-61	1.40509e-59
ENSG00000189221	MAOA	3.71445	3.61745	1.13264e-61	1.42013e-59
ENSG00000113396	SLC27A6	5.70271	3.41686	1.57269e-61	1.95488e-59
ENSG00000163814	CDCP1	2.70762	5.1275	6.50531e-61	8.0171e-59
ENSG00000080644	CHRNA3	3.75943	3.7943	7.19558e-61	8.79263e-59
ENSG00000169213	RAB3B	2.12544	5.43262	7.57276e-61	9.17576e-59
ENSG00000162706	CADM3	5.72931	2.85091	8.58916e-61	1.03206e-58
ENSG00000204335	SP5	7.79631	2.36761	1.8719e-60	2.23066e-58
ENSG00000076716	GPC4	4.88711	3.56998	2.67368e-60	3.15999e-58
ENSG00000007237	GAS7	3.92015	4.14695	4.06992e-60	4.77107e-58
ENSG00000185924	RTN4RL1	4.0051	3.64075	6.00074e-60	6.9778e-58
ENSG00000087303	NID2	3.36051	4.41633	6.22502e-60	7.18069e-58
ENSG00000173930	SLCO4C1	5.26115	2.82989	6.79477e-60	7.7757e-58
ENSG00000171812	COL8A2	5.20548	2.71159	8.18471e-60	9.29255e-58
ENSG00000197635	DPP4	4.34952	3.27154	9.51396e-60	1.07173e-57
ENSG00000120088	CRHR1	5.92733	2.61362	1.65406e-59	1.84883e-57
ENSG00000064195	DLX3	7.28783	2.23203	5.32315e-59	5.90419e-57
ENSG00000180155	LYNX1	3.13259	4.40612	6.59002e-59	7.25355e-57
ENSG00000135821	GLUL	3.75246	4.23977	8.23084e-59	8.99095e-57
ENSG00000054356	PTPRN	5.59709	3.03929	1.15414e-58	1.25124e-56
ENSG00000197106	SLC6A17	2.7577	4.58224	1.21887e-58	1.31156e-56
ENSG00000206337	HCP5	5.33282	2.83461	1.30513e-58	1.39398e-56
ENSG00000167680	SEMA6B	2.95409	6.53886	3.31337e-58	3.5129e-56
ENSG00000103257	SLC7A5	-2.24367	10.9264	3.9902e-58	4.19962e-56
ENSG00000092068	SLC7A8	5.84732	2.88916	4.20662e-58	4.3953e-56
ENSG00000109654	TRIM2	3.27428	4.17437	1.24879e-57	1.29542e-55
ENSG00000085741	WNT11	4.7572	2.80635	1.57407e-57	1.62118e-55
ENSG00000149557	FEZ1	4.65194	3.45635	1.99268e-57	2.03776e-55
ENSG00000106537	TSPAN13	1.9165	5.84066	3.67511e-57	3.73179e-55
ENSG00000163520	FBLN2	4.47381	3.79451	7.46089e-57	7.52298e-55
ENSG00000166341	DCHS1	3.75318	3.32655	8.65543e-57	8.66685e-55
ENSG00000081479	LRP2	7.12029	2.37232	9.05819e-57	9.00759e-55
ENSG00000141485	SLC13A5	6.57359	2.29017	1.72433e-56	1.70295e-54
ENSG00000069812	HES2	3.8058	3.65957	1.88027e-56	1.84433e-54
ENSG00000145335	SNCA	4.84001	2.88087	2.36417e-56	2.30331e-54
ENSG00000176490	DIRAS1	2.74061	4.34347	2.64593e-56	2.56052e-54
ENSG00000158270	COLEC12	7.61019	2.17952	2.82592e-56	2.71647e-54
ENSG00000140092	FBLN5	2.88828	4.21103	3.78718e-56	3.61638e-54
ENSG00000110436	SLC1A2	7.53097	2.10389	4.21216e-56	3.99573e-54
ENSG00000159784	FAM131B	4.57166	3.9596	5.06679e-56	4.77503e-54
ENSG00000119411	BSPRY	6.37094	2.4321	6.11686e-56	5.72721e-54
ENSG00000106772	PRUNE2	5.73652	2.52239	8.42049e-56	7.83323e-54
ENSG00000182759	MAFA	5.2081	3.1242	1.37865e-55	1.27428e-53
ENSG00000137198	GMPR	4.36998	2.9918	1.53408e-55	1.40891e-53
ENSG00000168481	LGI3	3.47524	3.68927	2.1689e-55	1.97932e-53
ENSG00000113763	UNC5A	5.10972	3.14973	2.81773e-55	2.55528e-53
ENSG00000123576	ESX1	8.4468	2.49321	4.18667e-55	3.77298e-53
ENSG00000130287	NCAN	8.1644	2.72818	4.99854e-55	4.47664e-53
ENSG00000188848	BEND4	7.22884	2.1849	6.18582e-55	5.50576e-53
ENSG00000144668	ITGA9	4.9308	2.66658	6.59043e-55	5.8299e-53
ENSG00000130477	UNC13A	3.26127	4.08776	1.82223e-54	1.60212e-52
ENSG00000006016	CRLF1	4.78581	3.69514	3.5642e-54	3.11468e-52
ENSG00000136928	GABBR2	5.03059	3.18833	4.83148e-54	4.19669e-52
ENSG00000196549	MME	9.03158	2.27789	7.24702e-54	6.25718e-52
ENSG00000214357	NEURL1B	1.80403	5.53923	7.37416e-54	6.32905e-52
ENSG00000133687	TMTC1	4.28376	3.34492	8.00002e-54	6.82558e-52
ENSG00000126878	AIF1L	2.71416	4.2289	8.5962e-54	7.29109e-52
ENSG00000100167	SEPT3	2.5861	4.65412	1.4469e-53	1.22005e-51
ENSG00000055118	KCNH2	3.25396	3.65884	1.61494e-53	1.35383e-51
ENSG00000174521	TTC9B	10.9993	2.27598	3.86075e-53	3.21781e-51
ENSG00000167755	KLK6	8.0639	2.1222	5.53663e-53	4.58808e-51
ENSG00000006747	SCIN	4.09268	2.9225	6.38367e-53	5.25978e-51
ENSG00000007264	MATK	6.89662	2.38558	7.7406e-53	6.34157e-51
ENSG00000131409	LRRC4B	3.83314	5.42157	9.9819e-53	8.13158e-51
ENSG00000137090	DMRT1	7.83448	2.76451	1.23896e-52	1.00363e-50
ENSG00000103316	CRYM	2.58299	4.28487	1.28975e-52	1.03893e-50
ENSG00000133083	DCLK1	5.00109	2.99476	1.69817e-52	1.36033e-50
ENSG00000020181	GPR124	2.32215	4.78584	2.34366e-52	1.86703e-50
ENSG00000150054	MPP7	3.73776	3.49451	2.41277e-52	1.91152e-50
ENSG00000148798	INA	2.13389	7.00577	2.94923e-52	2.32377e-50
ENSG00000171517	LPAR3	4.88337	2.81428	3.17568e-52	2.4886e-50
ENSG00000175264	CHST1	4.20108	3.32472	3.23856e-52	2.52415e-50
ENSG00000187730	GABRD	4.19566	3.342	6.88162e-52	5.33473e-50
ENSG00000157087	ATP2B2	7.91195	1.9754	7.32151e-52	5.64539e-50
ENSG00000077274	CAPN6	10.7305	2.01548	8.1234e-52	6.23039e-50
ENSG00000157064	NMNAT2	3.32064	4.09089	1.03004e-51	7.85826e-50
ENSG00000156076	WIF1	7.24084	2.48563	1.18399e-51	8.9852e-50
ENSG00000162490	DRAXIN	5.93034	2.69893	1.69959e-51	1.28306e-49
ENSG00000115468	EFHD1	2.8162	4.44934	1.74728e-51	1.31219e-49
ENSG00000037280	FLT4	2.13474	5.4982	1.77951e-51	1.32947e-49
ENSG00000113430	IRX4	5.55554	2.25625	2.54392e-51	1.89076e-49
ENSG00000100626	GALNT16	3.22367	3.99203	3.00653e-51	2.22314e-49
ENSG00000169783	LINGO1	2.02254	5.31653	3.2459e-51	2.38789e-49
ENSG00000172137	CALB2	3.79858	3.66552	3.36789e-51	2.46506e-49
ENSG00000118971	CCND2	7.10698	2.34255	3.66562e-51	2.66943e-49
ENSG00000101144	BMP7	2.94014	4.32359	5.51564e-51	3.99648e-49
ENSG00000101955	SRPX	2.15522	5.01037	5.73704e-51	4.13612e-49
ENSG00000109956	B3GAT1	6.02834	2.23997	6.08501e-51	4.36516e-49
ENSG00000131620	ANO1	5.00179	3.03776	7.05911e-51	5.03887e-49
ENSG00000095932	C19orf77	7.74025	1.81065	7.3617e-51	5.22898e-49
ENSG00000130224	LRCH2	5.20756	2.40948	9.58183e-51	6.77257e-49
ENSG00000187957	DNER	3.21757	4.38569	9.68261e-51	6.81042e-49
ENSG00000129244	ATP1B2	6.08301	2.15518	1.38074e-50	9.66452e-49
ENSG00000172061	LRRC15	5.95964	2.8248	1.70598e-50	1.18833e-48
ENSG00000116661	FBXO2	2.8399	3.98245	1.95012e-50	1.35186e-48
ENSG00000130635	COL5A1	1.80221	7.67157	2.14443e-50	1.47945e-48
ENSG00000234745	HLA-B	1.76846	5.88166	2.4419e-50	1.67666e-48
ENSG00000165905	GYLTL1B	3.31487	3.99011	2.8371e-50	1.93877e-48
ENSG00000133863	TEX15	2.84566	3.98899	3.24104e-50	2.20437e-48
ENSG00000166869	CHP2	6.75065	2.25638	4.48105e-50	3.03344e-48
ENSG00000196218	RYR1	4.01376	3.35854	6.79055e-50	4.57537e-48
ENSG00000145198	VWA5B2	2.8959	3.80539	8.26634e-50	5.54383e-48
ENSG00000116544	DLGAP3	4.95339	2.92713	8.85161e-50	5.90886e-48
ENSG00000130643	CALY	5.53758	2.79769	1.28889e-49	8.56428e-48
ENSG00000087253	LPCAT2	1.9202	5.24336	2.18892e-49	1.4478e-47
ENSG00000167613	LAIR1	6.90844	1.87196	2.47863e-49	1.63193e-47
ENSG00000163873	GRIK3	8.10223	2.15977	3.45539e-49	2.2647e-47
ENSG00000179314	WSCD1	2.37115	4.98451	4.09141e-49	2.66941e-47
ENSG00000080573	COL5A3	3.12933	4.0661	1.62253e-48	1.05384e-46
ENSG00000149564	ESAM	3.41248	3.47148	1.92611e-48	1.24541e-46
ENSG00000050165	DKK3	2.1464	5.41441	2.49832e-48	1.60818e-46
ENSG00000100285	NEFH	6.49146	2.70864	2.67792e-48	1.71613e-46
ENSG00000221890	NPTXR	1.81999	6.1512	3.75811e-48	2.39771e-46
ENSG00000177570	SAMD12	4.41215	2.6643	4.95638e-48	3.14828e-46
ENSG00000164099	PRSS12	3.08991	3.68473	7.42775e-48	4.6974e-46
ENSG00000165215	CLDN3	3.00436	3.64856	7.88279e-48	4.96341e-46
ENSG00000022267	FHL1	1.83376	5.40426	1.19624e-47	7.47632e-46
ENSG00000186854	TRABD2A	2.88526	3.94596	1.19775e-47	7.47632e-46
ENSG00000196361	ELAVL3	7.19734	2.43354	1.22856e-47	7.63561e-46
ENSG00000166448	TMEM130	5.12115	2.69391	1.29704e-47	8.02659e-46
ENSG00000171431	KRT20	4.40681	3.85147	1.57831e-47	9.72547e-46
ENSG00000157851	DPYSL5	2.22595	6.43856	1.67953e-47	1.03052e-45
ENSG00000172020	GAP43	9.15514	2.40077	1.74166e-47	1.06411e-45
ENSG00000113140	SPARC	2.75312	4.25294	1.89644e-47	1.15379e-45
ENSG00000149294	NCAM1	4.04787	3.31576	2.0935e-47	1.26833e-45
ENSG00000117322	CR2	6.64795	1.61949	2.34124e-47	1.41248e-45
ENSG00000092051	JPH4	4.90251	2.1885	2.80974e-47	1.68807e-45
ENSG00000136274	NACAD	5.16104	2.54917	4.04024e-47	2.41727e-45
ENSG00000162878	PKDCC	-2.35621	6.78869	5.37923e-47	3.20509e-45
ENSG00000171724	VAT1L	8.7742	2.03053	5.93603e-47	3.52229e-45
ENSG00000092758	COL9A3	4.55743	2.36054	7.03903e-47	4.15966e-45
ENSG00000115828	QPCT	1.98849	5.99741	9.50205e-47	5.59225e-45
ENSG00000165474	GJB2	3.26671	3.32692	1.10618e-46	6.48372e-45
ENSG00000179292	TMEM151A	2.17945	4.509	1.11929e-46	6.53404e-45
ENSG00000117266	CDK18	2.80378	3.66025	1.23877e-46	7.20234e-45
ENSG00000132026	RTBDN	6.34228	1.85622	1.44407e-46	8.36227e-45
ENSG00000145861	C1QTNF2	6.79142	2.0466	2.1695e-46	1.25128e-44
ENSG00000196358	NTNG2	2.98948	4.06106	2.6057e-46	1.49688e-44
ENSG00000005513	SOX8	5.07275	2.75101	5.72798e-46	3.27745e-44
ENSG00000130558	OLFM1	2.42199	5.134	8.73066e-46	4.97579e-44
ENSG00000154917	RAB6B	2.35349	4.48821	1.02553e-45	5.82168e-44
ENSG00000061337	LZTS1	5.67702	2.95181	1.04205e-45	5.89231e-44
ENSG00000188322	SBK1	2.61476	4.25909	1.37904e-45	7.76734e-44
ENSG00000171766	GATM	2.14932	4.81953	1.46634e-45	8.22694e-44
ENSG00000132205	EMILIN2	3.00579	3.8016	1.57832e-45	8.82087e-44
ENSG00000198576	ARC	5.40275	3.07325	1.81875e-45	1.01253e-43
ENSG00000146122	DAAM2	6.77977	1.74879	1.95437e-45	1.08323e-43
ENSG00000147257	GPC3	7.50397	2.07682	1.96076e-45	1.08323e-43
ENSG00000107731	UNC5B	3.12312	3.47396	2.0536e-45	1.13019e-43
ENSG00000154118	JPH3	2.52611	4.49021	2.29228e-45	1.25675e-43
ENSG00000087495	PHACTR3	7.31505	1.89778	2.31248e-45	1.26302e-43
ENSG00000071575	TRIB2	4.1879	2.7655	2.37321e-45	1.2913e-43
ENSG00000189127	ANKRD34B	6.54943	2.26565	2.51132e-45	1.36131e-43
ENSG00000139970	RTN1	6.21914	2.42417	6.23377e-45	3.36647e-43
ENSG00000115155	OTOF	4.46813	2.28466	6.83099e-45	3.67523e-43
ENSG00000002726	AOC1	6.34314	1.61246	6.921e-45	3.70981e-43
ENSG00000154783	FGD5	5.40763	2.45867	9.5811e-45	5.11666e-43
ENSG00000126583	PRKCG	2.81356	3.68053	1.12882e-44	6.00606e-43
ENSG00000183798	EMILIN3	3.88679	3.22719	1.76252e-44	9.34332e-43
ENSG00000186897	C1QL4	2.47246	4.58588	1.96742e-44	1.03913e-42
ENSG00000157613	CREB3L1	5.07794	2.13164	2.4642e-44	1.29677e-42
ENSG00000009950	MLXIPL	2.91818	4.54208	4.34793e-44	2.27974e-42
ENSG00000186642	PDE2A	4.24336	2.54052	4.59064e-44	2.39828e-42
ENSG00000007516	BAIAP3	3.56831	3.72379	6.57912e-44	3.42471e-42
ENSG00000153012	LGI2	4.00105	3.07349	7.64566e-44	3.96557e-42
ENSG00000127585	FBXL16	2.42585	4.28373	8.35643e-44	4.31869e-42
ENSG00000126016	AMOT	4.80545	2.86818	1.38386e-43	7.1264e-42
ENSG00000078053	AMPH	5.48491	2.72679	1.59488e-43	8.18382e-42
ENSG00000102996	MMP15	1.69287	6.6664	1.75664e-43	8.98191e-42
ENSG00000130821	SLC6A8	1.95451	5.23319	1.96833e-43	1.00288e-41
ENSG00000169439	SDC2	2.95918	3.8634	2.54397e-43	1.2916e-41
ENSG00000215644	GCGR	5.22153	2.03249	2.76207e-43	1.39741e-41
ENSG00000060566	CREB3L3	5.59048	1.95326	4.00051e-43	2.0169e-41
ENSG00000078081	LAMP3	4.55847	2.49074	4.02279e-43	2.02107e-41
ENSG00000221857		6.26876	1.54926	4.79493e-43	2.40063e-41
ENSG00000057704	TMCC3	3.52935	2.82153	5.07279e-43	2.53095e-41
ENSG00000028137	TNFRSF1B	4.96018	2.63191	8.47651e-43	4.21458e-41
ENSG00000099998	GGT5	2.86135	3.56178	9.22273e-43	4.56985e-41
ENSG00000087258	GNAO1	5.49226	2.45507	1.2501e-42	6.17301e-41
ENSG00000196557	CACNA1H	1.63079	6.03901	1.35576e-42	6.67191e-41
ENSG00000085552	IGSF9	4.13522	2.25165	1.68525e-42	8.26517e-41
ENSG00000070886	EPHA8	7.26732	1.84836	1.91359e-42	9.35321e-41
ENSG00000152495	CAMK4	5.61591	2.31072	2.42911e-42	1.18329e-40
ENSG00000067840	PDZD4	1.65358	5.77176	3.58348e-42	1.73973e-40
ENSG00000165025	SYK	4.33319	2.57833	3.7077e-42	1.794e-40
ENSG00000100558	PLEK2	3.26303	4.23115	4.82943e-42	2.32895e-40
ENSG00000012779	ALOX5	4.51573	3.10892	5.08654e-42	2.44476e-40
ENSG00000205978	NYNRIN	3.69006	2.59547	6.70172e-42	3.21037e-40
ENSG00000100628	ASB2	6.49831	2.00534	7.35844e-42	3.51329e-40
ENSG00000136999	NOV	3.79565	3.42718	8.66963e-42	4.12565e-40
ENSG00000188883	KLRG2	3.26642	3.25647	8.76934e-42	4.15938e-40
ENSG00000068831	RASGRP2	4.06687	2.91807	9.68658e-42	4.57937e-40
ENSG00000151025	GPR158	5.77434	2.13692	1.19404e-41	5.62644e-40
ENSG00000103034	NDRG4	1.65183	5.46361	1.25711e-41	5.90431e-40
ENSG00000119125	GDA	3.25786	3.48038	1.32164e-41	6.18726e-40
ENSG00000156218	ADAMTSL3	4.71666	2.83004	2.03823e-41	9.51108e-40
ENSG00000163286	ALPPL2	8.04781	1.32869	2.05077e-41	9.53872e-40
ENSG00000154342	WNT3A	6.32876	1.85145	2.06895e-41	9.59236e-40
ENSG00000120057	SFRP5	3.87871	2.8467	2.20054e-41	1.01697e-39
ENSG00000135519	KCNH3	2.17664	4.27918	2.71081e-41	1.24879e-39
ENSG00000124839	RAB17	5.41975	1.79746	3.07726e-41	1.41309e-39
ENSG00000102924	CBLN1	5.44373	2.14202	3.14974e-41	1.44178e-39
ENSG00000111344	RASAL1	4.32165	3.60164	3.2217e-41	1.47005e-39
ENSG00000132164	SLC6A11	6.06491	1.97344	3.62758e-41	1.64855e-39
ENSG00000106236	NPTX2	8.3695	1.64321	3.63576e-41	1.64855e-39
ENSG00000006042	TMEM98	1.95053	5.69851	4.51673e-41	2.04159e-39
ENSG00000154553	PDLIM3	5.13174	2.02896	4.57368e-41	2.06087e-39
ENSG00000160505	NLRP4	6.15314	2.50377	5.3954e-41	2.42356e-39
ENSG00000170608	FOXA3	3.58017	3.16685	6.23291e-41	2.79107e-39
ENSG00000198074	AKR1B10	-1.78285	11.2834	8.14007e-41	3.6338e-39
ENSG00000177098	SCN4B	5.23131	1.72435	1.52051e-40	6.76673e-39
ENSG00000050555	LAMC3	2.13226	4.62416	1.56609e-40	6.94812e-39
ENSG00000177108	ZDHHC22	3.93112	2.82011	1.83112e-40	8.09906e-39
ENSG00000105641	SLC5A5	4.73224	1.89302	2.62184e-40	1.1561e-38
ENSG00000140557	ST8SIA2	6.23824	1.97441	2.98276e-40	1.31123e-38
ENSG00000170965	PLAC1	4.541	2.29866	3.04496e-40	1.33451e-38
ENSG00000166145	SPINT1	4.2921	2.65718	3.33386e-40	1.45669e-38
ENSG00000102934	PLLP	2.86859	3.89639	3.90931e-40	1.70297e-38
ENSG00000086730	LAT2	4.17692	3.12373	5.14171e-40	2.23308e-38
ENSG00000050405	LIMA1	2.14731	4.93062	5.17537e-40	2.24095e-38
ENSG00000124493	GRM4	6.41201	1.39737	5.34645e-40	2.3081e-38
ENSG00000175868	CALCB	5.51752	1.75369	5.72069e-40	2.45691e-38
ENSG00000139219	COL2A1	10.0914	1.39861	5.72523e-40	2.45691e-38
ENSG00000175040	CHST2	4.11132	3.35381	7.02534e-40	3.00589e-38
ENSG00000108821	COL1A1	2.91642	6.55726	7.97173e-40	3.40072e-38
ENSG00000182704	TSKU	-1.64271	8.47147	1.02502e-39	4.35979e-38
ENSG00000150893	FREM2	7.27753	1.36915	1.0837e-39	4.59583e-38
ENSG00000126259	KIRREL2	3.95398	2.92078	1.15204e-39	4.87134e-38
ENSG00000197872	FAM49A	3.79199	3.01044	1.18029e-39	4.97619e-38
ENSG00000130827	PLXNA3	2.02421	4.48305	1.18739e-39	4.99153e-38
ENSG00000111249	CUX2	5.82232	1.56605	1.55705e-39	6.52649e-38
ENSG00000107518	ATRNL1	2.98087	3.43068	1.73554e-39	7.25355e-38
ENSG00000067445	TRO	2.79846	3.52065	1.87825e-39	7.8273e-38
ENSG00000007171	NOS2	3.95991	2.86358	2.07079e-39	8.60481e-38
ENSG00000169116	PARM1	2.46705	4.90719	2.12097e-39	8.78801e-38
ENSG00000177464	GPR4	6.91763	1.5199	2.24178e-39	9.26197e-38
ENSG00000131398	KCNC3	3.01637	4.3481	2.83381e-39	1.16569e-37
ENSG00000153823	PID1	3.3243	2.93781	2.83763e-39	1.16569e-37
ENSG00000171444	MCC	3.36665	3.1647	2.97929e-39	1.22041e-37
ENSG00000109472	CPE	3.09132	3.77341	3.58541e-39	1.46453e-37
ENSG00000169894	MUC3A	2.93572	4.45452	3.79745e-39	1.54676e-37
ENSG00000171487	NLRP5	10.9846	2.26434	4.1147e-39	1.67126e-37
ENSG00000148826	NKX6-2	8.20606	1.47808	4.40066e-39	1.78239e-37
ENSG00000072195	SPEG	2.12899	4.49848	4.7441e-39	1.91611e-37
ENSG00000141576	RNF157	1.63882	5.26059	5.43148e-39	2.18761e-37
ENSG00000092096	SLC22A17	1.75907	4.95118	5.96116e-39	2.39426e-37
ENSG00000171533	MAP6	3.21074	3.36417	7.02096e-39	2.81209e-37
ENSG00000166961	MS4A15	9.87071	1.1863	7.58528e-39	3.0297e-37
ENSG00000161905	ALOX15	6.45177	1.73443	7.75655e-39	3.08955e-37
ENSG00000145864	GABRB2	10.067	1.3758	1.13185e-38	4.49591e-37
ENSG00000164659	KIAA1324L	4.39072	2.84932	1.13883e-38	4.51119e-37
ENSG00000166923	GREM1	3.46321	3.62185	1.25413e-38	4.95432e-37
ENSG00000163377	FAM19A4	6.24792	1.77197	1.27518e-38	5.02371e-37
ENSG00000131746	TNS4	1.74239	8.1414	1.53365e-38	6.02552e-37
ENSG00000144868	TMEM108	6.79511	1.76862	1.95041e-38	7.64211e-37
ENSG00000104059	FAM189A1	2.98154	3.76282	2.70187e-38	1.05578e-36
ENSG00000101282	RSPO4	5.77683	1.52875	3.25904e-38	1.27006e-36
ENSG00000237412	PRSS56	6.39873	1.38739	3.61306e-38	1.40422e-36
ENSG00000151468	CCDC3	3.36775	3.63653	3.89991e-38	1.51163e-36
ENSG00000198400	NTRK1	5.56296	1.79996	4.069e-38	1.57295e-36
ENSG00000001561	ENPP4	2.78847	3.82063	4.64743e-38	1.79174e-36
ENSG00000130707	ASS1	1.68271	5.12	5.26337e-38	2.0238e-36
ENSG00000170786	SDR16C5	5.04184	1.75384	5.37981e-38	2.06307e-36
ENSG00000146555	SDK1	3.20178	3.16608	5.54692e-38	2.12151e-36
ENSG00000184144	CNTN2	8.13997	1.42097	7.35345e-38	2.80501e-36
ENSG00000090539	CHRD	4.02986	2.65113	9.03504e-38	3.43737e-36
ENSG00000130829	DUSP9	2.60357	4.2746	1.11916e-37	4.23902e-36
ENSG00000182175	RGMA	4.44726	2.66906	1.1201e-37	4.23902e-36
ENSG00000159387	IRX6	7.66282	0.965666	1.21296e-37	4.57843e-36
ENSG00000129226	CD68	-1.97605	4.68131	1.42874e-37	5.37884e-36
ENSG00000143382	ADAMTSL4	2.3738	4.27677	1.70633e-37	6.40717e-36
ENSG00000162981	FAM84A	5.38579	2.07752	1.80867e-37	6.77383e-36
ENSG00000148053	NTRK2	6.5699	2.07385	2.02847e-37	7.57735e-36
ENSG00000011201	KAL1	5.42549	2.49055	2.09349e-37	7.80001e-36
ENSG00000181291	TMEM132E	10.4948	1.78537	2.57079e-37	9.55366e-36
ENSG00000106852	LHX6	4.1784	2.14717	3.31968e-37	1.2305e-35
ENSG00000017373	SRCIN1	1.94909	4.50696	3.56862e-37	1.31938e-35
ENSG00000058335	RASGRF1	5.85895	2.79667	4.12208e-37	1.52011e-35
ENSG00000187955	COL14A1	6.73292	1.69544	4.24833e-37	1.56267e-35
ENSG00000142273	CBLC	7.87585	1.16544	4.3249e-37	1.58679e-35
ENSG00000149527	PLCH2	5.74609	1.82529	4.60734e-37	1.68612e-35
ENSG00000171033	PKIA	5.49658	2.36454	4.69355e-37	1.71332e-35
ENSG00000169418	NPR1	3.79241	2.60447	5.25666e-37	1.91403e-35
ENSG00000188176	SMTNL2	4.92132	1.91094	5.91165e-37	2.1471e-35
ENSG00000105088	OLFM2	1.76608	5.25533	6.64059e-37	2.4058e-35
ENSG00000142156	COL6A1	1.56421	5.98373	7.92888e-37	2.86532e-35
ENSG00000113319	RASGRF2	5.05621	2.40532	8.40592e-37	3.03012e-35
ENSG00000182459	TEX19	4.12041	3.10074	9.34073e-37	3.3587e-35
ENSG00000142173	COL6A2	1.92773	5.87333	9.54956e-37	3.42525e-35
ENSG00000006740	ARHGAP44	1.72469	4.97797	1.14716e-36	4.10445e-35
ENSG00000164398	ACSL6	5.80602	1.72593	1.16132e-36	4.14482e-35
ENSG00000139044	B4GALNT3	2.87703	3.21523	1.29735e-36	4.6189e-35
ENSG00000227184	EPPK1	4.20444	2.1114	1.66581e-36	5.91608e-35
ENSG00000019505	SYT13	2.50854	4.10314	1.71874e-36	6.08906e-35
ENSG00000198794	SCAMP5	1.48343	5.70722	1.8677e-36	6.60059e-35
ENSG00000185985	SLITRK2	8.39388	1.65767	2.01449e-36	7.10193e-35
ENSG00000155265	GOLGA7B	2.5601	3.69935	2.01964e-36	7.10271e-35
ENSG00000100196	KDELR3	1.73348	4.80321	2.2583e-36	7.92275e-35
ENSG00000112796	ENPP5	6.40691	1.68079	2.26969e-36	7.94336e-35
ENSG00000188620	HMX3	5.68402	1.22862	2.33576e-36	8.1548e-35
ENSG00000123360	PDE1B	9.53544	0.86837	2.38704e-36	8.31371e-35
ENSG00000167157	PRRX2	3.41667	2.89214	3.00574e-36	1.04433e-34
ENSG00000168743	NPNT	1.67592	5.11933	3.29026e-36	1.14044e-34
ENSG00000142319	SLC6A3	6.91654	2.17671	3.83027e-36	1.32443e-34
ENSG00000166736	HTR3A	6.43832	1.42114	4.6019e-36	1.58743e-34
ENSG00000129159	KCNC1	4.05754	2.46614	5.34779e-36	1.84033e-34
ENSG00000167895	TMC8	3.90858	2.3795	5.39233e-36	1.85124e-34
ENSG00000076770	MBNL3	5.46679	2.86422	5.53637e-36	1.89617e-34
ENSG00000067715	SYT1	2.35255	4.02911	5.72825e-36	1.95724e-34
ENSG00000143502	SUSD4	4.00906	3.81411	5.89414e-36	2.00916e-34
ENSG00000174403	C20orf166-AS1	9.57606	0.908179	6.39497e-36	2.17474e-34
ENSG00000101210	EEF1A2	1.58706	7.92698	9.5889e-36	3.25323e-34
ENSG00000162444	RBP7	3.81296	2.2876	9.72842e-36	3.29282e-34
ENSG00000215612	HMX1	3.3719	3.00046	1.01308e-35	3.42097e-34
ENSG00000101445	PPP1R16B	2.87524	3.60043	1.08916e-35	3.66929e-34
ENSG00000152969	JAKMIP1	5.23363	1.73586	1.1951e-35	4.01682e-34
ENSG00000135248	FAM71F1	8.06418	1.34059	1.21112e-35	4.06118e-34
ENSG00000140937	CDH11	4.03874	2.54409	1.3688e-35	4.5793e-34
ENSG00000169181	GSG1L	9.80947	1.12826	1.59016e-35	5.29527e-34
ENSG00000144596	GRIP2	3.15553	3.30063	1.793e-35	5.95697e-34
ENSG00000082397	EPB41L3	5.44749	2.96379	2.11887e-35	7.02344e-34
ENSG00000149451	ADAM33	7.12175	1.22016	2.20266e-35	7.28443e-34
ENSG00000177519	RPRM	5.19456	1.91368	2.28918e-35	7.55325e-34
ENSG00000167100	SAMD14	3.9588	2.46852	2.3495e-35	7.73459e-34
ENSG00000170989	S1PR1	6.44375	1.06618	3.02331e-35	9.92283e-34
ENSG00000119698	PPP4R4	4.47544	1.65776	3.02798e-35	9.92283e-34
ENSG00000227471	AKR1B15	-1.61929	5.93214	3.50541e-35	1.14613e-33
ENSG00000187134	AKR1C1	-1.72999	7.94523	3.97101e-35	1.29543e-33
ENSG00000133466	C1QTNF6	-1.65268	5.28083	4.88494e-35	1.58998e-33
ENSG00000139211	AMIGO2	-1.58679	8.65614	5.21101e-35	1.69229e-33
ENSG00000129993	CBFA2T3	3.47297	2.31014	5.57953e-35	1.80789e-33
ENSG00000135643	KCNMB4	3.21131	2.77641	5.99327e-35	1.9376e-33
ENSG00000158164	TMSB15A	3.9846	2.55677	9.33357e-35	3.01075e-33
ENSG00000147394	ZNF185	1.86744	5.67832	9.69386e-35	3.11999e-33
ENSG00000142549	IGLON5	5.25572	3.19975	1.0235e-34	3.28684e-33
ENSG00000160471	COX6B2	3.38376	2.36859	1.03515e-34	3.31685e-33
ENSG00000169436	COL22A1	4.11721	2.27263	1.0387e-34	3.32086e-33
ENSG00000173705	SUSD5	2.57379	4.14735	1.15404e-34	3.68145e-33
ENSG00000121743	GJA3	2.74587	3.13341	1.26841e-34	4.03736e-33
ENSG00000205922	ONECUT3	5.838	1.37817	1.35847e-34	4.31102e-33
ENSG00000171450	CDK5R2	3.0256	3.51858	1.36037e-34	4.31102e-33
ENSG00000108370	RGS9	4.31113	1.91571	1.46959e-34	4.64693e-33
ENSG00000149403	GRIK4	4.91737	1.44133	1.53182e-34	4.8331e-33
ENSG00000128683	GAD1	4.41686	1.86526	1.65022e-34	5.1953e-33
ENSG00000129675	ARHGEF6	3.55035	2.45454	1.81496e-34	5.70151e-33
ENSG00000157766	ACAN	6.92287	1.522	1.87589e-34	5.8801e-33
ENSG00000104321	TRPA1	2.57848	3.9194	2.02902e-34	6.34629e-33
ENSG00000164458	T	8.16464	1.44032	2.19391e-34	6.84718e-33
ENSG00000184454	NCMAP	4.71689	1.63593	2.33811e-34	7.28146e-33
ENSG00000106025	TSPAN12	2.6367	3.76676	2.6901e-34	8.35959e-33
ENSG00000177465	ACOT4	3.47398	2.40612	2.84806e-34	8.83143e-33
ENSG00000129353	SLC44A2	1.5252	5.3906	2.87552e-34	8.89745e-33
ENSG00000203685	C1orf95	6.90652	1.01769	3.02512e-34	9.3403e-33
ENSG00000165973	NELL1	7.92335	1.21239	3.38057e-34	1.04155e-32
ENSG00000007312	CD79B	5.44537	1.38043	3.65631e-34	1.1241e-32
ENSG00000079931	MOXD1	3.17196	3.48629	3.97138e-34	1.21837e-32
ENSG00000133135	RNF128	2.83652	3.1335	4.64864e-34	1.42312e-32
ENSG00000125378	BMP4	1.40608	5.78479	5.33675e-34	1.63031e-32
ENSG00000173805	HAP1	2.89308	3.32747	5.82379e-34	1.77533e-32
ENSG00000129538	RNASE1	4.89343	1.79031	5.90708e-34	1.79692e-32
ENSG00000087085	ACHE	3.98792	2.27676	6.14358e-34	1.86493e-32
ENSG00000143195	ILDR2	7.10271	1.19682	6.20793e-34	1.88051e-32
ENSG00000144339	TMEFF2	3.50369	2.61836	6.28661e-34	1.90024e-32
ENSG00000167646	DNAAF3	2.0063	4.18368	6.29942e-34	1.90024e-32
ENSG00000108387	SEPT4	3.50689	3.27023	7.81451e-34	2.35235e-32
ENSG00000187135	VSTM2B	4.383	1.64078	8.09804e-34	2.43262e-32
ENSG00000145703	IQGAP2	2.35848	5.09474	9.36392e-34	2.80703e-32
ENSG00000168003	SLC3A2	-1.52445	9.61928	9.63013e-34	2.88085e-32
ENSG00000172005	MAL	6.89054	0.991567	1.05142e-33	3.13879e-32
ENSG00000169035	KLK7	6.63613	1.24243	1.0857e-33	3.23445e-32
ENSG00000224940	PRRT4	3.64	2.14518	1.15212e-33	3.42523e-32
ENSG00000185559	DLK1	7.95828	1.242	1.3533e-33	4.01506e-32
ENSG00000170745	KCNS3	2.42436	4.60067	1.73432e-33	5.13495e-32
ENSG00000168135	KCNJ4	5.37734	1.62794	1.79034e-33	5.28993e-32
ENSG00000137285	TUBB2B	2.96876	3.81485	1.8334e-33	5.4061e-32
ENSG00000157303	SUSD3	4.57492	1.66315	1.95893e-33	5.76446e-32
ENSG00000120149	MSX2	1.85305	4.75564	2.00211e-33	5.87374e-32
ENSG00000062038	CDH3	4.10436	2.22296	2.00422e-33	5.87374e-32
ENSG00000111879	FAM184A	4.52311	1.77483	2.15171e-33	6.29319e-32
ENSG00000258986	TMEM179	5.47112	1.70967	2.31072e-33	6.74458e-32
ENSG00000183186	C2CD4C	2.85261	2.88715	2.82263e-33	8.22213e-32
ENSG00000048740	CELF2	4.85372	2.32351	2.86486e-33	8.32832e-32
ENSG00000144218	AFF3	4.98245	1.71511	3.05557e-33	8.86485e-32
ENSG00000109255	NMU	3.32249	2.51942	3.31166e-33	9.58851e-32
ENSG00000100314	CABP7	4.50153	2.04221	3.63341e-33	1.0499e-31
ENSG00000198354	DCAF12L2	4.43889	1.46669	4.0645e-33	1.17212e-31
ENSG00000101331	CCM2L	4.77938	1.86225	4.92264e-33	1.41676e-31
ENSG00000134042	MRO	5.20301	1.32642	5.01334e-33	1.43999e-31
ENSG00000183873	SCN5A	3.06459	3.11796	5.08319e-33	1.45715e-31
ENSG00000132854	KANK4	4.5831	1.83287	5.18206e-33	1.48254e-31
ENSG00000153404	PLEKHG4B	2.73038	3.10823	5.22283e-33	1.49125e-31
ENSG00000180509	KCNE1	6.28535	1.26393	5.84071e-33	1.66437e-31
ENSG00000184156	KCNQ3	4.35364	2.03903	6.15055e-33	1.74921e-31
ENSG00000134873	CLDN10	4.95098	1.22792	6.1934e-33	1.75793e-31
ENSG00000099337	KCNK6	2.52509	3.64277	6.72808e-33	1.90594e-31
ENSG00000177679	SRRM3	2.13891	4.21642	7.2697e-33	2.05533e-31
ENSG00000124302	CHST8	8.25201	1.52858	7.52553e-33	2.1235e-31
ENSG00000146005	PSD2	5.59528	1.35191	8.72985e-33	2.45851e-31
ENSG00000132970	WASF3	3.0683	3.06118	8.9183e-33	2.50669e-31
ENSG00000233098		7.37472	1.45574	9.43703e-33	2.64732e-31
ENSG00000066735	KIF26A	1.68226	5.6391	9.5455e-33	2.67256e-31
ENSG00000167617	CDC42EP5	5.48823	1.24603	1.06428e-32	2.97401e-31
ENSG00000167748	KLK1	5.07171	1.56487	1.0738e-32	2.9948e-31
ENSG00000198598	MMP17	1.96597	4.35139	1.21323e-32	3.37714e-31
ENSG00000101438	SLC32A1	9.97165	1.28379	1.26184e-32	3.50567e-31
ENSG00000105246	EBI3	3.88597	2.11826	1.47119e-32	4.07943e-31
ENSG00000138131	LOXL4	2.79836	2.78046	1.58756e-32	4.39368e-31
ENSG00000060709	RIMBP2	6.47335	1.09928	1.62476e-32	4.48802e-31
ENSG00000129946	SHC2	3.18609	2.89354	1.628e-32	4.48837e-31
ENSG00000186867	QRFPR	6.22712	0.862336	1.69799e-32	4.67239e-31
ENSG00000175445	LPL	9.62401	0.951399	1.81238e-32	4.97766e-31
ENSG00000151883	PARP8	4.83109	1.88905	1.89058e-32	5.18257e-31
ENSG00000135378	PRRG4	2.92571	3.43035	1.90129e-32	5.20202e-31
ENSG00000101670	LIPG	6.12958	1.64908	1.95179e-32	5.33008e-31
ENSG00000103723	AP3B2	2.79291	2.88683	2.21169e-32	6.02841e-31
ENSG00000104413	ESRP1	4.90495	2.60503	2.32971e-32	6.33813e-31
ENSG00000179083	FAM133A	5.34874	1.12239	2.94494e-32	7.99682e-31
ENSG00000117971	CHRNB4	4.04718	1.89509	3.19997e-32	8.66302e-31
ENSG00000162873	KLHDC8A	3.64273	2.76722	3.2023e-32	8.66302e-31
ENSG00000140090	SLC24A4	4.92661	1.73703	3.83942e-32	1.03672e-30
ENSG00000121653	MAPK8IP1	1.71522	4.96091	3.99675e-32	1.07718e-30
ENSG00000132821	VSTM2L	1.93013	4.38222	4.22023e-32	1.13529e-30
ENSG00000138944	KIAA1644	2.69433	3.2591	4.51062e-32	1.21115e-30
ENSG00000161270	NPHS1	3.70046	2.62013	5.3361e-32	1.43013e-30
ENSG00000103489	XYLT1	2.74571	3.17732	5.77203e-32	1.5441e-30
ENSG00000102879	CORO1A	2.4575	3.5028	5.82429e-32	1.55519e-30
ENSG00000151892	GFRA1	1.98639	4.6938	5.85601e-32	1.56077e-30
ENSG00000058404	CAMK2B	5.70464	1.79717	5.89711e-32	1.56883e-30
ENSG00000172985	SH3RF3	3.1842	2.64685	6.53452e-32	1.7352e-30
ENSG00000178222	RNF212	2.91611	2.86644	6.63398e-32	1.75837e-30
ENSG00000143341	HMCN1	6.83927	0.956112	7.69949e-32	2.03705e-30
ENSG00000125744	RTN2	1.94905	4.2403	7.92549e-32	2.093e-30
ENSG00000213606	AKR1B10P1	-1.68193	5.34996	8.62209e-32	2.2728e-30
ENSG00000167207	NOD2	6.77542	0.883644	8.98278e-32	2.36355e-30
ENSG00000113196	HAND1	5.67731	0.99771	1.01849e-31	2.67497e-30
ENSG00000135838	NPL	3.36109	2.81447	1.04636e-31	2.74087e-30
ENSG00000250510	GPR162	3.13645	2.40247	1.04738e-31	2.74087e-30
ENSG00000104722	NEFM	4.89576	2.94025	1.34218e-31	3.50597e-30
ENSG00000177359		3.80146	2.28798	1.44809e-31	3.77576e-30
ENSG00000172782	FADS6	5.81277	1.34561	1.49655e-31	3.89509e-30
ENSG00000198223	CSF2RA	2.75026	2.86155	1.53086e-31	3.97721e-30
ENSG00000104332	SFRP1	1.6709	6.57484	1.60706e-31	4.16765e-30
ENSG00000186469	GNG2	3.08405	2.5131	1.8898e-31	4.8921e-30
ENSG00000007402	CACNA2D2	2.29226	3.68176	2.03547e-31	5.25976e-30
ENSG00000187094	CCK	4.60469	1.54481	2.15141e-31	5.5494e-30
ENSG00000138735	PDE5A	2.82942	2.83445	2.70848e-31	6.97385e-30
ENSG00000145506	NKD2	1.94723	4.31364	3.24947e-31	8.35188e-30
ENSG00000157890	MEGF11	3.56682	2.44262	3.3633e-31	8.62908e-30
ENSG00000196562	SULF2	1.6025	6.06358	3.60966e-31	9.2447e-30
ENSG00000116729	WLS	1.71473	4.72789	3.87663e-31	9.91084e-30
ENSG00000259207	ITGB3	2.71858	3.0811	4.20361e-31	1.07278e-29
ENSG00000127954	STEAP4	5.57451	1.33279	4.44267e-31	1.13178e-29
ENSG00000104369	JPH1	6.54265	1.15435	5.13359e-31	1.30549e-29
ENSG00000142449	FBN3	6.3161	0.947266	5.31865e-31	1.35017e-29
ENSG00000135678	CPM	1.99888	4.97432	6.04075e-31	1.53078e-29
ENSG00000149131	SERPING1	5.76208	1.06349	7.60103e-31	1.92279e-29
ENSG00000147234	FRMPD3	4.03618	2.10893	1.08215e-30	2.72928e-29
ENSG00000066468	FGFR2	2.42838	3.94089	1.08449e-30	2.72928e-29
ENSG00000130592	LSP1	5.58456	0.905233	1.0846e-30	2.72928e-29
ENSG00000134716	CYP2J2	4.33654	1.59729	1.48407e-30	3.728e-29
ENSG00000187479	C11orf96	6.59658	0.724228	1.62217e-30	4.06785e-29
ENSG00000146938	NLGN4X	6.84416	0.954067	1.75339e-30	4.38926e-29
ENSG00000185585	OLFML2A	1.36834	6.53089	1.86635e-30	4.65906e-29
ENSG00000183034	OTOP2	6.78841	0.908911	1.86763e-30	4.65906e-29
ENSG00000139364	TMEM132B	5.72122	1.47841	2.00793e-30	5.00041e-29
ENSG00000156103	MMP16	3.9524	1.80767	2.18706e-30	5.4371e-29
ENSG00000173890	GPR160	2.18356	4.21459	2.27229e-30	5.63927e-29
ENSG00000003436	TFPI	-2.15724	6.08003	2.62631e-30	6.50666e-29
ENSG00000156466	GDF6	4.14474	1.78292	2.73465e-30	6.76344e-29
ENSG00000130700	GATA5	4.00433	1.5447	3.10384e-30	7.65802e-29
ENSG00000095713	CRTAC1	3.90354	2.85473	3.11035e-30	7.65802e-29
ENSG00000003096	KLHL13	2.67083	3.37728	3.11228e-30	7.65802e-29
ENSG00000182575	NXPH3	5.22398	1.16967	3.38564e-30	8.31645e-29
ENSG00000106688	SLC1A1	1.86117	4.43171	3.52997e-30	8.65622e-29
ENSG00000139971	C14orf37	3.7296	2.09455	3.75835e-30	9.20062e-29
ENSG00000108947	EFNB3	2.95858	2.80079	4.33844e-30	1.06027e-28
ENSG00000197467	COL13A1	4.86877	1.28024	4.82537e-30	1.17727e-28
ENSG00000173210	ABLIM3	2.2232	4.13329	4.86358e-30	1.18459e-28
ENSG00000182580	EPHB3	3.12846	2.60133	4.88368e-30	1.18748e-28
ENSG00000138795	LEF1	6.11322	0.755216	5.22636e-30	1.26867e-28
ENSG00000156475	PPP2R2B	6.87684	1.47225	5.61438e-30	1.36057e-28
ENSG00000062282	DGAT2	2.32778	4.09523	6.32961e-30	1.53132e-28
ENSG00000163346	PBXIP1	-1.51755	5.05901	6.42954e-30	1.55289e-28
ENSG00000087250	MT3	7.2332	1.32165	6.63634e-30	1.60016e-28
ENSG00000162745	OLFML2B	2.98935	2.62602	7.05226e-30	1.6976e-28
ENSG00000121552	CSTA	3.67545	1.98999	7.47082e-30	1.79536e-28
ENSG00000103710	RASL12	4.75719	1.04932	7.68065e-30	1.84272e-28
ENSG00000167552	TUBA1A	1.37996	7.10755	7.79206e-30	1.86516e-28
ENSG00000083720	OXCT1	3.18132	3.11028	7.80005e-30	1.86516e-28
ENSG00000139445	FOXN4	3.8145	1.62438	8.41506e-30	2.00889e-28
ENSG00000134121	CHL1	3.52582	2.6139	8.45353e-30	2.01474e-28
ENSG00000176845	METRNL	2.18408	4.1235	8.94622e-30	2.12864e-28
ENSG00000255112	CHMP1B	-1.59132	6.26508	8.99951e-30	2.13779e-28
ENSG00000114115	RBP1	3.87435	2.70164	9.02008e-30	2.13915e-28
ENSG00000106123	EPHB6	1.95164	4.19505	9.69077e-30	2.29444e-28
ENSG00000106078	COBL	1.38262	5.49455	9.7796e-30	2.31167e-28
ENSG00000104368	PLAT	2.75502	3.41522	9.91343e-30	2.33947e-28
ENSG00000127863	TNFRSF19	3.3306	2.34887	1.31081e-29	3.08833e-28
ENSG00000170743	SYT9	3.79263	2.27331	1.4753e-29	3.47021e-28
ENSG00000152092	ASTN1	7.38018	0.702158	1.50442e-29	3.53294e-28
ENSG00000115461	IGFBP5	3.55356	2.96695	1.54422e-29	3.61754e-28
ENSG00000148357	HMCN2	6.64958	0.770054	1.54546e-29	3.61754e-28
ENSG00000119630	PGF	2.65188	2.95013	1.57664e-29	3.68454e-28
ENSG00000154274	C4orf19	6.13159	0.778162	1.69447e-29	3.9535e-28
ENSG00000151632	AKR1C2	-1.52881	10.6772	1.81524e-29	4.22842e-28
ENSG00000089250	NOS1	3.38305	2.45454	1.99363e-29	4.63647e-28
ENSG00000100968	NFATC4	5.40587	0.980637	2.06334e-29	4.79088e-28
ENSG00000129038	LOXL1	5.07976	0.872002	2.1879e-29	5.07192e-28
ENSG00000129455	KLK8	6.58521	0.711793	2.24272e-29	5.19065e-28
ENSG00000115297	TLX2	4.13468	1.54512	2.33179e-29	5.38816e-28
ENSG00000133019	CHRM3	3.66502	2.01248	2.34954e-29	5.42049e-28
ENSG00000115596	WNT6	3.51235	1.99125	2.38051e-29	5.48316e-28
ENSG00000008277	ADAM22	1.72567	4.51768	2.55647e-29	5.87908e-28
ENSG00000204642	HLA-F	2.46742	3.39203	2.70355e-29	6.20741e-28
ENSG00000171798	KNDC1	2.12826	3.72213	3.03785e-29	6.96388e-28
ENSG00000064270	ATP2C2	4.0161	1.42529	3.05214e-29	6.98552e-28
ENSG00000198624	CCDC69	2.51806	3.98862	3.17814e-29	7.26237e-28
ENSG00000136014	USP44	3.56898	2.30152	3.19965e-29	7.29996e-28
ENSG00000047457	CP	-1.96069	5.99124	3.51777e-29	8.01308e-28
ENSG00000123243	ITIH5	1.8423	4.43119	3.85572e-29	8.76903e-28
ENSG00000157103	SLC6A1	7.34338	0.666987	4.08322e-29	9.2718e-28
ENSG00000185015	CA13	2.44368	3.21423	4.29402e-29	9.73514e-28
ENSG00000100362	PVALB	7.25886	0.583232	4.65894e-29	1.05459e-27
ENSG00000101134	DOK5	4.86633	1.51474	4.82342e-29	1.09011e-27
ENSG00000131242	RAB11FIP4	1.80249	5.12706	4.9766e-29	1.12297e-27
ENSG00000178075	GRAMD1C	3.1385	2.6317	5.05735e-29	1.13941e-27
ENSG00000134853	PDGFRA	4.60874	1.62131	5.44392e-29	1.22458e-27
ENSG00000173918	C1QTNF1	1.99331	5.49166	7.00633e-29	1.57359e-27
ENSG00000142347	MYO1F	3.41841	2.24076	7.71101e-29	1.72916e-27
ENSG00000069482	GAL	3.40605	2.87734	7.87659e-29	1.76355e-27
ENSG00000164604	GPR85	9.75032	1.07573	8.2224e-29	1.83812e-27
ENSG00000070601	FRMPD1	4.20928	1.67343	8.84656e-29	1.97459e-27
ENSG00000151067	CACNA1C	6.5888	0.72029	9.11255e-29	2.03082e-27
ENSG00000013725	CD6	9.11188	0.471778	1.06388e-28	2.36729e-27
ENSG00000228623	ZNF883	3.31678	2.19867	1.08784e-28	2.4135e-27
ENSG00000111799	COL12A1	1.32835	6.05369	1.08815e-28	2.4135e-27
ENSG00000198286	CARD11	4.1135	1.51942	1.08967e-28	2.4135e-27
ENSG00000157445	CACNA2D3	6.11081	0.750285	1.12895e-28	2.49668e-27
ENSG00000175874	CREG2	3.33676	2.32658	1.18055e-28	2.60678e-27
ENSG00000089169	RPH3A	3.34422	2.17225	1.38833e-28	3.06092e-27
ENSG00000119121	TRPM6	2.68284	2.73566	1.59787e-28	3.5175e-27
ENSG00000151572	ANO4	2.56127	3.36617	1.60408e-28	3.52579e-27
ENSG00000197410	DCHS2	4.15698	1.96123	1.71884e-28	3.77229e-27
ENSG00000118898	PPL	1.6288	5.1718	1.74105e-28	3.81523e-27
ENSG00000124191	TOX2	2.00625	3.73807	1.9066e-28	4.17167e-27
ENSG00000183734	ASCL2	5.29873	0.869477	1.98664e-28	4.3402e-27
ENSG00000116014	KISS1R	4.37552	1.41435	2.11826e-28	4.62076e-27
ENSG00000165272	AQP3	1.8266	4.84733	2.34623e-28	5.11031e-27
ENSG00000103647	CORO2B	3.08352	3.03583	2.50927e-28	5.45719e-27
ENSG00000125850	OVOL2	4.3478	1.85051	2.71394e-28	5.89342e-27
ENSG00000074317	SNCB	3.00606	3.28646	2.78874e-28	6.04675e-27
ENSG00000135842	FAM129A	2.61159	4.89052	2.81462e-28	6.09369e-27
ENSG00000198517	MAFK	-1.61448	7.11671	2.8491e-28	6.15909e-27
ENSG00000104267	CA2	2.61652	3.14206	2.95203e-28	6.37205e-27
ENSG00000196730	DAPK1	-1.46027	7.33581	3.29783e-28	7.10784e-27
ENSG00000163082	SGPP2	2.45082	3.71623	3.73612e-28	8.04047e-27
ENSG00000068615	REEP1	1.89553	4.52814	3.92263e-28	8.42928e-27
ENSG00000021300	PLEKHB1	3.55074	2.14543	3.9473e-28	8.46967e-27
ENSG00000188859	FAM78B	3.85063	1.56684	4.32192e-28	9.25971e-27
ENSG00000197177	GPR123	5.17228	1.95907	4.56354e-28	9.76287e-27
ENSG00000136352	NKX2-1	4.27685	1.23673	4.98775e-28	1.06546e-26
ENSG00000215246		3.2628	2.07559	4.99644e-28	1.06573e-26
ENSG00000188037	CLCN1	7.1591	0.491691	5.01004e-28	1.06706e-26
ENSG00000105642		2.94177	2.65461	5.13631e-28	1.09234e-26
ENSG00000151224	MAT1A	2.91966	2.53748	5.27609e-28	1.12041e-26
ENSG00000176884	GRIN1	4.1793	1.36395	5.65363e-28	1.19882e-26
ENSG00000117154	IGSF21	7.31399	0.634863	6.34118e-28	1.34263e-26
ENSG00000120949	TNFRSF8	5.11886	1.09821	6.39948e-28	1.35281e-26
ENSG00000248485	PCP4L1	6.57847	0.702243	6.408e-28	1.35281e-26
ENSG00000110811	LEPREL2	1.60786	4.59885	6.79554e-28	1.43253e-26
ENSG00000136040	PLXNC1	2.59816	3.20158	6.84775e-28	1.44143e-26
ENSG00000053108	FSTL4	2.74034	3.85142	7.03279e-28	1.47822e-26
ENSG00000134202	GSTM3	2.11513	4.50321	7.61497e-28	1.59826e-26
ENSG00000092421	SEMA6A	5.4482	1.20237	8.08223e-28	1.69386e-26
ENSG00000129990	SYT5	3.2561	1.79222	8.21115e-28	1.71838e-26
ENSG00000111058	ACSS3	4.93038	1.05994	8.39194e-28	1.75367e-26
ENSG00000164794	KCNV1	3.37266	2.78971	9.1214e-28	1.90335e-26
ENSG00000144837	PLA1A	4.24398	1.20867	9.62797e-28	2.00615e-26
ENSG00000177614	PGBD5	3.77901	2.50476	1.10556e-27	2.3003e-26
ENSG00000146070	PLA2G7	9.02468	0.391023	1.11323e-27	2.31292e-26
ENSG00000172575	RASGRP1	2.60592	2.89749	1.12513e-27	2.33428e-26
ENSG00000136002	ARHGEF4	2.52099	2.76834	1.17424e-27	2.43267e-26
ENSG00000165633	VSTM4	2.97517	2.16499	1.196e-27	2.47419e-26
ENSG00000157152	SYN2	3.35565	2.35045	1.34219e-27	2.77263e-26
ENSG00000107295	SH3GL2	5.43067	1.92054	1.3773e-27	2.84111e-26
ENSG00000134769	DTNA	9.9482	1.25715	1.6554e-27	3.40989e-26
ENSG00000171794	UTF1	5.31142	0.885964	1.91996e-27	3.94921e-26
ENSG00000135127	CCDC64	1.58104	4.55036	1.96399e-27	4.03401e-26
ENSG00000150625	GPM6A	5.81484	0.480096	2.03018e-27	4.16403e-26
ENSG00000105889	STEAP1B	4.55793	2.00093	2.0608e-27	4.22083e-26
ENSG00000137642	SORL1	1.24937	5.68493	2.18201e-27	4.46274e-26
ENSG00000135439	AGAP2	3.56481	3.56443	2.23249e-27	4.55953e-26
ENSG00000105711	SCN1B	1.67939	4.68103	2.24662e-27	4.58189e-26
ENSG00000159212	CLIC6	7.22386	0.557741	2.40523e-27	4.89845e-26
ENSG00000178202	KDELC2	1.64626	4.59921	2.75917e-27	5.61136e-26
ENSG00000215045	GRID2IP	4.01497	1.22536	3.02173e-27	6.13667e-26
ENSG00000166670	MMP10	5.58114	0.626576	3.09978e-27	6.28631e-26
ENSG00000128567	PODXL	1.5595	6.42187	3.31094e-27	6.70512e-26
ENSG00000108813	DLX4	1.97524	4.10332	3.32434e-27	6.7228e-26
ENSG00000169427	KCNK9	4.73531	1.15157	3.57176e-27	7.21305e-26
ENSG00000165757	KIAA1462	1.87789	4.26747	3.62744e-27	7.31526e-26
ENSG00000179542	SLITRK4	9.15592	0.512908	3.70715e-27	7.46555e-26
ENSG00000128591	FLNC	3.48224	3.77427	3.73197e-27	7.50505e-26
ENSG00000163624	CDS1	2.50992	3.16712	3.87852e-27	7.78892e-26
ENSG00000112559	MDFI	4.35301	1.29071	4.30059e-27	8.6245e-26
ENSG00000197959	DNM3	2.78454	2.60711	4.46768e-27	8.94715e-26
ENSG00000144285	SCN1A	7.30489	0.632148	4.57927e-27	9.14583e-26
ENSG00000135638	EMX1	4.53988	0.976609	4.57957e-27	9.14583e-26
ENSG00000132563	REEP2	1.58262	4.69323	4.80378e-27	9.58031e-26
ENSG00000198947	DMD	3.54018	1.72219	4.84546e-27	9.65009e-26
ENSG00000168309	FAM107A	7.01425	0.359396	4.86686e-27	9.67935e-26
ENSG00000169297	NR0B1	-1.2514	5.67868	5.06039e-27	1.00504e-25
ENSG00000162374	ELAVL4	7.12277	0.462931	5.18098e-27	1.02757e-25
ENSG00000114631	PODXL2	1.43558	5.45475	6.31338e-27	1.25045e-25
ENSG00000085563	ABCB1	1.94838	4.43676	6.77244e-27	1.33792e-25
ENSG00000138642	HERC6	1.53427	4.60001	6.77358e-27	1.33792e-25
ENSG00000143028	SYPL2	4.0888	1.37745	6.95856e-27	1.37258e-25
ENSG00000185274	WBSCR17	5.87065	0.884964	7.03865e-27	1.38648e-25
ENSG00000115266	APC2	2.25993	4.60399	7.18611e-27	1.4136e-25
ENSG00000134709	HOOK1	1.64611	4.41064	7.57999e-27	1.48904e-25
ENSG00000185551	NR2F2	-1.21543	6.13931	7.66625e-27	1.50394e-25
ENSG00000114923	SLC4A3	1.9377	4.19178	7.91636e-27	1.5509e-25
ENSG00000115339	GALNT3	4.34278	1.88333	8.26921e-27	1.61782e-25
ENSG00000148600	CDHR1	3.39751	2.10336	8.31743e-27	1.62505e-25
ENSG00000181085	MAPK15	3.4961	1.64744	9.03732e-27	1.76332e-25
ENSG00000110786	PTPN5	7.27969	0.601723	9.20829e-27	1.79425e-25
ENSG00000163219	ARHGAP25	4.15637	1.13598	9.25598e-27	1.80111e-25
ENSG00000144290	SLC4A10	6.67402	0.793582	9.28359e-27	1.80404e-25
ENSG00000162512	SDC3	1.44672	6.24733	9.41527e-27	1.82717e-25
ENSG00000171345	KRT19	2.59904	5.27616	9.46118e-27	1.83361e-25
ENSG00000184261	KCNK12	5.74816	1.30156	9.70102e-27	1.87757e-25
ENSG00000204174	NPY4R	-1.82594	6.42087	1.03521e-26	2.00089e-25
ENSG00000175093	SPSB4	4.63243	1.4676	1.07107e-26	2.06744e-25
ENSG00000160111	CPAMD8	7.0132	0.360711	1.10399e-26	2.12813e-25
ENSG00000102854	MSLN	3.43419	2.01803	1.13257e-26	2.1803e-25
ENSG00000152315	KCNK13	4.48666	1.0399	1.16875e-26	2.24697e-25
ENSG00000060982	BCAT1	2.73851	4.14751	1.20903e-26	2.3213e-25
ENSG00000010810	FYN	2.02177	3.64221	1.21773e-26	2.33491e-25
ENSG00000147676	MAL2	4.35353	3.0622	1.23274e-26	2.36053e-25
ENSG00000197457	STMN3	1.86613	5.39766	1.26819e-26	2.42521e-25
ENSG00000130270	ATP8B3	1.57055	4.49429	1.30919e-26	2.50029e-25
ENSG00000163673	DCLK3	6.31709	0.467855	1.40589e-26	2.68141e-25
ENSG00000161992	C16orf11	5.17795	0.773383	1.42206e-26	2.70867e-25
ENSG00000050030	KIAA2022	3.62355	1.79908	1.48744e-26	2.82947e-25
ENSG00000166105	GLB1L3	3.7462	2.29759	1.87543e-26	3.56283e-25
ENSG00000011422	PLAUR	1.42525	5.34281	1.9074e-26	3.61878e-25
ENSG00000172889	EGFL7	1.26242	6.10015	1.97593e-26	3.74389e-25
ENSG00000129682	FGF13	5.13047	0.717461	1.98467e-26	3.7555e-25
ENSG00000132031	MATN3	1.69071	5.01363	2.03073e-26	3.83763e-25
ENSG00000165548	TMEM63C	3.01055	3.02994	2.08745e-26	3.93512e-25
ENSG00000146216	TTBK1	4.42865	1.18626	2.08778e-26	3.93512e-25
ENSG00000086967	MYBPC2	9.02184	0.389024	2.11452e-26	3.98031e-25
ENSG00000068366	ACSL4	1.28171	6.67185	2.36276e-26	4.4418e-25
ENSG00000147041	SYTL5	2.24526	3.19925	2.50316e-26	4.69962e-25
ENSG00000096006	CRISP3	4.78095	1.18427	2.63673e-26	4.94395e-25
ENSG00000187068	C3orf70	4.68627	1.33089	2.72641e-26	5.10546e-25
ENSG00000101188	NTSR1	4.48766	1.68395	2.74826e-26	5.13971e-25
ENSG00000183570	PCBP3	2.79966	2.59248	2.81945e-26	5.26601e-25
ENSG00000159167	STC1	1.92607	4.24649	3.19087e-26	5.95202e-25
ENSG00000154146	NRGN	1.88547	4.3045	3.41381e-26	6.35965e-25
ENSG00000196632	WNK3	4.01526	1.23449	3.8703e-26	7.20075e-25
ENSG00000130762	ARHGEF16	1.88623	3.84174	4.35153e-26	8.08565e-25
ENSG00000162496	DHRS3	-1.36089	5.75849	4.55389e-26	8.45078e-25
ENSG00000128872	TMOD2	1.44434	5.17225	5.11161e-26	9.46307e-25
ENSG00000001617	SEMA3F	1.75141	4.34915	5.11251e-26	9.46307e-25
ENSG00000141433	ADCYAP1	7.18931	0.521981	5.13025e-26	9.48372e-25
ENSG00000130176	CNN1	4.05226	1.70695	5.29778e-26	9.77439e-25
ENSG00000131094	C1QL1	1.20575	5.97555	5.30104e-26	9.77439e-25
ENSG00000198729	PPP1R14C	3.25298	3.25886	5.41944e-26	9.97994e-25
ENSG00000161381	PLXDC1	3.40658	1.78911	5.48678e-26	1.00911e-24
ENSG00000146592	CREB5	3.23543	2.79413	5.84582e-26	1.07377e-24
ENSG00000183044	ABAT	2.78338	2.7508	5.94763e-26	1.09108e-24
ENSG00000166546	BEAN1	2.99548	2.40631	6.39919e-26	1.17243e-24
ENSG00000127252	HRASLS	4.01451	1.47494	6.60878e-26	1.20929e-24
ENSG00000102287	GABRE	-1.32713	5.78292	6.9243e-26	1.26542e-24
ENSG00000121742	GJB6	8.75994	0.144835	7.28662e-26	1.32995e-24
ENSG00000121753	BAI2	1.32571	5.50668	7.40672e-26	1.35016e-24
ENSG00000176170	SPHK1	2.15001	3.8305	7.97407e-26	1.45174e-24
ENSG00000142765	SYTL1	2.99306	2.68534	8.01326e-26	1.45704e-24
ENSG00000173253	DMRT2	4.65368	0.811352	8.34636e-26	1.51569e-24
ENSG00000101349	PAK7	9.0647	0.425813	8.38536e-26	1.52086e-24
ENSG00000140678	ITGAX	2.86926	2.70738	8.56871e-26	1.55062e-24
ENSG00000130203	APOE	2.69552	3.41679	8.57097e-26	1.55062e-24
ENSG00000212747	FAM127C	2.23406	3.21471	9.12497e-26	1.64878e-24
ENSG00000138207	RBP4	2.36996	3.07235	9.17404e-26	1.65558e-24
ENSG00000146374	RSPO3	-1.5182	7.67233	9.94155e-26	1.79184e-24
ENSG00000164076	CAMKV	3.67771	2.38712	1.00003e-25	1.80017e-24
ENSG00000100302	RASD2	1.95786	4.00743	1.09793e-25	1.97395e-24
ENSG00000122574	WIPF3	2.30772	3.59011	1.10798e-25	1.98953e-24
ENSG00000163485	ADORA1	2.48451	3.13754	1.11359e-25	1.99712e-24
ENSG00000196376	SLC35F1	6.44619	1.06528	1.17143e-25	2.09825e-24
ENSG00000171303	KCNK3	1.91462	4.50488	1.50104e-25	2.6853e-24
ENSG00000184599	FAM19A3	5.39075	0.731761	1.62266e-25	2.89926e-24
ENSG00000187688	TRPV2	3.80614	1.17088	1.78409e-25	3.18377e-24
ENSG00000167771	RCOR2	2.1596	3.99357	1.85596e-25	3.30793e-24
ENSG00000182040	USH1G	5.10882	0.700126	2.46762e-25	4.39266e-24
ENSG00000121871	SLITRK3	9.05871	0.422706	2.60628e-25	4.63378e-24
ENSG00000106571	GLI3	3.9783	1.87127	2.68133e-25	4.76134e-24
ENSG00000134215	VAV3	-1.4	5.10619	2.6862e-25	4.76412e-24
ENSG00000139200	PIANP	2.60442	2.75848	2.73485e-25	4.84445e-24
ENSG00000162494	LRRC38	7.11017	0.450316	2.78383e-25	4.92516e-24
ENSG00000115919	KYNU	-1.32101	7.94873	3.00289e-25	5.3062e-24
ENSG00000110148	CCKBR	7.42872	0.742482	3.06496e-25	5.40925e-24
ENSG00000104044	OCA2	3.68741	2.8579	3.13275e-25	5.52215e-24
ENSG00000099994	SUSD2	1.37593	7.80638	3.24615e-25	5.71504e-24
ENSG00000147036	LANCL3	7.16228	0.497292	3.29854e-25	5.8002e-24
ENSG00000178033	FAM26E	4.09392	1.51761	3.31244e-25	5.81755e-24
ENSG00000188211	NCR3LG1	1.93379	4.25335	3.39542e-25	5.95604e-24
ENSG00000157502	MUM1L1	7.11724	0.453574	3.43656e-25	6.02087e-24
ENSG00000082556	OPRK1	6.09792	0.741437	3.64372e-25	6.37606e-24
ENSG00000145569	FAM105A	2.05851	3.7526	3.67418e-25	6.42158e-24
ENSG00000131831	RAI2	4.94278	1.36504	4.06684e-25	7.09925e-24
ENSG00000112245	PTP4A1	-1.34258	9.13857	4.18007e-25	7.28809e-24
ENSG00000144712	CAND2	2.71902	2.89415	4.30191e-25	7.49145e-24
ENSG00000175877	WBSCR28	8.66127	0.0554074	4.52334e-25	7.86756e-24
ENSG00000182568	SATB1	4.83721	1.23385	4.75347e-25	8.25787e-24
ENSG00000127831	VIL1	2.68242	3.90337	4.86192e-25	8.4361e-24
ENSG00000077264	PAK3	5.53994	0.58078	5.04501e-25	8.74327e-24
ENSG00000177301	KCNA2	5.68951	0.369646	5.72888e-25	9.91653e-24
ENSG00000172548	NIPAL4	2.21345	3.25103	6.21494e-25	1.0745e-23
ENSG00000163053	SLC16A14	3.46859	1.80499	6.22704e-25	1.0753e-23
ENSG00000105664	COMP	5.06106	0.653227	6.6932e-25	1.15442e-23
ENSG00000150556	LYPD6B	4.66282	0.964525	7.09575e-25	1.22239e-23
ENSG00000152137	HSPB8	1.67169	4.87681	7.46126e-25	1.28382e-23
ENSG00000182162	P2RY8	6.79434	0.155088	7.94662e-25	1.3657e-23
ENSG00000108244	KRT23	7.05086	0.390992	7.99836e-25	1.37296e-23
ENSG00000107105	ELAVL2	5.17669	1.41959	8.01052e-25	1.37341e-23
ENSG00000196169	KIF19	6.46238	0.592054	8.10527e-25	1.388e-23
ENSG00000005249	PRKAR2B	1.48551	5.04223	8.40973e-25	1.43843e-23
ENSG00000167757	KLK11	8.62596	0.0216969	8.65707e-25	1.47899e-23
ENSG00000013016	EHD3	1.26361	5.35884	8.96593e-25	1.52994e-23
ENSG00000108830	RND2	3.72419	1.29288	9.59323e-25	1.63504e-23
ENSG00000111252	SH2B3	1.57222	4.31945	9.98542e-25	1.69988e-23
ENSG00000183578	TNFAIP8L3	3.45619	2.36845	1.04259e-24	1.77278e-23
ENSG00000198157	HMGN5	2.35022	3.22819	1.14641e-24	1.947e-23
ENSG00000107562	CXCL12	5.06568	1.69092	1.40062e-24	2.37595e-23
ENSG00000111261	MANSC1	1.61315	4.37914	1.40579e-24	2.38191e-23
ENSG00000169594	BNC1	4.03786	1.25059	1.49477e-24	2.52686e-23
ENSG00000112655	PTK7	1.3835	5.12545	1.49484e-24	2.52686e-23
ENSG00000115380	EFEMP1	1.632	5.01151	1.72284e-24	2.90886e-23
ENSG00000180336	C17orf104	1.32114	5.63034	1.76091e-24	2.96965e-23
ENSG00000182621	PLCB1	2.00364	3.5307	1.76596e-24	2.97247e-23
ENSG00000149582	TMEM25	4.51989	0.829728	1.7667e-24	2.97247e-23
ENSG00000164932	CTHRC1	3.36336	1.44694	1.77414e-24	2.98151e-23
ENSG00000179862	CITED4	1.29968	5.7859	1.78249e-24	2.99204e-23
ENSG00000114455	HHLA2	3.62725	1.13884	1.80081e-24	3.01928e-23
ENSG00000107147	KCNT1	8.97348	0.341519	1.85157e-24	3.10079e-23
ENSG00000164841	TMEM74	3.46456	1.52821	2.01241e-24	3.36623e-23
ENSG00000154134	ROBO3	2.05788	3.85795	2.23878e-24	3.74056e-23
ENSG00000196932	TMEM26	4.81028	0.628598	2.29978e-24	3.83802e-23
ENSG00000077092	RARB	-1.6115	4.52427	2.3169e-24	3.86213e-23
ENSG00000117595	IRF6	3.66119	1.2226	2.48741e-24	4.14157e-23
ENSG00000162344	FGF19	4.33778	1.01678	2.61199e-24	4.34398e-23
ENSG00000125462	C1orf61	3.07738	1.89044	2.74262e-24	4.5518e-23
ENSG00000049089	COL9A2	4.62244	0.788611	2.74327e-24	4.5518e-23
ENSG00000165349	SLC7A3	6.89111	0.250997	2.9587e-24	4.90363e-23
ENSG00000146966	DENND2A	3.67611	1.81309	3.0217e-24	5.00228e-23
ENSG00000054219	LY75	6.12161	0.755964	3.14696e-24	5.20367e-23
ENSG00000179148	ALOXE3	3.01913	1.9902	3.22055e-24	5.31925e-23
ENSG00000162782	TDRD5	4.17704	1.15656	3.25973e-24	5.37353e-23
ENSG00000138622	HCN4	2.46946	2.8732	3.26086e-24	5.37353e-23
ENSG00000144119	C1QL2	9.30023	0.648514	3.51701e-24	5.78901e-23
ENSG00000089199	CHGB	2.29829	4.77431	3.61268e-24	5.93971e-23
ENSG00000216490	IFI30	1.41805	4.74709	3.8581e-24	6.33599e-23
ENSG00000107957	SH3PXD2A	1.81602	4.9121	3.88461e-24	6.37227e-23
ENSG00000153563	CD8A	2.98238	2.60814	4.19405e-24	6.87204e-23
ENSG00000242173	ARHGDIG	2.77648	2.46719	4.24101e-24	6.9411e-23
ENSG00000183128	CALHM3	4.47399	1.02432	4.40979e-24	7.20915e-23
ENSG00000132718	SYT11	2.16743	3.82163	4.72611e-24	7.71752e-23
ENSG00000108932	SLC16A6	3.12621	2.40471	4.77904e-24	7.79513e-23
ENSG00000164089	ETNPPL	3.61724	2.20312	5.47757e-24	8.92441e-23
ENSG00000163293	NIPAL1	3.23804	2.75886	5.72912e-24	9.32372e-23
ENSG00000140519	RHCG	2.5176	3.03249	5.80601e-24	9.43821e-23
ENSG00000118402	ELOVL4	1.87567	3.7006	5.9843e-24	9.71707e-23
ENSG00000222040	ADRA2B	3.95675	1.31298	6.01838e-24	9.76142e-23
ENSG00000072071	LPHN1	1.70505	5.39304	6.23524e-24	1.01018e-22
ENSG00000111199	TRPV4	6.11512	0.280603	6.32503e-24	1.02358e-22
ENSG00000168993	CPLX1	2.9263	2.35074	6.93538e-24	1.12109e-22
ENSG00000197249	SERPINA1	2.88746	1.90895	7.27253e-24	1.17427e-22
ENSG00000157782	CABP1	3.4108	1.40153	7.53897e-24	1.21593e-22
ENSG00000075673	ATP12A	5.3614	0.419341	7.56438e-24	1.21867e-22
ENSG00000165862	PNLIPRP2	4.64106	0.655061	7.60827e-24	1.22437e-22
ENSG00000106327	TFR2	2.3702	2.84953	7.79712e-24	1.25336e-22
ENSG00000164929	BAALC	6.82403	0.186889	7.90443e-24	1.2692e-22
ENSG00000229544	NKX1-2	4.78432	0.92947	8.25341e-24	1.32376e-22
ENSG00000235688		6.02422	0.19542	8.6599e-24	1.38741e-22
ENSG00000139438	FAM222A	1.8579	3.80187	8.89052e-24	1.42278e-22
ENSG00000175985	PLEKHD1	5.21863	0.567551	9.02632e-24	1.44291e-22
ENSG00000169218	RSPO1	4.09977	0.894316	9.13553e-24	1.45875e-22
ENSG00000123338	NCKAP1L	4.91474	0.89798	1.0121e-23	1.61433e-22
ENSG00000105289	TJP3	1.85897	4.47894	1.04842e-23	1.67041e-22
ENSG00000180875	GREM2	2.59748	3.01886	1.06135e-23	1.68914e-22
ENSG00000167306	MYO5B	1.57651	5.12449	1.06549e-23	1.69385e-22
ENSG00000104967	NOVA2	3.79505	1.71375	1.125e-23	1.78649e-22
ENSG00000174059	CD34	5.43355	0.477192	1.20202e-23	1.90671e-22
ENSG00000156140	ADAMTS3	4.59764	0.608351	1.22676e-23	1.94381e-22
ENSG00000186188	FFAR4	3.3767	2.06749	1.25862e-23	1.9921e-22
ENSG00000114646	CSPG5	2.10756	3.59029	1.34046e-23	2.11931e-22
ENSG00000165816	VWA2	5.372	0.692605	1.36108e-23	2.14955e-22
ENSG00000064763	FAR2	4.13267	1.08397	1.43894e-23	2.27004e-22
ENSG00000172794	RAB37	2.0937	3.64059	1.4949e-23	2.35573e-22
ENSG00000122694	GLIPR2	1.87296	4.22209	1.76962e-23	2.78561e-22
ENSG00000155980	KIF5A	2.45488	2.58492	1.81265e-23	2.84864e-22
ENSG00000179673	RPRML	3.5647	1.34138	1.81361e-23	2.84864e-22
ENSG00000095587	TLL2	3.3457	1.76222	1.9336e-23	3.03379e-22
ENSG00000074410	CA12	-1.30326	9.82757	1.98541e-23	3.11169e-22
ENSG00000137463	MGARP	3.29975	1.6576	2.20132e-23	3.44635e-22
ENSG00000239620		9.14014	0.503128	2.29279e-23	3.58566e-22
ENSG00000162676	GFI1	3.91189	1.12488	2.3932e-23	3.73864e-22
ENSG00000183454	GRIN2A	9.03182	0.399338	2.47322e-23	3.85945e-22
ENSG00000157404	KIT	4.76456	1.30395	2.60806e-23	4.06547e-22
ENSG00000187867	PALM3	2.96398	4.13239	2.64989e-23	4.12621e-22
ENSG00000167759	KLK13	5.53069	0.216905	2.67377e-23	4.15892e-22
ENSG00000145284	SCD5	1.37812	5.10117	2.72676e-23	4.23676e-22
ENSG00000187848	P2RX2	5.8289	0.857302	2.99951e-23	4.65553e-22
ENSG00000102003	SYP	1.60581	4.44436	3.3007e-23	5.1175e-22
ENSG00000228594	C1orf233	1.51142	4.48511	3.45956e-23	5.35804e-22
ENSG00000121207	LRAT	3.81305	1.53743	3.63158e-23	5.61843e-22
ENSG00000184005	ST6GALNAC3	2.85492	2.45802	4.06723e-23	6.28568e-22
ENSG00000117280	RAB7L1	1.38571	5.49806	4.34765e-23	6.71185e-22
ENSG00000130600	H19	2.13271	5.5982	4.47458e-23	6.90043e-22
ENSG00000189001	SBSN	4.31412	1.5091	4.49996e-23	6.93216e-22
ENSG00000116032	GRIN3B	1.85295	3.67454	4.84551e-23	7.4565e-22
ENSG00000166148	AVPR1A	5.2365	0.302402	4.97736e-23	7.65123e-22
ENSG00000170231	FABP6	3.23976	1.52352	5.5007e-23	8.44672e-22
ENSG00000006210	CX3CL1	4.5366	0.550876	6.01181e-23	9.22173e-22
ENSG00000205002	AARD	3.87791	0.872326	6.13159e-23	9.39547e-22
ENSG00000169071	ROR2	2.36719	3.16075	7.29352e-23	1.1164e-21
ENSG00000119139	TJP2	1.82504	4.13543	7.40986e-23	1.13301e-21
ENSG00000166147	FBN1	1.66505	4.24599	7.49316e-23	1.14453e-21
ENSG00000188404	SELL	3.78354	1.22121	7.61975e-23	1.16264e-21
ENSG00000130303	BST2	3.95155	1.00948	7.95561e-23	1.2126e-21
ENSG00000171877	FRMD5	2.61326	2.41747	8.34734e-23	1.27096e-21
ENSG00000058091	CDK14	3.01963	2.48938	8.48911e-23	1.29119e-21
ENSG00000139874	SSTR1	9.11397	0.473515	9.32868e-23	1.41739e-21
ENSG00000183837	PNMA3	4.03805	1.38365	9.4625e-23	1.43621e-21
ENSG00000137142	IGFBPL1	2.2218	3.30166	1.02199e-22	1.54953e-21
ENSG00000107317	PTGDS	4.00535	0.996213	1.02635e-22	1.55451e-21
ENSG00000103522	IL21R	5.13793	1.88374	1.03578e-22	1.56715e-21
ENSG00000159871	LYPD5	8.59238	-0.0078914	1.04341e-22	1.57704e-21
ENSG00000198168	SVIP	1.40957	5.05631	1.11958e-22	1.69039e-21
ENSG00000182771	GRID1	2.09547	3.68631	1.2132e-22	1.82982e-21
ENSG00000136960	ENPP2	8.81459	0.200539	1.25035e-22	1.88389e-21
ENSG00000058085	LAMC2	2.2692	5.04203	1.27516e-22	1.91926e-21
ENSG00000164379	FOXQ1	2.21483	3.05995	1.28419e-22	1.93084e-21
ENSG00000147231	CXorf57	2.18676	3.40147	1.31157e-22	1.96995e-21
ENSG00000185519	FAM131C	1.92535	3.53208	1.35989e-22	2.0404e-21
ENSG00000164176	EDIL3	4.43136	1.92977	1.37208e-22	2.05655e-21
ENSG00000171532	NEUROD2	8.7486	0.136756	1.39821e-22	2.09355e-21
ENSG00000043143	PHF15	-1.21268	5.80897	1.40017e-22	2.09431e-21
ENSG00000131668	BARX1	2.31883	3.93449	1.40799e-22	2.10382e-21
ENSG00000204970	PCDHA1	3.00558	2.09788	1.43422e-22	2.14079e-21
ENSG00000104447	TRPS1	3.15908	1.38024	1.49515e-22	2.22943e-21
ENSG00000102349	KLF8	3.85824	0.854746	1.52664e-22	2.27403e-21
ENSG00000136167	LCP1	3.40249	1.91204	1.5632e-22	2.32609e-21
ENSG00000110427	KIAA1549L	1.44758	4.52764	1.65226e-22	2.45607e-21
ENSG00000198626	RYR2	4.25731	1.22277	1.65881e-22	2.46328e-21
ENSG00000104921	FCER2	8.88147	0.262465	1.802e-22	2.67315e-21
ENSG00000129152	MYOD1	8.63983	0.0367683	1.81891e-22	2.69546e-21
ENSG00000173227	SYT12	2.02844	3.80478	1.90802e-22	2.82462e-21
ENSG00000189058	APOD	3.054	1.96109	2.03336e-22	3.00708e-21
ENSG00000182103	FAM181B	3.53646	0.995361	2.04985e-22	3.02836e-21
ENSG00000130775	THEMIS2	2.73544	2.01638	2.06455e-22	3.04696e-21
ENSG00000158473	CD1D	5.4421	0.496061	2.12256e-22	3.12936e-21
ENSG00000154655	L3MBTL4	4.04673	0.746827	2.18251e-22	3.21447e-21
ENSG00000181143	MUC16	2.98373	1.96903	2.261e-22	3.32667e-21
ENSG00000111424	VDR	2.09888	3.1088	2.34585e-22	3.448e-21
ENSG00000103740	ACSBG1	4.54653	1.50204	2.39645e-22	3.51878e-21
ENSG00000121900	TMEM54	1.41641	5.03164	2.55872e-22	3.75322e-21
ENSG00000198948	MFAP3L	1.67462	4.13357	2.66952e-22	3.91177e-21
ENSG00000140470	ADAMTS17	4.39997	0.848374	2.72054e-22	3.98248e-21
ENSG00000134602		1.15762	5.57366	2.74974e-22	4.02114e-21
ENSG00000138316	ADAMTS14	3.61969	1.0122	2.91745e-22	4.26208e-21
ENSG00000105989	WNT2	5.6212	0.297478	2.95772e-22	4.31653e-21
ENSG00000167614	TTYH1	4.84852	0.653224	3.0548e-22	4.45371e-21
ENSG00000178597	PSAPL1	3.55016	2.84904	3.06379e-22	4.4623e-21
ENSG00000159450	TCHH	3.49784	1.52148	3.06814e-22	4.46412e-21
ENSG00000162009	SSTR5	3.95997	2.10298	3.26323e-22	4.7432e-21
ENSG00000149256	TENM4	2.87091	2.50558	3.36409e-22	4.88487e-21
ENSG00000158220	ESYT3	2.81763	2.2957	3.39486e-22	4.9246e-21
ENSG00000138166	DUSP5	-1.23907	6.17535	3.41095e-22	4.94297e-21
ENSG00000230316	FEZF1-AS1	6.54769	-0.0663043	3.52453e-22	5.10244e-21
ENSG00000156299	TIAM1	2.56007	3.43398	3.57536e-22	5.17082e-21
ENSG00000122176	FMOD	6.77707	0.134163	3.75322e-22	5.42261e-21
ENSG00000169083	AR	-1.11605	6.142	3.76792e-22	5.43841e-21
ENSG00000131650	KREMEN2	2.02187	3.33021	3.85677e-22	5.56108e-21
ENSG00000123095	BHLHE41	3.63142	1.02737	3.95823e-22	5.70167e-21
ENSG00000101347	SAMHD1	1.15492	5.60533	4.05128e-22	5.82988e-21
ENSG00000187994	RINL	1.85636	3.69805	4.15913e-22	5.97912e-21
ENSG00000240225	ZNF542	2.74092	2.63919	4.18649e-22	6.01246e-21
ENSG00000078596	ITM2A	4.38373	0.831291	4.20055e-22	6.02664e-21
ENSG00000184368	MAP7D2	1.55661	5.06647	4.49113e-22	6.43714e-21
ENSG00000187902	SHISA7	5.42174	0.46683	4.735e-22	6.77993e-21
ENSG00000155324	GRAMD3	3.4678	1.22538	4.83831e-22	6.92099e-21
ENSG00000188153	COL4A5	1.35804	4.82092	4.97301e-22	7.10663e-21
ENSG00000115361	ACADL	2.85996	1.72314	4.98466e-22	7.11622e-21
ENSG00000226887	ERVMER34-1	2.46612	2.85841	5.10349e-22	7.27866e-21
ENSG00000181409	AATK	2.79255	2.22913	5.37701e-22	7.66117e-21
ENSG00000060140	STYK1	2.59115	2.10397	5.40073e-22	7.68738e-21
ENSG00000147206	NXF3	6.57	-0.046717	5.50604e-22	7.82955e-21
ENSG00000164199	GPR98	3.42243	1.7602	5.52257e-22	7.84532e-21
ENSG00000162639	HENMT1	2.16817	3.26332	5.63516e-22	7.99738e-21
ENSG00000205336	GPR56	1.20586	6.95377	5.70878e-22	8.0939e-21
ENSG00000154764	WNT7A	6.57129	0.686142	5.7671e-22	8.16854e-21
ENSG00000148677	ANKRD1	2.69111	5.47089	5.78316e-22	8.18326e-21
ENSG00000221818	EBF2	6.22363	0.375399	5.82702e-22	8.23723e-21
ENSG00000249196		2.72604	2.38672	5.92241e-22	8.36388e-21
ENSG00000165186	PTCHD1	5.71114	0.739573	6.35763e-22	8.96973e-21
ENSG00000101638	ST8SIA5	6.73578	0.105175	6.90119e-22	9.7271e-21
ENSG00000159640	ACE	2.78015	1.94985	6.94847e-22	9.78418e-21
ENSG00000140600	SH3GL3	4.41427	0.732489	6.96782e-22	9.80186e-21
ENSG00000140563	MCTP2	4.26125	0.826537	7.00831e-22	9.84921e-21
ENSG00000158258	CLSTN2	3.65915	1.52614	7.18338e-22	1.00854e-20
ENSG00000176533	GNG7	3.74969	1.4359	7.23501e-22	1.0148e-20
ENSG00000137727	ARHGAP20	4.24782	0.703663	7.3773e-22	1.03375e-20
ENSG00000164251	F2RL1	1.31116	6.66515	7.57553e-22	1.0605e-20
ENSG00000182578	CSF1R	4.75997	0.381048	7.59131e-22	1.06168e-20
ENSG00000135424	ITGA7	1.95476	3.47026	7.67005e-22	1.07165e-20
ENSG00000187672	ERC2	4.53234	0.559397	7.79943e-22	1.08867e-20
ENSG00000138741	TRPC3	4.96087	0.327727	8.13631e-22	1.13445e-20
ENSG00000196139	AKR1C3	-1.21936	10.2493	8.14309e-22	1.13445e-20
ENSG00000026751	SLAMF7	3.62265	1.3537	8.35171e-22	1.16239e-20
ENSG00000163995	ABLIM2	3.08572	2.06082	8.7088e-22	1.21092e-20
ENSG00000111181	SLC6A12	4.34092	0.671591	8.99764e-22	1.24987e-20
ENSG00000187601	MAGEH1	1.9276	3.592	9.1123e-22	1.26458e-20
ENSG00000173376	NDNF	3.45859	1.58994	9.285e-22	1.28731e-20
ENSG00000167749	KLK4	6.53694	-0.0757908	9.54692e-22	1.32235e-20
ENSG00000075429	CACNG5	4.57634	0.407825	1.0069e-21	1.39333e-20
ENSG00000114948	ADAM23	1.14243	6.18467	1.03642e-21	1.43281e-20
ENSG00000141506	PIK3R5	5.00029	0.371019	1.08252e-21	1.49511e-20
ENSG00000165516	KLHDC2	-1.16882	5.37334	1.09662e-21	1.51313e-20
ENSG00000132326	PER2	-1.6121	3.97935	1.13869e-21	1.56967e-20
ENSG00000164509	IL31RA	3.72658	1.03908	1.14877e-21	1.58205e-20
ENSG00000185052	SLC24A3	5.09075	0.448798	1.16332e-21	1.60057e-20
ENSG00000038945	MSR1	8.78748	0.174768	1.2368e-21	1.70004e-20
ENSG00000138623	SEMA7A	2.94404	2.09368	1.31088e-21	1.80015e-20
ENSG00000122824	NUDT10	2.7822	2.63638	1.35081e-21	1.85322e-20
ENSG00000188921	PTPLAD2	2.37042	2.776	1.40428e-21	1.92474e-20
ENSG00000198108	CHSY3	5.80246	0.463484	1.43327e-21	1.96261e-20
ENSG00000163435	ELF3	-1.17629	7.22129	1.4951e-21	2.04534e-20
ENSG00000124780	KCNK17	6.01277	0.177231	1.54405e-21	2.10889e-20
ENSG00000146090	RASGEF1C	3.73755	1.11754	1.54448e-21	2.10889e-20
ENSG00000164484	TMEM200A	4.80615	0.802344	1.69362e-21	2.31035e-20
ENSG00000027869	SH2D2A	2.44204	2.7885	1.7277e-21	2.35461e-20
ENSG00000236154		5.31284	0.670753	1.73595e-21	2.36362e-20
ENSG00000168671	UGT3A2	7.06228	0.408328	1.76327e-21	2.39854e-20
ENSG00000185811	IKZF1	4.70811	0.711193	1.83012e-21	2.48713e-20
ENSG00000175832	ETV4	1.17235	6.13144	1.83975e-21	2.49787e-20
ENSG00000162946	DISC1	2.78339	2.04837	1.91632e-21	2.59938e-20
ENSG00000173083	HPSE	1.7279	3.66248	1.96099e-21	2.65747e-20
ENSG00000121005	CRISPLD1	2.80896	2.99171	1.96368e-21	2.65862e-20
ENSG00000186310	NAP1L3	2.95535	2.20875	2.01005e-21	2.71885e-20
ENSG00000109861	CTSC	1.13039	6.99979	2.18837e-21	2.95728e-20
ENSG00000256008		5.46234	0.169702	2.24257e-21	3.02768e-20
ENSG00000111186	WNT5B	2.74857	2.16624	2.33149e-21	3.14479e-20
ENSG00000225978	HAR1A	4.80569	0.629207	2.38474e-21	3.2136e-20
ENSG00000134917	ADAMTS8	2.87045	2.63716	2.49881e-21	3.36418e-20
ENSG00000136828	RALGPS1	1.56561	4.3483	2.52703e-21	3.399e-20
ENSG00000167037	SGSM1	2.29212	2.70555	2.53158e-21	3.40195e-20
ENSG00000091592	NLRP1	3.79149	1.03376	2.60251e-21	3.494e-20
ENSG00000157765	SLC34A2	6.16965	0.326403	2.61156e-21	3.50289e-20
ENSG00000105668	UPK1A	2.73017	2.07504	2.65481e-21	3.5576e-20
ENSG00000153982	GDPD1	2.15704	2.8611	2.75737e-21	3.6916e-20
ENSG00000161682	FAM171A2	1.48311	4.8136	2.80313e-21	3.74938e-20
ENSG00000159753	RLTPR	2.56615	2.85587	2.88116e-21	3.85018e-20
ENSG00000186115	CYP4F2	3.50743	2.22854	3.1257e-21	4.17309e-20
ENSG00000106066	CPVL	2.84963	2.76053	3.33498e-21	4.44839e-20
ENSG00000133067	LGR6	3.13847	1.58104	3.47597e-21	4.63216e-20
ENSG00000248538		3.46991	1.11397	3.53217e-21	4.70272e-20
ENSG00000184905	TCEAL2	6.96107	0.310877	3.65274e-21	4.85875e-20
ENSG00000104892	KLC3	3.21813	3.0597	3.81018e-21	5.0635e-20
ENSG00000065621	GSTO2	2.41365	2.58216	4.2192e-21	5.60191e-20
ENSG00000163359	COL6A3	3.06688	1.95094	4.24358e-21	5.62909e-20
ENSG00000042980	ADAM28	4.62714	0.937113	4.35371e-21	5.76986e-20
ENSG00000155961	RAB39B	2.2433	3.07594	4.37422e-21	5.79172e-20
ENSG00000115590	IL1R2	2.06985	3.14408	4.39453e-21	5.81328e-20
ENSG00000204054	LINC00963	1.4045	5.50153	4.57834e-21	6.05088e-20
ENSG00000034053	APBA2	1.12327	5.53608	4.6192e-21	6.09929e-20
ENSG00000221866	PLXNA4	3.48712	1.54487	4.78649e-21	6.3144e-20
ENSG00000198133	TMEM229B	2.72986	1.9624	4.81543e-21	6.34677e-20
ENSG00000182389	CACNB4	2.42524	2.31976	5.19262e-21	6.83766e-20
ENSG00000145824	CXCL14	5.08587	1.20537	5.41388e-21	7.12251e-20
ENSG00000120278	PLEKHG1	2.54486	2.38839	6.42904e-21	8.45036e-20
ENSG00000196368	NUDT11	1.54323	4.21004	6.56155e-21	8.61667e-20
ENSG00000061918	GUCY1B3	2.50896	2.51797	6.60445e-21	8.66511e-20
ENSG00000149927	DOC2A	1.70919	4.23049	6.72709e-21	8.81799e-20
ENSG00000161082	CELF5	2.65847	2.27489	6.97916e-21	9.1401e-20
ENSG00000171596	NMUR1	4.27373	0.470659	7.12904e-21	9.32792e-20
ENSG00000029534	ANK1	2.20648	2.75659	7.17738e-21	9.38266e-20
ENSG00000110675	ELMOD1	4.31813	0.774782	7.59408e-21	9.91839e-20
ENSG00000144843	ADPRH	2.57991	2.96207	7.89606e-21	1.03035e-19
ENSG00000255571	LINC00925	3.36869	1.18737	7.92093e-21	1.03266e-19
ENSG00000130413	STK33	2.44606	2.31338	7.93552e-21	1.03362e-19
ENSG00000133878	DUSP26	4.72069	0.345533	8.09587e-21	1.05356e-19
ENSG00000185101	ANO9	3.23646	2.06525	8.74454e-21	1.13695e-19
ENSG00000167011	NAT16	4.35069	0.387541	9.31022e-21	1.20941e-19
ENSG00000165810	BTNL9	2.14616	3.33184	9.6525e-21	1.25274e-19
ENSG00000131095	GFAP	3.22732	1.10409	9.66841e-21	1.25368e-19
ENSG00000157470	FAM81A	1.29769	5.82447	9.77611e-21	1.2665e-19
ENSG00000147100	SLC16A2	1.16971	5.35857	9.85437e-21	1.27549e-19
ENSG00000137449	CPEB2	-1.60432	4.99657	1.0097e-20	1.3051e-19
ENSG00000175697	GPR156	3.42186	1.06904	1.01012e-20	1.3051e-19
ENSG00000231389	HLA-DPA1	3.69548	0.933591	1.04126e-20	1.34413e-19
ENSG00000138028	CGREF1	1.38111	4.71389	1.0645e-20	1.3729e-19
ENSG00000206538	VGLL3	1.38913	4.81959	1.1221e-20	1.44589e-19
ENSG00000007314	SCN4A	4.00309	0.709903	1.16222e-20	1.49625e-19
ENSG00000167754	KLK5	6.15961	0.313522	1.32825e-20	1.70847e-19
ENSG00000085117	CD82	2.00334	3.02493	1.37143e-20	1.76244e-19
ENSG00000105549	THEG	5.1394	0.210553	1.39428e-20	1.79022e-19
ENSG00000135406	PRPH	2.96327	2.28611	1.40752e-20	1.80561e-19
ENSG00000128040	SPINK2	5.77528	-0.034806	1.41339e-20	1.81153e-19
ENSG00000163565	IFI16	2.20727	2.79353	1.42735e-20	1.82779e-19
ENSG00000113211	PCDHB6	2.42181	2.60303	1.46587e-20	1.87545e-19
ENSG00000182022	CHST15	1.25971	4.97934	1.47428e-20	1.88352e-19
ENSG00000184792	OSBP2	1.76734	4.46064	1.47479e-20	1.88352e-19
ENSG00000157110	RBPMS	-1.13424	6.08251	1.49504e-20	1.9077e-19
ENSG00000110057	UNC93B1	-1.14977	6.60959	1.53261e-20	1.95391e-19
ENSG00000176049	JAKMIP2	5.98041	0.631033	1.54097e-20	1.96284e-19
ENSG00000086300	SNX10	1.31145	5.23817	1.54407e-20	1.96504e-19
ENSG00000070729	CNGB1	3.85192	0.574704	1.57847e-20	2.00706e-19
ENSG00000175352	NRIP3	2.56657	3.19556	1.6305e-20	2.07138e-19
ENSG00000099864	PALM	1.05732	5.81449	1.71027e-20	2.17081e-19
ENSG00000145911	N4BP3	2.98107	3.41863	1.7446e-20	2.21243e-19
ENSG00000103888	KIAA1199	2.69235	2.38632	2.03309e-20	2.57603e-19
ENSG00000041982	TNC	3.99815	0.798946	2.10544e-20	2.66535e-19
ENSG00000166446	CDYL2	4.54823	1.06776	2.18539e-20	2.76414e-19
ENSG00000185155	MIXL1	8.21012	-0.353443	2.23343e-20	2.82242e-19
ENSG00000144485	HES6	1.51395	4.56068	2.24696e-20	2.83703e-19
ENSG00000008517	IL32	2.37289	2.487	2.25527e-20	2.84503e-19
ENSG00000102409	BEX4	2.57442	1.97257	2.33065e-20	2.93756e-19
ENSG00000129910	CDH15	5.27599	-0.00528583	2.51514e-20	3.16732e-19
ENSG00000169302	STK32A	5.04448	0.405936	2.58102e-20	3.24744e-19
ENSG00000184731	FAM110C	1.80584	3.46599	2.59081e-20	3.25692e-19
ENSG00000115705	TPO	5.74007	-0.0593575	2.61065e-20	3.27901e-19
ENSG00000128203	ASPHD2	2.19483	2.77913	2.62259e-20	3.29113e-19
ENSG00000142623	PADI1	2.37448	2.75537	2.64847e-20	3.32072e-19
ENSG00000144481	TRPM8	3.0446	1.42827	2.79818e-20	3.50539e-19
ENSG00000054179	ENTPD2	2.88276	3.52356	2.91014e-20	3.64248e-19
ENSG00000105835	NAMPT	-1.13269	7.1248	3.27403e-20	4.09438e-19
ENSG00000136378	ADAMTS7	1.64796	4.14184	3.31463e-20	4.14156e-19
ENSG00000057294	PKP2	1.27809	4.76124	3.32569e-20	4.15179e-19
ENSG00000001084	GCLC	-1.31773	8.10219	3.50781e-20	4.37536e-19
ENSG00000135114	OASL	3.37218	1.69084	3.51786e-20	4.3841e-19
ENSG00000138646	HERC5	1.62777	4.51697	3.63298e-20	4.52365e-19
ENSG00000070182	SPTB	1.58961	4.33647	3.67371e-20	4.57042e-19
ENSG00000182901	RGS7	5.19571	0.532935	3.6954e-20	4.59344e-19
ENSG00000101850	GPR143	4.56117	0.197631	3.78251e-20	4.69768e-19
ENSG00000106484	MEST	1.12111	6.47871	3.95233e-20	4.90435e-19
ENSG00000214336	FOXI3	3.81916	1.51839	4.1589e-20	5.15625e-19
ENSG00000076344	RGS11	1.88703	3.33069	4.32971e-20	5.36341e-19
ENSG00000180818	HOXC10	2.06117	2.71638	4.39868e-20	5.44417e-19
ENSG00000105613	MAST1	2.14255	2.74863	4.42448e-20	5.47141e-19
ENSG00000148680	HTR7	3.91296	1.12866	4.52238e-20	5.58767e-19
ENSG00000143469	SYT14	5.69	0.360047	4.55252e-20	5.6201e-19
ENSG00000138606	SHF	2.25298	2.67281	4.63831e-20	5.72111e-19
ENSG00000198681	MAGEA1	5.20298	0.795182	4.70378e-20	5.79691e-19
ENSG00000130158	DOCK6	1.18821	5.45626	5.00148e-20	6.15852e-19
ENSG00000174951	FUT1	3.67038	1.356	5.0443e-20	6.20595e-19
ENSG00000184860	SDR42E1	2.75715	1.80169	5.40322e-20	6.64186e-19
ENSG00000197991	PCDH20	3.19974	1.26879	6.15958e-20	7.56516e-19
ENSG00000105251	SHD	4.65973	0.301904	6.43647e-20	7.8985e-19
ENSG00000168209	DDIT4	-1.27893	7.85421	7.06029e-20	8.65666e-19
ENSG00000179913	B3GNT3	1.46492	4.86609	7.25231e-20	8.88454e-19
ENSG00000130768	SMPDL3B	2.06427	3.19828	7.63299e-20	9.34296e-19
ENSG00000130038	EFCAB4B	3.10381	1.64613	8.08973e-20	9.89362e-19
ENSG00000140968	IRF8	3.77694	0.785542	8.96513e-20	1.09549e-18
ENSG00000161638	ITGA5	1.38611	6.36085	9.0756e-20	1.10805e-18
ENSG00000204103	MAFB	4.93151	0.307326	9.89188e-20	1.20669e-18
ENSG00000122025	FLT3	5.48075	0.179775	1.03239e-19	1.25833e-18
ENSG00000164125	FAM198B	2.7678	2.98566	1.04965e-19	1.27828e-18
ENSG00000003147	ICA1	1.8804	3.21401	1.17229e-19	1.42643e-18
ENSG00000142657	PGD	-1.19712	10.4436	1.2938e-19	1.57296e-18
ENSG00000096088	PGC	5.15072	-0.11642	1.33763e-19	1.62487e-18
ENSG00000166165	CKB	2.11142	6.75251	1.47059e-19	1.78488e-18
ENSG00000148204	CRB2	3.92187	0.529487	1.51181e-19	1.83337e-18
ENSG00000204381	LAYN	3.41466	1.45733	1.72009e-19	2.0842e-18
ENSG00000150722	PPP1R1C	2.79691	1.46183	1.79534e-19	2.17355e-18
ENSG00000183196	CHST6	3.44531	2.86718	1.80306e-19	2.18107e-18
ENSG00000188488	SERPINA5	4.64377	0.458672	1.81348e-19	2.19183e-18
ENSG00000223865	HLA-DPB1	5.21496	-0.0699098	1.83035e-19	2.21037e-18
ENSG00000121316	PLBD1	1.96165	3.06691	1.83296e-19	2.21167e-18
ENSG00000171564	FGB	-2.2418	5.30125	1.85836e-19	2.24044e-18
ENSG00000152377	SPOCK1	1.69552	5.10397	1.97963e-19	2.38465e-18
ENSG00000171219	CDC42BPG	1.81639	3.39842	2.05505e-19	2.47344e-18
ENSG00000140465	CYP1A1	3.87951	0.498709	2.06456e-19	2.48281e-18
ENSG00000164823	OSGIN2	-1.2279	7.15769	2.06908e-19	2.48617e-18
ENSG00000187210	GCNT1	1.51394	3.99595	2.08022e-19	2.49747e-18
ENSG00000165556	CDX2	2.92731	1.72055	2.17016e-19	2.60329e-18
ENSG00000112333	NR2E1	5.67384	-0.124922	2.20308e-19	2.64058e-18
ENSG00000006071	ABCC8	1.79621	3.40918	2.22661e-19	2.66657e-18
ENSG00000172348	RCAN2	6.33503	0.478046	2.25873e-19	2.70279e-18
ENSG00000249790		4.37333	1.32827	2.2814e-19	2.72765e-18
ENSG00000171051	FPR1	4.67709	0.510698	2.65512e-19	3.17185e-18
ENSG00000126500	FLRT1	2.86547	1.38731	2.66404e-19	3.17987e-18
ENSG00000185112	FAM43A	2.27135	2.43858	2.72422e-19	3.24901e-18
ENSG00000143891	GALM	-1.13075	5.51499	2.74978e-19	3.27678e-18
ENSG00000095777	MYO3A	3.30678	0.97519	2.84668e-19	3.38945e-18
ENSG00000116132	PRRX1	5.29354	0.357501	2.88931e-19	3.43737e-18
ENSG00000162777	DENND2D	2.7277	2.10196	2.92841e-19	3.48102e-18
ENSG00000157510	AFAP1L1	1.32796	4.58044	2.94833e-19	3.50181e-18
ENSG00000198753	PLXNB3	2.26499	2.84502	2.99665e-19	3.55627e-18
ENSG00000187664	HAPLN4	4.38555	0.571908	3.02415e-19	3.58596e-18
ENSG00000081059	TCF7	1.56308	4.601	3.0337e-19	3.59433e-18
ENSG00000221869	CEBPD	-1.42452	5.52126	3.30359e-19	3.91088e-18
ENSG00000071246	VASH1	1.20656	5.04399	3.63068e-19	4.29457e-18
ENSG00000072163	LIMS2	2.1569	2.51417	3.64376e-19	4.3065e-18
ENSG00000047597	XK	1.94522	3.34586	3.67746e-19	4.34278e-18
ENSG00000119771	KLHL29	1.47251	4.60177	3.96364e-19	4.67691e-18
ENSG00000154358	OBSCN	1.05571	5.53297	4.04158e-19	4.76497e-18
ENSG00000167178	ISLR2	4.86531	-0.0320682	4.09659e-19	4.82588e-18
ENSG00000196132	MYT1	2.76998	1.88513	4.12158e-19	4.85135e-18
ENSG00000164976	KIAA1161	1.04154	6.1169	4.26042e-19	5.01069e-18
ENSG00000078900	TP73	3.01594	1.49312	4.27453e-19	5.02319e-18
ENSG00000167619	TMEM145	1.84526	3.72611	4.41273e-19	5.18137e-18
ENSG00000178882	FAM101A	4.61385	0.0235825	4.4907e-19	5.26637e-18
ENSG00000100346	CACNA1I	3.22831	1.6226	4.49243e-19	5.26637e-18
ENSG00000188763	FZD9	2.08662	2.91816	4.74955e-19	5.56327e-18
ENSG00000128849	CGNL1	1.46893	4.09243	4.90224e-19	5.73745e-18
ENSG00000099256	PRTFDC1	1.91954	3.25512	5.09105e-19	5.95359e-18
ENSG00000157111	TMEM171	2.99357	1.38401	5.17036e-19	6.04144e-18
ENSG00000189337	KAZN	1.5346	4.0164	5.33252e-19	6.22587e-18
ENSG00000011332	DPF1	1.85551	3.27074	5.45239e-19	6.36068e-18
ENSG00000179294	C17orf96	1.11194	5.5157	5.58017e-19	6.50448e-18
ENSG00000101276	SLC52A3	2.14485	2.53026	5.84425e-19	6.80681e-18
ENSG00000174567	GOLT1A	2.54142	1.83785	6.10443e-19	7.1041e-18
ENSG00000204767	FAM196B	3.60261	0.623506	6.57547e-19	7.6461e-18
ENSG00000163297	ANTXR2	2.44775	1.96098	6.62999e-19	7.70329e-18
ENSG00000144331	ZNF385B	3.643	1.09584	6.70959e-19	7.7895e-18
ENSG00000085831	TTC39A	1.98255	3.14153	6.8522e-19	7.94866e-18
ENSG00000204175	GPRIN2	-1.17823	6.67306	6.95738e-19	8.06418e-18
ENSG00000225077	LINC00337	2.71659	1.89962	6.97903e-19	8.08278e-18
ENSG00000184012	TMPRSS2	4.36943	0.525785	7.07381e-19	8.18598e-18
ENSG00000203326	ZNF525	3.00379	1.73052	7.12469e-19	8.23825e-18
ENSG00000198435	NRARP	1.68056	3.95502	7.15746e-19	8.26951e-18
ENSG00000185306	C12orf56	5.54075	-0.234541	7.21649e-19	8.33103e-18
ENSG00000167676	PLIN4	2.76933	1.41142	7.41091e-19	8.54863e-18
ENSG00000125266	EFNB2	2.30351	3.09173	7.48083e-19	8.62238e-18
ENSG00000198216	CACNA1E	4.80678	-0.0796282	7.84134e-19	9.03069e-18
ENSG00000187837	HIST1H1C	1.42673	4.47621	8.08811e-19	9.30746e-18
ENSG00000158486	DNAH3	3.34947	1.99988	8.28194e-19	9.52291e-18
ENSG00000076641	PAG1	3.38089	1.15285	8.48539e-19	9.74907e-18
ENSG00000182489	XKRX	4.65606	0.499123	8.95417e-19	1.02795e-17
ENSG00000134827	TCN1	5.26039	-0.0161663	9.18205e-19	1.05327e-17
ENSG00000182256	GABRG3	4.63075	0.0429769	9.38152e-19	1.0753e-17
ENSG00000182013	PNMAL1	1.15188	5.01603	9.53898e-19	1.09248e-17
ENSG00000135636	DYSF	2.30863	2.72086	1.00749e-18	1.15294e-17
ENSG00000187699	C2orf88	2.67288	1.75206	1.03699e-18	1.18576e-17
ENSG00000090376	IRAK3	4.48413	0.325974	1.05316e-18	1.20328e-17
ENSG00000177169	ULK1	-1.25227	7.01183	1.05557e-18	1.20509e-17
ENSG00000185507	IRF7	1.91105	3.40671	1.09096e-18	1.2445e-17
ENSG00000078018	MAP2	1.97756	4.28151	1.11877e-18	1.27522e-17
ENSG00000003989	SLC7A2	1.62023	5.77777	1.12691e-18	1.28349e-17
ENSG00000171680	PLEKHG5	1.96117	3.12714	1.18945e-18	1.35364e-17
ENSG00000155367	PPM1J	2.54033	1.92138	1.24994e-18	1.42137e-17
ENSG00000196208	GREB1	2.15261	3.39969	1.25287e-18	1.42358e-17
ENSG00000113212	PCDHB7	3.68187	0.795742	1.26599e-18	1.43735e-17
ENSG00000186998	EMID1	2.61822	1.83628	1.28727e-18	1.45921e-17
ENSG00000248596		3.7104	1.45128	1.29326e-18	1.46485e-17
ENSG00000167080	B4GALNT2	3.55982	0.596754	1.55083e-18	1.75521e-17
ENSG00000198346	ZNF813	2.26332	2.26664	1.61493e-18	1.82633e-17
ENSG00000185272	RBM11	4.72604	0.360612	1.62742e-18	1.83901e-17
ENSG00000166900	STX3	1.26056	4.97292	1.77114e-18	1.99985e-17
ENSG00000115718	PROC	2.31696	2.90366	1.78844e-18	2.0178e-17
ENSG00000183248		2.01022	3.13436	1.80527e-18	2.0352e-17
ENSG00000125726	CD70	1.88249	3.10315	1.84094e-18	2.07379e-17
ENSG00000187939	DOC2B	3.01517	1.33972	1.84515e-18	2.07692e-17
ENSG00000141314	RHBDL3	1.47068	4.15946	1.85778e-18	2.0895e-17
ENSG00000164742	ADCY1	1.22709	5.47145	1.93633e-18	2.17614e-17
ENSG00000223403	MEG9	3.55961	0.588522	2.00212e-18	2.24833e-17
ENSG00000121904	CSMD2	4.63233	0.452117	2.05684e-18	2.30798e-17
ENSG00000205362	MT1A	2.61137	1.69609	2.15617e-18	2.41604e-17
ENSG00000133138	TBC1D8B	1.31435	4.65445	2.1574e-18	2.41604e-17
ENSG00000106780	MEGF9	-1.20701	6.35782	2.15817e-18	2.41604e-17
ENSG00000115604	IL18R1	1.96426	2.98286	2.16158e-18	2.41798e-17
ENSG00000173175	ADCY5	1.60699	3.79787	2.16922e-18	2.42465e-17
ENSG00000237515	SHISA9	3.3678	1.2941	2.19196e-18	2.44817e-17
ENSG00000107859	PITX3	4.37917	0.247087	2.2285e-18	2.48706e-17
ENSG00000154856	APCDD1	4.16548	0.505189	2.25238e-18	2.51176e-17
ENSG00000254004	ZNF260	1.46449	4.55907	2.29891e-18	2.56167e-17
ENSG00000107282	APBA1	2.54171	1.54438	2.3301e-18	2.59442e-17
ENSG00000159713	TPPP3	2.50998	2.57	2.40848e-18	2.67962e-17
ENSG00000169258	GPRIN1	1.03187	5.70226	2.50788e-18	2.78806e-17
ENSG00000115112	TFCP2L1	1.25393	5.0494	2.51449e-18	2.79325e-17
ENSG00000183508	FAM46C	4.38598	0.565527	2.74081e-18	3.04232e-17
ENSG00000204252	HLA-DOA	4.92701	0.0165878	2.83463e-18	3.14404e-17
ENSG00000249550		1.18266	5.2666	2.86636e-18	3.17679e-17
ENSG00000093072	CECR1	4.48443	0.120049	2.88723e-18	3.19746e-17
ENSG00000182379	NXPH4	1.65364	4.40791	3.11326e-18	3.44513e-17
ENSG00000048052	HDAC9	2.60608	1.90461	3.20286e-18	3.54157e-17
ENSG00000127329	PTPRB	2.54772	1.81312	3.28629e-18	3.63103e-17
ENSG00000160097	FNDC5	3.12589	1.12163	3.34281e-18	3.69065e-17
ENSG00000128340	RAC2	4.04881	0.258493	3.57025e-18	3.93875e-17
ENSG00000106069	CHN2	3.14047	0.824695	3.66741e-18	4.04284e-17
ENSG00000141837	CACNA1A	4.00689	0.901535	3.7095e-18	4.08612e-17
ENSG00000143321	HDGF	-1.13421	8.60148	3.71844e-18	4.09284e-17
ENSG00000180537	RNF182	2.61816	2.33446	3.80972e-18	4.19011e-17
ENSG00000113083	LOX	3.15987	0.897613	3.86012e-18	4.2423e-17
ENSG00000140022	STON2	2.02945	2.71382	3.86949e-18	4.24936e-17
ENSG00000168675	LDLRAD4	2.58915	1.84222	4.0409e-18	4.43423e-17
ENSG00000008735	MAPK8IP2	1.51291	4.00292	4.05702e-18	4.44853e-17
ENSG00000153902	LGI4	3.95054	1.0033	4.06454e-18	4.45339e-17
ENSG00000176641	RNF152	3.9735	0.788394	4.13685e-18	4.52917e-17
ENSG00000166349	RAG1	2.61152	1.51471	4.2084e-18	4.60402e-17
ENSG00000169184	MN1	1.34628	4.25899	4.50794e-18	4.92798e-17
ENSG00000180730	SHISA2	4.80967	-0.0848631	4.6065e-18	5.0319e-17
ENSG00000142606	MMEL1	4.1849	0.38725	4.77134e-18	5.20802e-17
ENSG00000103460	TOX3	2.05844	2.77612	5.0113e-18	5.4658e-17
ENSG00000073670	ADAM11	1.56398	3.91254	5.03108e-18	5.48323e-17
ENSG00000172346	CSDC2	3.33272	1.13631	5.04548e-18	5.49478e-17
ENSG00000235750	KIAA0040	1.84768	3.63433	5.19865e-18	5.65731e-17
ENSG00000136490	LIMD2	1.39028	4.27182	5.24005e-18	5.69554e-17
ENSG00000198131	ZNF544	2.06297	3.76882	5.24168e-18	5.69554e-17
ENSG00000137571	SLCO5A1	3.76499	0.593846	5.35418e-18	5.8134e-17
ENSG00000174899	C3orf55	2.73074	1.77265	5.62632e-18	6.10429e-17
ENSG00000175505	CLCF1	-1.63479	4.26805	6.72361e-18	7.2893e-17
ENSG00000148408	CACNA1B	2.91231	1.51845	6.76737e-18	7.33123e-17
ENSG00000144791	LIMD1	-1.22892	6.67564	7.97258e-18	8.62796e-17
ENSG00000025423	HSD17B6	2.68281	1.53386	7.97633e-18	8.62796e-17
ENSG00000119866	BCL11A	4.43903	1.1356	8.57019e-18	9.26339e-17
ENSG00000138311	ZNF365	2.81367	1.99277	8.8455e-18	9.5538e-17
ENSG00000165449	SLC16A9	2.02704	3.49463	9.1744e-18	9.90162e-17
ENSG00000175344	CHRNA7	1.78745	3.28693	9.80517e-18	1.05745e-16
ENSG00000162738	VANGL2	2.19811	3.74295	9.94899e-18	1.07216e-16
ENSG00000103196	CRISPLD2	3.42459	3.19776	9.97641e-18	1.07431e-16
ENSG00000204516	MICB	1.51692	4.51311	1.07237e-17	1.15391e-16
ENSG00000099866	MADCAM1	4.91802	0.0187277	1.08946e-17	1.17143e-16
ENSG00000165376	CLDN2	1.14624	7.29769	1.12448e-17	1.20818e-16
ENSG00000156966	B3GNT7	2.00448	2.76334	1.12832e-17	1.21141e-16
ENSG00000132334	PTPRE	2.49722	2.25844	1.13483e-17	1.2175e-16
ENSG00000183779	ZNF703	1.08533	5.88066	1.16543e-17	1.2494e-16
ENSG00000185477	GPRIN3	-1.08614	5.21789	1.19507e-17	1.28022e-16
ENSG00000105767	CADM4	1.26489	5.06808	1.27003e-17	1.3595e-16
ENSG00000141540	TTYH2	1.82133	3.14629	1.40714e-17	1.50516e-16
ENSG00000158813	EDA	1.56739	3.63071	1.41684e-17	1.51441e-16
ENSG00000065717	TLE2	1.63213	4.21906	1.42418e-17	1.52113e-16
ENSG00000006377	DLX6	4.07428	0.299156	1.46383e-17	1.56232e-16
ENSG00000128052	KDR	4.70294	0.527227	1.49208e-17	1.5913e-16
ENSG00000142552	RCN3	2.27697	2.78594	1.49598e-17	1.59428e-16
ENSG00000151692	RNF144A	1.13069	5.57388	1.57104e-17	1.67303e-16
ENSG00000168306	ACOX2	1.84789	3.11228	1.61093e-17	1.71425e-16
ENSG00000171560	FGA	-1.82393	5.56597	1.64581e-17	1.75007e-16
ENSG00000075618	FSCN1	1.03118	8.3332	1.66074e-17	1.76464e-16
ENSG00000168447	SCNN1B	3.137	0.976072	1.69637e-17	1.80117e-16
ENSG00000177932	ZNF354C	2.24696	2.66607	1.74042e-17	1.84659e-16
ENSG00000148180	GSN	1.08162	6.40587	1.87985e-17	1.99305e-16
ENSG00000135363	LMO2	3.35199	0.909517	1.91805e-17	2.03207e-16
ENSG00000137808		3.99271	0.0627932	1.96429e-17	2.07953e-16
ENSG00000168491	CCDC110	4.04707	0.274579	2.13706e-17	2.26077e-16
ENSG00000258399	MEG8	4.81019	-0.0888127	2.16461e-17	2.28823e-16
ENSG00000089723	OTUB2	1.9149	3.44745	2.17557e-17	2.29814e-16
ENSG00000131773	KHDRBS3	1.72237	3.56242	2.19878e-17	2.32095e-16
ENSG00000134198	TSPAN2	2.5737	2.28855	2.26281e-17	2.38559e-16
ENSG00000146904	EPHA1	3.89029	1.09351	2.26333e-17	2.38559e-16
ENSG00000137968	SLC44A5	2.80825	1.81832	2.3103e-17	2.43332e-16
ENSG00000101695	RNF125	2.66661	1.82489	2.3549e-17	2.47849e-16
ENSG00000243244	STON1	3.2549	1.8671	2.43395e-17	2.55982e-16
ENSG00000243978	RGAG1	5.03667	0.416973	2.69523e-17	2.83254e-16
ENSG00000187554	TLR5	2.46206	2.08101	2.72233e-17	2.85894e-16
ENSG00000178104	PDE4DIP	1.09712	5.28693	2.77734e-17	2.91459e-16
ENSG00000152784	PRDM8	3.72162	0.454694	2.8314e-17	2.96916e-16
ENSG00000198945	L3MBTL3	1.63696	4.03461	2.85769e-17	2.99455e-16
ENSG00000118855	MFSD1	-1.13423	5.14875	2.98642e-17	3.12717e-16
ENSG00000178718	RPP25	0.927449	5.86376	3.00996e-17	3.14954e-16
ENSG00000110492	MDK	2.09081	2.33617	3.22911e-17	3.3764e-16
ENSG00000170525	PFKFB3	-1.20164	9.07746	3.30903e-17	3.45746e-16
ENSG00000073910	FRY	3.36502	0.917057	3.31881e-17	3.46516e-16
ENSG00000259689	ABCB10P1	4.62625	0.0405783	3.34608e-17	3.49111e-16
ENSG00000167105	TMEM92	1.37665	4.12784	3.38938e-17	3.53372e-16
ENSG00000136425	CIB2	1.16499	5.3088	3.42823e-17	3.57166e-16
ENSG00000153132	CLGN	1.38546	4.39576	3.51536e-17	3.65978e-16
ENSG00000169432	SCN9A	0.964363	5.57531	3.54101e-17	3.68382e-16
ENSG00000165617	DACT1	3.2378	0.799996	3.55264e-17	3.69326e-16
ENSG00000152128	TMEM163	3.96793	0.556527	3.69324e-17	3.83666e-16
ENSG00000169884	WNT10B	1.94863	2.74803	3.80911e-17	3.95418e-16
ENSG00000136542	GALNT5	2.03982	3.26344	3.86653e-17	4.0109e-16
ENSG00000157833	GAREML	1.20063	5.08597	3.99714e-17	4.14341e-16
ENSG00000106565	TMEM176B	4.46492	-0.109877	4.00391e-17	4.14744e-16
ENSG00000163273	NPPC	4.50795	0.521896	4.05656e-17	4.19896e-16
ENSG00000137460	FHDC1	1.95974	2.86706	4.34671e-17	4.49607e-16
ENSG00000175183	CSRP2	1.32776	4.35244	4.48814e-17	4.63903e-16
ENSG00000105655	ISYNA1	1.04487	5.63629	4.99405e-17	5.15826e-16
ENSG00000140832	MARVELD3	2.56841	1.62046	5.09846e-17	5.26232e-16
ENSG00000149599	DUSP15	2.74469	1.40098	5.24276e-17	5.4074e-16
ENSG00000121966	CXCR4	3.04505	1.6951	5.28787e-17	5.45002e-16
ENSG00000136943	CTSV	1.26837	5.00861	5.29331e-17	5.45173e-16
ENSG00000197415	VEPH1	2.37689	1.89419	5.5765e-17	5.7393e-16
ENSG00000131019	ULBP3	1.83176	2.84995	5.69187e-17	5.85386e-16
ENSG00000050344	NFE2L3	1.15578	5.36794	5.76483e-17	5.92467e-16
ENSG00000082014	SMARCD3	1.11269	5.23908	5.80799e-17	5.96477e-16
ENSG00000185442	FAM174B	1.50531	4.00884	5.92809e-17	6.08378e-16
ENSG00000196700	ZNF512B	-1.05133	5.52713	6.10069e-17	6.25646e-16
ENSG00000188372	ZP3	1.32808	4.70426	6.62026e-17	6.78447e-16
ENSG00000088881	EBF4	1.99072	4.26616	6.66673e-17	6.82724e-16
ENSG00000153993	SEMA3D	3.06341	1.08562	6.78408e-17	6.94248e-16
ENSG00000186862	PDZD7	2.1849	2.31335	7.11112e-17	7.272e-16
ENSG00000182600	C2orf82	-1.61502	4.12204	7.21085e-17	7.36876e-16
ENSG00000163295	ALPI	3.15195	1.0061	7.61854e-17	7.77987e-16
ENSG00000143355	LHX9	2.75498	1.89934	8.48728e-17	8.66068e-16
ENSG00000049192	ADAMTS6	4.29887	0.170559	8.4931e-17	8.66068e-16
ENSG00000178053	MLF1	1.31573	4.55641	8.54765e-17	8.71014e-16
ENSG00000188816	HMX2	3.3194	0.680739	8.6311e-17	8.78898e-16
ENSG00000186212	SOWAHB	3.57177	0.433201	8.81607e-17	8.97099e-16
ENSG00000010319	SEMA3G	2.35443	1.86215	9.28214e-17	9.43859e-16
ENSG00000149809	TM7SF2	1.37555	4.28222	9.42196e-17	9.57401e-16
ENSG00000168646	AXIN2	2.07634	5.2137	9.48778e-17	9.6341e-16
ENSG00000214279		2.70676	1.59489	1.03621e-16	1.05145e-15
ENSG00000197565	COL4A6	1.41623	4.53152	1.04577e-16	1.06041e-15
ENSG00000169093	ASMTL	1.22976	5.04507	1.12225e-16	1.13716e-15
ENSG00000172733	PURG	3.74798	0.140404	1.13109e-16	1.14531e-15
ENSG00000161642	ZNF385A	1.17899	5.35258	1.13651e-16	1.14999e-15
ENSG00000172031	EPHX4	3.23293	0.736926	1.35731e-16	1.37245e-15
ENSG00000183092	BEGAIN	2.18523	3.01371	1.36062e-16	1.37482e-15
ENSG00000104833	TUBB4A	1.39047	5.69494	1.45484e-16	1.469e-15
ENSG00000113494	PRLR	4.39585	-0.169519	1.47877e-16	1.49212e-15
ENSG00000157601	MX1	2.72297	1.84224	1.6228e-16	1.6363e-15
ENSG00000081803	CADPS2	1.91869	2.82773	1.75903e-16	1.77243e-15
ENSG00000165092	ALDH1A1	-1.12786	12.817	1.78214e-16	1.79446e-15
ENSG00000080709	KCNN2	3.75509	0.600736	1.83595e-16	1.84735e-15
ENSG00000197385	ZNF860	2.75507	1.20255	1.89546e-16	1.90591e-15
ENSG00000105419	MEIS3	0.914428	6.10171	1.96202e-16	1.97145e-15
ENSG00000125510	OPRL1	1.82994	2.81486	2.02614e-16	2.03447e-15
ENSG00000225746		4.00062	-0.0949713	2.13176e-16	2.13903e-15
ENSG00000140279	DUOX2	4.2123	-0.108708	2.30313e-16	2.30938e-15
ENSG00000160326	SLC2A6	1.11092	4.71111	2.32634e-16	2.33103e-15
ENSG00000215218	UBE2QL1	4.33876	0.635534	2.33585e-16	2.33893e-15
ENSG00000148175	STOM	-0.991619	7.13517	2.38709e-16	2.38858e-15
ENSG00000188559	RALGAPA2	0.974461	5.65637	2.50396e-16	2.50378e-15
ENSG00000090661	CERS4	1.64839	3.58226	2.5291e-16	2.52717e-15
ENSG00000164764	SBSPON	4.15394	1.16118	2.63384e-16	2.63001e-15
ENSG00000160145	KALRN	1.81702	3.1129	2.83552e-16	2.82944e-15
ENSG00000197043	ANXA6	1.06631	7.23435	2.85185e-16	2.84376e-15
ENSG00000182010	RTKN2	1.58373	3.40624	3.12231e-16	3.1113e-15
ENSG00000181350	FAM211A	1.99183	2.55968	3.19235e-16	3.1789e-15
ENSG00000090339	ICAM1	3.31933	0.746652	3.23629e-16	3.22043e-15
ENSG00000105538	RASIP1	2.6419	1.31096	3.34974e-16	3.33103e-15
ENSG00000160469	BRSK1	1.57929	3.6678	3.46784e-16	3.4461e-15
ENSG00000226510	UPK1A-AS1	3.71931	1.41883	3.51269e-16	3.48825e-15
ENSG00000103742	IGDCC4	1.65639	3.81459	3.54991e-16	3.52279e-15
ENSG00000023839	ABCC2	-1.09944	8.69881	3.62674e-16	3.59656e-15
ENSG00000144645	OSBPL10	1.1848	4.66574	3.64209e-16	3.60929e-15
ENSG00000165124	SVEP1	-1.11403	5.18914	3.65031e-16	3.61496e-15
ENSG00000110881	ASIC1	1.15853	4.84767	3.65898e-16	3.62106e-15
ENSG00000163958	ZDHHC19	4.03132	-0.0642571	3.86213e-16	3.81949e-15
ENSG00000006638	TBXA2R	3.11611	1.20618	3.90145e-16	3.85572e-15
ENSG00000225173		3.0474	0.803792	4.24479e-16	4.19216e-15
ENSG00000237289	CKMT1B	2.69596	1.49067	4.25031e-16	4.19218e-15
ENSG00000168071	CCDC88B	1.49717	3.73946	4.25062e-16	4.19218e-15
ENSG00000250722	SEPP1	3.56994	2.73754	4.25469e-16	4.19333e-15
ENSG00000076356	PLXNA2	1.71445	3.39763	4.42865e-16	4.36179e-15
ENSG00000132744	ACY3	2.06903	2.5145	4.46698e-16	4.39654e-15
ENSG00000117643	MAN1C1	2.31003	2.12369	4.62018e-16	4.54423e-15
ENSG00000112769	LAMA4	2.80885	1.39534	4.70136e-16	4.62092e-15
ENSG00000159247	TUBBP5	3.54964	0.397845	4.82585e-16	4.74005e-15
ENSG00000179111	HES7	2.43331	2.79818	4.9599e-16	4.8684e-15
ENSG00000171368	TPPP	1.40832	4.10979	5.51564e-16	5.4102e-15
ENSG00000149925	ALDOA	-1.14941	10.7211	6.06866e-16	5.94861e-15
ENSG00000071242	RPS6KA2	3.04523	1.22683	6.11192e-16	5.98694e-15
ENSG00000166924	NYAP1	2.03988	2.23357	6.27608e-16	6.14357e-15
ENSG00000181804	SLC9A9	3.05735	0.819027	6.43419e-16	6.29407e-15
ENSG00000188833	ENTPD8	2.14168	1.86496	6.4404e-16	6.29587e-15
ENSG00000182272	B4GALNT4	0.957985	5.57417	6.6094e-16	6.4567e-15
ENSG00000089558	KCNH4	2.37992	1.41386	6.8961e-16	6.73222e-15
ENSG00000126709	IFI6	1.59652	3.54849	6.94271e-16	6.77313e-15
ENSG00000184584	TMEM173	2.04825	2.30001	7.26294e-16	7.08076e-15
ENSG00000118257	NRP2	-0.997546	6.64727	7.31091e-16	7.12271e-15
ENSG00000130649	CYP2E1	4.15313	-0.148259	7.49748e-16	7.29954e-15
ENSG00000111452	GPR133	2.52808	1.96585	7.70677e-16	7.49824e-15
ENSG00000124092	CTCFL	3.83605	0.576579	8.03829e-16	7.81552e-15
ENSG00000184985	SORCS2	2.67732	2.76183	8.04702e-16	7.81873e-15
ENSG00000170379	FAM115C	3.07526	0.781284	8.18698e-16	7.94936e-15
ENSG00000100439	ABHD4	-0.959614	6.07812	8.83687e-16	8.57462e-15
ENSG00000197594	ENPP1	1.34219	4.30906	9.03727e-16	8.76318e-15
ENSG00000140287	HDC	4.66293	1.16241	9.29704e-16	9.00901e-15
ENSG00000122986	HVCN1	3.01268	0.887299	9.4155e-16	9.11767e-15
ENSG00000170571	EMB	1.26394	4.70512	9.54227e-16	9.23423e-15
ENSG00000123453	SARDH	2.86127	1.01157	9.61547e-16	9.29883e-15
ENSG00000231013		3.30277	0.529034	9.87857e-16	9.54686e-15
ENSG00000171843	MLLT3	-0.916783	5.69141	1.0294e-15	9.94163e-15
ENSG00000152503	TRIM36	2.19196	2.36442	1.05523e-15	1.01843e-14
ENSG00000128335	APOL2	-1.1647	5.26311	1.08773e-15	1.04909e-14
ENSG00000137965	IFI44	4.08922	-0.215856	1.11507e-15	1.07474e-14
ENSG00000170801	HTRA3	2.45804	2.16922	1.15659e-15	1.11402e-14
ENSG00000160460	SPTBN4	1.78366	4.56795	1.17176e-15	1.12788e-14
ENSG00000196711	FAM150A	3.20295	0.648247	1.21091e-15	1.16479e-14
ENSG00000137941	TTLL7	1.1702	4.41206	1.23554e-15	1.18769e-14
ENSG00000168546	GFRA2	2.88153	2.41203	1.24273e-15	1.1938e-14
ENSG00000160801	PTH1R	2.13173	1.94595	1.31445e-15	1.26185e-14
ENSG00000136944	LMX1B	1.69316	3.83859	1.36441e-15	1.30895e-14
ENSG00000104765	BNIP3L	-1.02278	6.52621	1.38956e-15	1.33219e-14
ENSG00000088756	ARHGAP28	2.08727	2.46006	1.41587e-15	1.35651e-14
ENSG00000115363	EVA1A	2.04995	2.25355	1.58097e-15	1.51368e-14
ENSG00000213445	SIPA1	1.09956	5.21944	1.59518e-15	1.52627e-14
ENSG00000173557	C2orf70	2.77279	1.05851	1.60665e-15	1.53623e-14
ENSG00000185761	ADAMTSL5	1.64226	3.18969	1.86126e-15	1.77849e-14
ENSG00000196415	PRTN3	2.72945	1.4193	1.87528e-15	1.79071e-14
ENSG00000010704	HFE	-1.04967	5.12425	1.88065e-15	1.79465e-14
ENSG00000100385	IL2RB	3.8798	0.601785	1.90009e-15	1.812e-14
ENSG00000166257	SCN3B	2.45359	1.81001	1.96226e-15	1.87005e-14
ENSG00000183145	RIPPLY3	2.49259	1.76381	2.11588e-15	2.01512e-14
ENSG00000046653	GPM6B	4.62396	2.40091	2.16222e-15	2.05789e-14
ENSG00000162434	JAK1	-1.00246	8.15108	2.21176e-15	2.10365e-14
ENSG00000243444	PALM2	3.17657	0.421107	2.27337e-15	2.16082e-14
ENSG00000128918	ALDH1A2	4.20996	0.397288	2.29921e-15	2.18394e-14
ENSG00000133739	LRRCC1	1.1835	4.47059	2.31784e-15	2.2002e-14
ENSG00000107736	CDH23	1.36537	4.04085	2.32577e-15	2.20627e-14
ENSG00000135709	KIAA0513	1.26111	4.23904	2.34331e-15	2.22145e-14
ENSG00000140853	NLRC5	1.5567	3.51422	2.36412e-15	2.2397e-14
ENSG00000184060	ADAP2	1.52688	3.52139	2.42799e-15	2.2987e-14
ENSG00000117016	RIMS3	1.16512	4.64361	2.47215e-15	2.33897e-14
ENSG00000163283	ALPP	3.30928	0.282428	2.49012e-15	2.35443e-14
ENSG00000189129	PLAC9	3.60025	0.00737427	2.54557e-15	2.40528e-14
ENSG00000005471	ABCB4	3.22111	0.668226	2.5795e-15	2.43575e-14
ENSG00000086506	HBQ1	2.16067	2.49466	2.70952e-15	2.55684e-14
ENSG00000169908	TM4SF1	-1.00635	9.18825	2.74259e-15	2.58634e-14
ENSG00000189143	CLDN4	3.17042	3.23727	2.74436e-15	2.58634e-14
ENSG00000184185	KCNJ12	2.95292	1.68681	2.78357e-15	2.62158e-14
ENSG00000059378	PARP12	1.17384	4.5856	2.88638e-15	2.71662e-14
ENSG00000164619	BMPER	2.67009	2.23535	2.95175e-15	2.77634e-14
ENSG00000198848	CES1	1.97237	2.90236	3.23062e-15	3.03665e-14
ENSG00000204291	COL15A1	3.83617	0.44607	3.24795e-15	3.05096e-14
ENSG00000177380	PPFIA3	1.23642	4.62807	3.33738e-15	3.13292e-14
ENSG00000140511	HAPLN3	1.34382	4.16432	3.36074e-15	3.1528e-14
ENSG00000104205	SGK3	1.3743	3.80142	3.3777e-15	3.16665e-14
ENSG00000197380	DACT3	2.5386	1.38592	3.39766e-15	3.18329e-14
ENSG00000146197	SCUBE3	3.86961	0.119912	3.44995e-15	3.23018e-14
ENSG00000101074	R3HDML	3.41943	0.392197	3.511e-15	3.28521e-14
ENSG00000154760	SLFN13	1.221	4.57608	3.78307e-15	3.53749e-14
ENSG00000065989	PDE4A	1.42392	3.69462	3.89234e-15	3.63731e-14
ENSG00000160963	COL26A1	1.91647	2.95016	3.89927e-15	3.64142e-14
ENSG00000114251	WNT5A	2.03278	2.69752	4.06281e-15	3.7917e-14
ENSG00000025708	TYMP	1.81803	4.11435	4.07971e-15	3.805e-14
ENSG00000185634	SHC4	3.80552	0.0675223	4.22843e-15	3.94116e-14
ENSG00000163623	NKX6-1	2.75524	1.48569	4.23334e-15	3.94318e-14
ENSG00000185338	SOCS1	2.6146	1.20274	4.24764e-15	3.95396e-14
ENSG00000105204	DYRK1B	-1.1277	4.56017	4.30768e-15	4.00725e-14
ENSG00000105467	SYNGR4	2.51943	1.90972	4.38362e-15	4.07527e-14
ENSG00000166839	ANKDD1A	1.72101	3.36435	4.62873e-15	4.30036e-14
ENSG00000174871	CNIH2	2.63962	2.32211	4.84956e-15	4.50263e-14
ENSG00000164488	DACT2	2.33305	1.80304	4.99182e-15	4.63173e-14
ENSG00000151490	PTPRO	3.1588	1.35306	5.14741e-15	4.77302e-14
ENSG00000163931	TKT	-1.01272	10.8966	5.19825e-15	4.81707e-14
ENSG00000139278	GLIPR1	1.46793	3.98694	5.32535e-15	4.93168e-14
ENSG00000164616	FBXL21	2.04179	2.58443	5.36604e-15	4.96617e-14
ENSG00000141526	SLC16A3	1.01095	7.08527	5.43826e-15	5.02978e-14
ENSG00000162458	FBLIM1	0.978555	5.1007	5.52587e-15	5.10753e-14
ENSG00000185532	PRKG1	3.85618	0.0819836	5.61898e-15	5.19027e-14
ENSG00000155966	AFF2	4.22423	0.413299	6.12469e-15	5.65377e-14
ENSG00000152580	IGSF10	2.58015	4.09073	6.23483e-15	5.75176e-14
ENSG00000174437	ATP2A2	-0.984817	10.117	6.35034e-15	5.85458e-14
ENSG00000124406	ATP8A1	2.18851	2.53665	6.59655e-15	6.07767e-14
ENSG00000214595	EML6	1.6487	3.41837	6.67851e-15	6.14926e-14
ENSG00000177156	TALDO1	-0.970232	8.28864	6.6881e-15	6.15417e-14
ENSG00000180767	CHST13	1.58516	3.21601	6.76706e-15	6.22285e-14
ENSG00000152779	SLC16A12	3.10958	0.861718	6.80886e-15	6.25729e-14
ENSG00000142611	PRDM16	2.22717	2.11377	6.81867e-15	6.26232e-14
ENSG00000112379	KIAA1244	0.995105	5.12522	6.91403e-15	6.34235e-14
ENSG00000158715	SLC45A3	1.34292	3.86876	6.91461e-15	6.34235e-14
ENSG00000114812	VIPR1	2.11973	1.80125	7.44081e-15	6.82067e-14
ENSG00000112238	PRDM13	2.14914	1.92127	7.47486e-15	6.84752e-14
ENSG00000146215	CRIP3	2.47678	1.50315	7.54264e-15	6.90523e-14
ENSG00000120899	PTK2B	-0.987422	5.16179	7.55802e-15	6.91492e-14
ENSG00000113721	PDGFRB	3.4227	0.304047	7.61856e-15	6.96588e-14
ENSG00000172508	CARNS1	3.31329	0.372407	7.99532e-15	7.30573e-14
ENSG00000197943	PLCG2	1.16704	4.62714	8.13028e-15	7.42435e-14
ENSG00000183684	ALYREF	-0.937392	6.97309	8.33567e-15	7.60709e-14
ENSG00000072858	SIDT1	2.93103	0.816635	8.69475e-15	7.92977e-14
ENSG00000006047	YBX2	2.56003	3.55297	8.74492e-15	7.97048e-14
ENSG00000129991	TNNI3	2.85402	2.75187	8.84709e-15	8.05851e-14
ENSG00000128710	HOXD10	2.38196	1.61938	9.07718e-15	8.26287e-14
ENSG00000052850	ALX4	1.38744	4.15493	9.29854e-15	8.45903e-14
ENSG00000105808	RASA4	2.13873	1.72613	9.42902e-15	8.57232e-14
ENSG00000175600	C7orf10	2.15562	1.7078	9.53104e-15	8.65962e-14
ENSG00000128268	MGAT3	2.26617	3.29	9.56898e-15	8.68861e-14
ENSG00000121361	KCNJ8	2.43954	1.50239	1.00668e-14	9.12376e-14
ENSG00000258702		2.34893	1.39544	1.00672e-14	9.12376e-14
ENSG00000139737	SLAIN1	1.33392	3.73054	1.03308e-14	9.35676e-14
ENSG00000008283	CYB561	1.00295	5.41745	1.09183e-14	9.88272e-14
ENSG00000107954	NEURL	3.28284	0.179503	1.10117e-14	9.96092e-14
ENSG00000049323	LTBP1	0.931123	6.36227	1.1375e-14	1.02832e-13
ENSG00000123570	RAB9B	3.18297	0.486138	1.18326e-14	1.06901e-13
ENSG00000103811	CTSH	0.966313	4.98835	1.1868e-14	1.07154e-13
ENSG00000133134	BEX2	2.05835	2.52014	1.20525e-14	1.08751e-13
ENSG00000180914	OXTR	1.9821	4.38137	1.27844e-14	1.15283e-13
ENSG00000134438	RAX	3.89596	0.264735	1.3057e-14	1.17668e-13
ENSG00000130005	GAMT	1.00089	4.98925	1.44432e-14	1.30079e-13
ENSG00000101187	SLCO4A1	1.49098	4.05642	1.46648e-14	1.31992e-13
ENSG00000182107	TMEM30B	3.57884	0.226159	1.4792e-14	1.33054e-13
ENSG00000184709	LRRC26	2.52924	1.70595	1.50239e-14	1.35056e-13
ENSG00000145358	DDIT4L	2.01615	2.75206	1.5309e-14	1.37533e-13
ENSG00000158292	GPR153	1.64222	3.32277	1.60496e-14	1.44097e-13
ENSG00000095637	SORBS1	2.27401	3.02706	1.61684e-14	1.45073e-13
ENSG00000077063	CTTNBP2	1.57833	3.47695	1.63438e-14	1.46556e-13
ENSG00000010438	PRSS3	2.31064	1.38659	1.659e-14	1.48671e-13
ENSG00000099953	MMP11	3.17828	1.35935	1.8161e-14	1.62649e-13
ENSG00000130054	FAM155B	1.16713	4.72337	1.86463e-14	1.66891e-13
ENSG00000089127	OAS1	1.02527	5.52688	1.88412e-14	1.6853e-13
ENSG00000131979	GCH1	1.42446	3.82526	1.89642e-14	1.69526e-13
ENSG00000158748	HTR6	2.79984	1.36631	1.9164e-14	1.71205e-13
ENSG00000113369	ARRDC3	-1.07587	5.34879	2.06243e-14	1.84137e-13
ENSG00000144681	STAC	2.3811	3.10498	2.07419e-14	1.85073e-13
ENSG00000111802	TDP2	-0.878902	6.21745	2.12018e-14	1.89059e-13
ENSG00000138792	ENPEP	2.94038	0.872396	2.18156e-14	1.94412e-13
ENSG00000169758	C15orf27	3.56784	1.26004	2.20803e-14	1.96649e-13
ENSG00000164112	TMEM155	3.56646	-0.0115914	2.22561e-14	1.98093e-13
ENSG00000139344	AMDHD1	1.46921	3.5891	2.24383e-14	1.99592e-13
ENSG00000183580	FBXL7	2.00074	2.23462	2.31476e-14	2.05774e-13
ENSG00000149596	JPH2	2.28797	1.31328	2.33885e-14	2.07787e-13
ENSG00000128262	POM121L9P	2.62223	0.88973	2.43752e-14	2.1642e-13
ENSG00000125657	TNFSF9	1.31115	3.90757	2.45933e-14	2.18221e-13
ENSG00000120217	CD274	2.91086	1.42005	2.46084e-14	2.18221e-13
ENSG00000156298	TSPAN7	1.81943	3.75334	2.47805e-14	2.19613e-13
ENSG00000162545	CAMK2N1	-0.909089	6.53519	2.52808e-14	2.23909e-13
ENSG00000104419	NDRG1	-0.959498	7.75198	2.56871e-14	2.27368e-13
ENSG00000205361	MT1DP	3.29951	0.366948	2.71303e-14	2.39995e-13
ENSG00000008394	MGST1	-0.961734	8.34408	2.75525e-14	2.4358e-13
ENSG00000091428	RAPGEF4	2.3896	1.66372	2.79082e-14	2.46573e-13
ENSG00000100911	PSME2	-0.921668	5.98476	2.80376e-14	2.47565e-13
ENSG00000073737	DHRS9	3.28011	0.497909	2.88715e-14	2.54772e-13
ENSG00000180616	SSTR2	3.8167	0.423626	3.0007e-14	2.6463e-13
ENSG00000127483	HP1BP3	-1.0208	7.96012	3.08854e-14	2.72211e-13
ENSG00000169174	PCSK9	1.22904	5.33142	3.21225e-14	2.82941e-13
ENSG00000226306	NPY6R	3.7266	0.123888	3.30181e-14	2.90652e-13
ENSG00000167703	SLC43A2	1.09446	4.6902	3.35348e-14	2.9502e-13
ENSG00000175556	LONRF3	1.69342	3.16597	3.37672e-14	2.96884e-13
ENSG00000047346	FAM214A	-1.48489	3.69541	3.39695e-14	2.98317e-13
ENSG00000137821	LRRC49	1.03943	4.71064	3.39715e-14	2.98317e-13
ENSG00000162817	C1orf115	0.987965	5.4052	3.41291e-14	2.99518e-13
ENSG00000168952	STXBP6	1.60218	3.03334	3.43082e-14	3.00906e-13
ENSG00000171451	DSEL	2.27931	2.00511	3.43858e-14	3.01404e-13
ENSG00000183876	ARSI	1.71728	3.9488	3.56732e-14	3.12498e-13
ENSG00000178343	SHISA3	3.24977	0.325248	3.63811e-14	3.18506e-13
ENSG00000134317	GRHL1	1.71557	2.97605	3.8062e-14	3.33019e-13
ENSG00000171346	KRT15	3.22646	2.26455	3.83971e-14	3.35748e-13
ENSG00000137878	GCOM1	3.57921	0.942605	3.89539e-14	3.4041e-13
ENSG00000250056		3.21835	0.30201	4.27657e-14	3.73494e-13
ENSG00000149054	ZNF215	1.92087	2.35225	4.43405e-14	3.87013e-13
ENSG00000187091	PLCD1	1.40686	3.86148	4.53593e-14	3.95455e-13
ENSG00000154016	GRAP	2.8403	0.676745	4.53626e-14	3.95455e-13
ENSG00000198363	ASPH	-1.02384	10.7541	4.60029e-14	4.00795e-13
ENSG00000115226	FNDC4	1.74428	2.89748	4.66378e-14	4.06081e-13
ENSG00000136848	DAB2IP	0.840519	5.85563	4.69568e-14	4.08612e-13
ENSG00000184226	PCDH9	-1.15498	7.1188	4.91711e-14	4.27622e-13
ENSG00000160716	CHRNB2	2.39876	1.67698	5.23165e-14	4.54703e-13
ENSG00000130529	TRPM4	0.901141	5.50057	5.2692e-14	4.57691e-13
ENSG00000149926	FAM57B	2.64955	1.03746	5.4782e-14	4.75558e-13
ENSG00000181458	TMEM45A	1.98163	3.36517	5.64805e-14	4.90007e-13
ENSG00000240280	TCAM1P	3.22881	0.553958	6.11226e-14	5.29962e-13
ENSG00000170873	MTSS1	1.70434	3.33455	6.54666e-14	5.67285e-13
ENSG00000140057	AK7	1.29837	3.98994	6.69538e-14	5.79824e-13
ENSG00000185904	LINC00839	3.05648	1.15189	6.76964e-14	5.85903e-13
ENSG00000111110	PPM1H	0.84931	5.91483	6.80866e-14	5.88787e-13
ENSG00000105559	PLEKHA4	2.40483	1.66525	6.81113e-14	5.88787e-13
ENSG00000164142	FAM160A1	2.89943	0.562616	6.9151e-14	5.97416e-13
ENSG00000127084	FGD3	2.42782	1.40078	7.05644e-14	6.09262e-13
ENSG00000085978	ATG16L1	-0.832445	6.09904	7.17467e-14	6.191e-13
ENSG00000127328	RAB3IP	0.969504	5.26301	7.23492e-14	6.23925e-13
ENSG00000163545	NUAK2	-0.924146	6.33386	7.43474e-14	6.40774e-13
ENSG00000112964	GHR	3.20619	0.528168	7.46004e-14	6.42571e-13
ENSG00000166342	NETO1	3.56962	-0.00702663	7.66607e-14	6.59923e-13
ENSG00000108753	HNF1B	-0.881376	5.85028	7.75559e-14	6.6723e-13
ENSG00000237975	FLG-AS1	2.61976	0.934532	7.83043e-14	6.73268e-13
ENSG00000144730	IL17RD	1.29275	3.69724	8.35096e-14	7.17595e-13
ENSG00000178162		2.48275	1.60884	8.43208e-14	7.24135e-13
ENSG00000116285	ERRFI1	-1.03279	7.88135	9.00738e-14	7.7262e-13
ENSG00000171606	ZNF274	1.23029	4.7989	9.34567e-14	8.0116e-13
ENSG00000226091	LINC00937	2.56766	0.885793	9.46171e-14	8.10626e-13
ENSG00000084444	KIAA1467	1.29974	3.82399	1.00475e-13	8.60301e-13
ENSG00000106665	CLIP2	0.884664	6.20413	1.01411e-13	8.67799e-13
ENSG00000148123		3.3721	0.0521927	1.02508e-13	8.76668e-13
ENSG00000095370	SH2D3C	3.84759	0.689126	1.03009e-13	8.80431e-13
ENSG00000154864	PIEZO2	1.33677	4.58013	1.03175e-13	8.81327e-13
ENSG00000089486	CDIP1	1.21011	4.60967	1.03858e-13	8.86635e-13
ENSG00000188051	TMEM221	2.33341	1.79276	1.10532e-13	9.43057e-13
ENSG00000068985	PAGE1	3.41403	-0.0258243	1.12278e-13	9.57383e-13
ENSG00000196440	ARMCX4	2.84589	0.511157	1.16569e-13	9.93382e-13
ENSG00000099954	CECR2	2.27456	1.16021	1.18041e-13	1.00533e-12
ENSG00000162595	DIRAS3	3.39957	0.295705	1.21816e-13	1.03688e-12
ENSG00000099834	CDHR5	3.06139	0.235647	1.27426e-13	1.08398e-12
ENSG00000158023	WDR66	2.46009	1.21258	1.31512e-13	1.11808e-12
ENSG00000078725	DBC1	2.45816	1.77363	1.31667e-13	1.11874e-12
ENSG00000064655	EYA2	1.5657	3.35948	1.3195e-13	1.12048e-12
ENSG00000172350	ABCG4	2.42377	1.16096	1.35212e-13	1.14751e-12
ENSG00000205795	CYS1	1.34756	3.62327	1.36072e-13	1.15413e-12
ENSG00000180964	TCEAL8	0.950378	5.0615	1.38414e-13	1.17331e-12
ENSG00000241399	CD302	1.44815	3.86157	1.4397e-13	1.21969e-12
ENSG00000183831	ANKRD45	3.06749	0.402576	1.44986e-13	1.22757e-12
ENSG00000006757	PNPLA4	1.58614	3.33418	1.463e-13	1.23797e-12
ENSG00000111490	TBC1D30	1.43909	3.62526	1.47114e-13	1.24413e-12
ENSG00000196542	SPTSSB	3.14175	0.234139	1.5628e-13	1.32087e-12
ENSG00000124615	MOCS1	1.47411	3.33299	1.5761e-13	1.33133e-12
ENSG00000069188	SDK2	2.24796	4.54069	1.58182e-13	1.33538e-12
ENSG00000182319		0.883376	6.95327	1.60079e-13	1.3506e-12
ENSG00000111670	GNPTAB	0.89729	6.62334	1.61129e-13	1.35866e-12
ENSG00000123977	DAW1	2.00912	1.87873	1.62043e-13	1.36557e-12
ENSG00000112992	NNT	1.16532	4.74983	1.79004e-13	1.50763e-12
ENSG00000204965	PCDHA5	1.9011	1.94333	1.79314e-13	1.50936e-12
ENSG00000126217	MCF2L	1.66757	2.77648	1.83152e-13	1.54076e-12
ENSG00000184489	PTP4A3	1.27359	4.10852	1.86928e-13	1.57162e-12
ENSG00000025039	RRAGD	1.28343	3.93876	1.9967e-13	1.67777e-12
ENSG00000103942	HOMER2	0.961144	5.30401	2.0324e-13	1.70677e-12
ENSG00000196337	CGB7	3.4636	-0.110366	2.06712e-13	1.73491e-12
ENSG00000115255	REEP6	1.3189	3.96706	2.09135e-13	1.75423e-12
ENSG00000134830	C5AR2	3.0452	0.15219	2.11662e-13	1.77439e-12
ENSG00000128011	LRFN1	0.903879	5.60735	2.14747e-13	1.79921e-12
ENSG00000173262	SLC2A14	2.95898	0.516356	2.14896e-13	1.79941e-12
ENSG00000184497	TMEM255B	3.06048	0.781393	2.23816e-13	1.87301e-12
ENSG00000141968	VAV1	1.48911	3.38655	2.28371e-13	1.91003e-12
ENSG00000135362	PRR5L	1.39871	3.52432	2.374e-13	1.98439e-12
ENSG00000198478	SH3BGRL2	1.37458	4.02616	2.39182e-13	1.99812e-12
ENSG00000185038	MROH2A	2.26244	1.50445	2.59625e-13	2.16765e-12
ENSG00000005961	ITGA2B	1.62576	3.37857	2.70236e-13	2.25494e-12
ENSG00000174514	MFSD4	2.1809	2.61383	2.71565e-13	2.26472e-12
ENSG00000110934	BIN2	3.02649	0.751621	2.72174e-13	2.26848e-12
ENSG00000109738	GLRB	1.9632	2.16025	2.75261e-13	2.29289e-12
ENSG00000185149	NPY2R	3.30496	0.2964	2.78909e-13	2.32194e-12
ENSG00000160179	ABCG1	1.69744	3.22801	2.79533e-13	2.32579e-12
ENSG00000101335	MYL9	2.76754	1.23493	2.83191e-13	2.35486e-12
ENSG00000198467	TPM2	-0.897841	7.86911	2.87056e-13	2.38562e-12
ENSG00000138083	SIX3	2.95092	0.978073	2.89238e-13	2.40237e-12
ENSG00000100234	TIMP3	3.01132	3.17859	2.9158e-13	2.42043e-12
ENSG00000137507	LRRC32	2.79479	0.827733	3.04941e-13	2.52989e-12
ENSG00000172716	SLFN11	1.0071	5.42461	3.08967e-13	2.56181e-12
ENSG00000131477	RAMP2	3.1051	0.297021	3.09754e-13	2.56686e-12
ENSG00000171557	FGG	-1.93498	4.4923	3.11376e-13	2.57882e-12
ENSG00000113580	NR3C1	-0.984159	7.76367	3.11977e-13	2.58232e-12
ENSG00000106789	CORO2A	1.15337	4.19568	3.1652e-13	2.61842e-12
ENSG00000066032	CTNNA2	3.11813	0.936248	3.24048e-13	2.67916e-12
ENSG00000230109		2.81926	0.492459	3.4106e-13	2.81819e-12
ENSG00000120738	EGR1	2.30888	1.8864	3.46927e-13	2.86503e-12
ENSG00000176387	HSD11B2	1.96666	2.06268	3.58487e-13	2.9588e-12
ENSG00000105464	GRIN2D	1.19489	5.38879	3.62273e-13	2.98834e-12
ENSG00000163508	EOMES	1.95771	2.17045	3.66978e-13	3.02542e-12
ENSG00000164211	STARD4	1.41809	5.20385	3.70019e-13	3.04875e-12
ENSG00000186472	PCLO	1.50564	3.64743	3.78733e-13	3.11876e-12
ENSG00000187446	CHP1	-0.897148	7.78262	3.97914e-13	3.27484e-12
ENSG00000173599	PC	-0.927712	5.26208	4.02191e-13	3.30815e-12
ENSG00000053918	KCNQ1	2.31743	2.25563	4.04966e-13	3.32908e-12
ENSG00000178695	KCTD12	1.1842	4.88956	4.06313e-13	3.33825e-12
ENSG00000084628	NKAIN1	1.80947	2.79874	4.17114e-13	3.42504e-12
ENSG00000183722	LHFP	2.39226	1.84103	4.27074e-13	3.50483e-12
ENSG00000137440	FGFBP1	2.86618	1.69161	4.28856e-13	3.51745e-12
ENSG00000123989	CHPF	0.941871	6.01331	4.48073e-13	3.67298e-12
ENSG00000115194	SLC30A3	1.50636	3.65233	4.59529e-13	3.76261e-12
ENSG00000129951		1.76139	3.19496	4.61651e-13	3.77784e-12
ENSG00000196136	SERPINA3	2.10889	2.11196	4.87207e-13	3.98471e-12
ENSG00000170382	LRRN2	1.08092	4.62122	4.91296e-13	4.01587e-12
ENSG00000178726	THBD	1.41724	4.09236	4.93946e-13	4.03525e-12
ENSG00000198719	DLL1	2.59135	1.14503	5.26351e-13	4.29754e-12
ENSG00000169750	RAC3	1.00706	4.69745	5.2916e-13	4.31803e-12
ENSG00000163364		1.49526	3.38292	5.29627e-13	4.31939e-12
ENSG00000134326	CMPK2	2.1585	1.54089	5.67677e-13	4.6271e-12
ENSG00000137267	TUBB2A	0.984726	5.1371	5.86443e-13	4.77736e-12
ENSG00000170153	RNF150	2.41697	1.30084	6.1026e-13	4.96857e-12
ENSG00000104783	KCNN4	1.26273	4.72118	6.15545e-13	5.00877e-12
ENSG00000073849	ST6GAL1	1.23198	3.9744	6.27734e-13	5.10435e-12
ENSG00000106689	LHX2	1.37601	3.8948	6.27999e-13	5.10435e-12
ENSG00000148926	ADM	-1.19255	6.27407	6.29474e-13	5.11346e-12
ENSG00000145882	PCYOX1L	1.04747	4.65261	6.40621e-13	5.20108e-12
ENSG00000005889	ZFX	-0.867952	5.31957	6.4426e-13	5.22768e-12
ENSG00000164327	RICTOR	-0.894153	5.73949	7.09418e-13	5.75315e-12
ENSG00000205363	C15orf59	2.38702	1.92191	7.80767e-13	6.3282e-12
ENSG00000189067	LITAF	-0.868034	8.29457	7.88356e-13	6.38612e-12
ENSG00000174446	SNAPC5	-1.08246	4.71229	8.21183e-13	6.64831e-12
ENSG00000181649	PHLDA2	1.46988	4.68607	8.33402e-13	6.74345e-12
ENSG00000160191	PDE9A	1.50509	2.95586	8.58803e-13	6.94508e-12
ENSG00000078114	NEBL	0.93366	5.82634	8.8303e-13	7.137e-12
ENSG00000213424	KRT222	3.15857	0.500922	9.06732e-13	7.32447e-12
ENSG00000105048	TNNT1	0.87982	6.8126	9.13542e-13	7.37535e-12
ENSG00000126561	STAT5A	2.27068	1.79294	9.20869e-13	7.43034e-12
ENSG00000181191	PJA1	0.834503	5.33119	9.29754e-13	7.49783e-12
ENSG00000170955	PRKCDBP	2.05569	1.48607	9.38387e-13	7.56322e-12
ENSG00000165879	FRAT1	-1.96818	1.59748	9.44149e-13	7.60541e-12
ENSG00000155816	FMN2	1.15016	4.594	9.47061e-13	7.62461e-12
ENSG00000165359	DDX26B	2.04003	2.41223	9.75235e-13	7.84705e-12
ENSG00000124466	LYPD3	2.53419	1.12926	1.01151e-12	8.1344e-12
ENSG00000205089	CCNI2	3.15567	0.182424	1.02544e-12	8.24181e-12
ENSG00000132359	RAP1GAP2	0.828394	5.6029	1.03886e-12	8.34504e-12
ENSG00000075891	PAX2	2.24677	2.3791	1.08428e-12	8.70504e-12
ENSG00000196923	PDLIM7	0.96782	6.34498	1.09018e-12	8.74752e-12
ENSG00000143369	ECM1	2.0462	1.79669	1.14536e-12	9.18516e-12
ENSG00000196074	SYCP2	1.51548	3.49011	1.18154e-12	9.47009e-12
ENSG00000132130	LHX1	1.68577	2.38588	1.18329e-12	9.47878e-12
ENSG00000106733	NMRK1	1.57098	2.96089	1.21842e-12	9.7548e-12
ENSG00000181104	F2R	1.04456	6.60994	1.26867e-12	1.01515e-11
ENSG00000174498	IGDCC3	3.42915	-0.128111	1.32155e-12	1.05688e-11
ENSG00000151617	EDNRA	2.73232	1.03782	1.34285e-12	1.07331e-11
ENSG00000178826	TMEM139	2.07133	1.5779	1.35211e-12	1.08012e-11
ENSG00000168913	ENHO	2.28675	2.34409	1.38546e-12	1.10614e-11
ENSG00000104808	DHDH	2.49851	0.946501	1.38993e-12	1.1091e-11
ENSG00000144152	FBLN7	2.77472	0.944914	1.45455e-12	1.16002e-11
ENSG00000059915	PSD	2.24658	1.84427	1.56071e-12	1.24399e-11
ENSG00000124785	NRN1	2.77188	0.564272	1.5876e-12	1.26473e-11
ENSG00000145730	PAM	0.906254	6.37503	1.59091e-12	1.26667e-11
ENSG00000070731	ST6GALNAC2	2.50876	1.32937	1.61512e-12	1.28523e-11
ENSG00000137672	TRPC6	2.79008	0.722446	1.65195e-12	1.31381e-11
ENSG00000145248	SLC10A4	1.4546	3.37337	1.65379e-12	1.31455e-11
ENSG00000166979	EVA1C	0.983729	5.29557	1.72565e-12	1.37091e-11
ENSG00000171206	TRIM8	-0.843323	5.15037	1.73777e-12	1.37978e-11
ENSG00000101489	CELF4	3.15454	-0.133212	1.74686e-12	1.38624e-11
ENSG00000179104	TMTC2	1.30315	3.75762	1.7845e-12	1.41533e-11
ENSG00000244468		3.5309	1.19467	1.79899e-12	1.42603e-11
ENSG00000070526	ST6GALNAC1	2.68061	0.667624	1.82698e-12	1.44743e-11
ENSG00000182326	C1S	-0.783247	6.13037	1.87805e-12	1.48708e-11
ENSG00000169252	ADRB2	3.46268	0.124187	1.99479e-12	1.5783e-11
ENSG00000082074	FYB	-0.999614	4.90188	1.99545e-12	1.5783e-11
ENSG00000140284	SLC27A2	1.00373	6.63275	2.09928e-12	1.65951e-11
ENSG00000188554	NBR1	-0.888895	6.98346	2.17335e-12	1.71712e-11
ENSG00000173698	GPR64	1.116	5.33988	2.18754e-12	1.72739e-11
ENSG00000082497	SERTAD4	2.00332	2.64056	2.20269e-12	1.7384e-11
ENSG00000121075	TBX4	3.27973	0.195103	2.24971e-12	1.77454e-11
ENSG00000168785	TSPAN5	1.13457	4.12507	2.25418e-12	1.77709e-11
ENSG00000197471	SPN	3.08786	0.400378	2.26504e-12	1.78468e-11
ENSG00000163762	TM4SF18	-1.07475	5.50058	2.27204e-12	1.78921e-11
ENSG00000255408	PCDHA3	1.73364	2.48777	2.39277e-12	1.88326e-11
ENSG00000163874	ZC3H12A	-1.32302	4.41607	2.41072e-12	1.89635e-11
ENSG00000101040	ZMYND8	0.957115	6.10035	2.45326e-12	1.92876e-11
ENSG00000122970	IFT81	-0.861812	5.92452	2.5154e-12	1.97654e-11
ENSG00000124159	MATN4	2.89476	0.187334	2.55755e-12	2.00857e-11
ENSG00000004846	ABCB5	2.87346	0.626691	2.57751e-12	2.02315e-11
ENSG00000198944	SOWAHA	2.18666	1.64212	2.58887e-12	2.03095e-11
ENSG00000130822	PNCK	3.21016	0.138171	2.59598e-12	2.03542e-11
ENSG00000198680	TUSC1	1.73464	2.21621	2.59851e-12	2.0363e-11
ENSG00000171951	SCG2	2.7989	1.46692	2.60299e-12	2.0387e-11
ENSG00000061455	PRDM6	2.64399	0.579422	2.66458e-12	2.08581e-11
ENSG00000090920	FCGBP	1.66685	2.90858	2.69839e-12	2.11113e-11
ENSG00000049130	KITLG	1.10413	4.93742	2.78832e-12	2.1803e-11
ENSG00000085185	BCORL1	0.901229	5.4497	2.85805e-12	2.23361e-11
ENSG00000112715	VEGFA	-0.795138	5.84798	3.08525e-12	2.40987e-11
ENSG00000139567	ACVRL1	2.9033	0.923883	3.19719e-12	2.49595e-11
ENSG00000065882	TBC1D1	0.794177	6.24874	3.20039e-12	2.49647e-11
ENSG00000250305	KIAA1456	2.98568	0.180947	3.20132e-12	2.49647e-11
ENSG00000122378	FAM213A	0.819482	6.43406	3.38023e-12	2.63457e-11
ENSG00000121578	B4GALT4	-0.928369	7.41162	3.45419e-12	2.69076e-11
ENSG00000165152	TMEM246	0.981229	5.15919	3.52524e-12	2.74462e-11
ENSG00000242732	RGAG4	1.17	4.14406	3.54657e-12	2.75974e-11
ENSG00000205213	LGR4	-1.10566	8.46154	3.62768e-12	2.82133e-11
ENSG00000106948	AKNA	1.23444	3.91529	3.65677e-12	2.84243e-11
ENSG00000010310	GIPR	2.03046	1.56272	3.7512e-12	2.91426e-11
ENSG00000163235	TGFA	1.90909	4.41414	3.83273e-12	2.97599e-11
ENSG00000143847	PPFIA4	2.08414	2.19296	3.84645e-12	2.98504e-11
ENSG00000164880	INTS1	-0.900007	7.73174	3.85936e-12	2.99344e-11
ENSG00000223414	LINC00473	-0.952421	5.06138	3.98651e-12	3.0904e-11
ENSG00000174705	SH3PXD2B	0.86186	6.55948	4.12512e-12	3.19613e-11
ENSG00000185291	IL3RA	4.10023	1.61874	4.30305e-12	3.33221e-11
ENSG00000168389	MFSD2A	1.51273	3.05092	4.33043e-12	3.35161e-11
ENSG00000141562	NARF	-1.00421	5.301	4.41102e-12	3.41215e-11
ENSG00000183317	EPHA10	1.49846	3.48559	4.49685e-12	3.47668e-11
ENSG00000171388	APLN	2.29407	1.79112	4.52506e-12	3.49661e-11
ENSG00000179299	NSUN7	2.99781	-0.0575923	4.63667e-12	3.58094e-11
ENSG00000255150	EID3	-2.03095	2.47009	4.71692e-12	3.64097e-11
ENSG00000196569	LAMA2	2.67138	0.713464	4.94361e-12	3.81391e-11
ENSG00000119919	NKX2-3	3.32255	0.0287225	4.96169e-12	3.82581e-11
ENSG00000152804	HHEX	-1.02745	4.8371	5.15055e-12	3.96931e-11
ENSG00000085276	MECOM	2.17545	1.13368	5.44052e-12	4.19053e-11
ENSG00000196155	PLEKHG4	0.797463	5.84796	5.70995e-12	4.39572e-11
ENSG00000203952	CCDC160	3.22495	0.249369	5.72604e-12	4.40575e-11
ENSG00000204044		2.86646	0.247187	5.91707e-12	4.55031e-11
ENSG00000124813	RUNX2	2.42756	0.838821	5.99137e-12	4.60499e-11
ENSG00000079150	FKBP7	1.25836	3.96622	6.05209e-12	4.64918e-11
ENSG00000123080	CDKN2C	-0.863025	5.27336	6.09904e-12	4.68275e-11
ENSG00000142303	ADAMTS10	-1.04528	5.08144	6.19549e-12	4.75428e-11
ENSG00000128596	CCDC136	1.59944	2.75218	6.21642e-12	4.7678e-11
ENSG00000124766	SOX4	0.759907	5.85706	6.25658e-12	4.79605e-11
ENSG00000165238	WNK2	1.28087	4.50782	6.27605e-12	4.80842e-11
ENSG00000241635	UGT1A1	2.26063	1.95615	6.28183e-12	4.81029e-11
ENSG00000107249	GLIS3	-0.875124	6.4975	6.29589e-12	4.8169e-11
ENSG00000064989	CALCRL	2.70457	0.295434	6.29798e-12	4.8169e-11
ENSG00000154188	ANGPT1	2.14094	1.07943	6.30049e-12	4.8169e-11
ENSG00000174721	FGFBP3	1.41433	3.52699	6.40112e-12	4.89124e-11
ENSG00000144821	MYH15	2.90838	0.0358295	6.52455e-12	4.98292e-11
ENSG00000042493	CAPG	1.07301	5.81597	6.6983e-12	5.1129e-11
ENSG00000196177	ACADSB	-0.825063	5.26739	7.05125e-12	5.37947e-11
ENSG00000167281	RBFOX3	1.78517	3.79315	7.11894e-12	5.42824e-11
ENSG00000163590	PPM1L	1.35021	3.50187	7.21329e-12	5.49728e-11
ENSG00000161544	CYGB	1.90868	1.5669	7.34999e-12	5.59849e-11
ENSG00000146950	SHROOM2	1.43415	2.9165	7.41921e-12	5.64824e-11
ENSG00000170004	CHD3	-0.874666	7.99721	7.47713e-12	5.68933e-11
ENSG00000189068	VSTM1	3.19277	0.303737	7.75717e-12	5.8993e-11
ENSG00000171608	PIK3CD	0.971842	4.61842	7.77884e-12	5.91087e-11
ENSG00000149269	PAK1	0.74419	5.9017	7.78059e-12	5.91087e-11
ENSG00000156687	UNC5D	2.40855	0.780123	7.88819e-12	5.98946e-11
ENSG00000101298	SNPH	0.995072	4.65135	8.17595e-12	6.20469e-11
ENSG00000079385	CEACAM1	1.55852	2.62521	8.19838e-12	6.21843e-11
ENSG00000184702	SEPT5	1.07105	4.48269	8.23996e-12	6.24669e-11
ENSG00000246465		2.42232	0.942559	8.30288e-12	6.29108e-11
ENSG00000082458	DLG3	1.0449	4.36168	8.36605e-12	6.33561e-11
ENSG00000154265	ABCA5	1.04838	4.22168	8.58628e-12	6.49898e-11
ENSG00000187634	SAMD11	-0.978375	6.14555	8.70358e-12	6.58431e-11
ENSG00000141696	LEPREL4	0.749014	6.0937	8.7707e-12	6.6316e-11
ENSG00000230524	COL6A4P1	3.01367	0.218561	9.02157e-12	6.81771e-11
ENSG00000153814	JAZF1	1.29749	3.64571	9.37547e-12	7.08145e-11
ENSG00000167311	ART5	2.74883	0.335777	9.4599e-12	7.14148e-11
ENSG00000135917	SLC19A3	1.44466	3.54199	9.74251e-12	7.35098e-11
ENSG00000100979	PLTP	2.01519	2.44196	1.02295e-11	7.71436e-11
ENSG00000182870	GALNT9	2.48337	2.57653	1.07761e-11	8.12238e-11
ENSG00000056736	IL17RB	2.50885	2.49466	1.09676e-11	8.26234e-11
ENSG00000150510	FAM124A	1.45912	3.01314	1.09859e-11	8.27187e-11
ENSG00000177875	C12orf68	1.27359	3.53487	1.14615e-11	8.62546e-11
ENSG00000115415	STAT1	-0.84675	8.59912	1.20318e-11	9.04989e-11
ENSG00000176788	BASP1	-0.836671	8.49978	1.2684e-11	9.53552e-11
ENSG00000128713	HOXD11	2.95741	0.429466	1.31083e-11	9.84933e-11
ENSG00000147862	NFIB	-0.77167	5.59913	1.31821e-11	9.89963e-11
ENSG00000103197	TSC2	-0.828186	6.14262	1.3282e-11	9.96946e-11
ENSG00000161328	LRRC56	1.73843	1.88663	1.33544e-11	1.00186e-10
ENSG00000151012	SLC7A11	-0.854392	8.71909	1.34899e-11	1.0115e-10
ENSG00000120262	CCDC170	2.48026	0.73854	1.37958e-11	1.0339e-10
ENSG00000146678	IGFBP1	-1.89678	3.56645	1.45128e-11	1.08707e-10
ENSG00000182511	FES	1.92314	2.34995	1.45403e-11	1.08856e-10
ENSG00000164695	CHMP4C	1.05476	4.18094	1.47166e-11	1.10119e-10
ENSG00000183111	ARHGEF37	1.50547	3.13207	1.4948e-11	1.11792e-10
ENSG00000166086	JAM3	1.00545	5.43101	1.54224e-11	1.1528e-10
ENSG00000109265	KIAA1211	1.34385	3.66626	1.55156e-11	1.15917e-10
ENSG00000082684	SEMA5B	3.10408	1.3613	1.55454e-11	1.16079e-10
ENSG00000169583	CLIC3	2.00614	1.53409	1.56398e-11	1.16723e-10
ENSG00000198563	DDX39B	-0.825051	5.66793	1.59171e-11	1.18732e-10
ENSG00000171747	LGALS4	2.06414	1.65443	1.6722e-11	1.24671e-10
ENSG00000180787	ZFP3	1.74221	2.28107	1.68518e-11	1.25574e-10
ENSG00000196586	MYO6	0.754463	5.86958	1.68732e-11	1.25669e-10
ENSG00000142507	PSMB6	-0.806708	7.40549	1.70599e-11	1.26994e-10
ENSG00000167470	MIDN	-0.8566	6.44548	1.72982e-11	1.28701e-10
ENSG00000189431	RASSF10	1.59817	2.50508	1.74956e-11	1.30103e-10
ENSG00000059145	UNKL	-0.800108	5.96651	1.76135e-11	1.30912e-10
ENSG00000138650	PCDH10	2.26498	1.27756	1.77941e-11	1.32186e-10
ENSG00000187486	KCNJ11	1.52833	2.57552	1.78086e-11	1.32226e-10
ENSG00000143333	RGS16	2.89209	0.265453	1.83607e-11	1.36255e-10
ENSG00000142700	DMRTA2	2.34705	0.830473	1.88272e-11	1.39645e-10
ENSG00000189120	SP6	1.63139	3.2608	1.95702e-11	1.45081e-10
ENSG00000136842	TMOD1	1.88824	2.08951	1.97324e-11	1.46209e-10
ENSG00000187720	THSD4	1.12433	8.22414	1.98228e-11	1.46803e-10
ENSG00000181007	ZFP82	1.93701	1.62889	2.04028e-11	1.51021e-10
ENSG00000136653	RASSF5	1.46661	2.92248	2.04669e-11	1.51418e-10
ENSG00000175920	DOK7	3.08674	0.85849	2.30137e-11	1.70172e-10
ENSG00000213676	ATF6B	-0.768723	5.65333	2.39742e-11	1.77183e-10
ENSG00000143786	CNIH3	1.95043	1.92078	2.43022e-11	1.79515e-10
ENSG00000188013	MEIS3P2	1.66676	1.97354	2.43748e-11	1.79959e-10
ENSG00000105737	GRIK5	1.87803	1.57939	2.47327e-11	1.82508e-10
ENSG00000165434	PGM2L1	0.811723	5.54352	2.477e-11	1.8269e-10
ENSG00000118513	MYB	2.03457	1.21635	2.52053e-11	1.85805e-10
ENSG00000164651	SP8	2.29245	1.83177	2.53897e-11	1.87032e-10
ENSG00000171522	PTGER4	1.9254	1.93543	2.53977e-11	1.87032e-10
ENSG00000135111	TBX3	0.999085	5.40224	2.57026e-11	1.89181e-10
ENSG00000091622	ACKR6	1.49207	3.41964	2.57345e-11	1.8932e-10
ENSG00000130193	THEM6	0.781687	5.93388	2.6171e-11	1.92432e-10
ENSG00000127124	HIVEP3	1.77886	2.44268	2.74051e-11	2.01404e-10
ENSG00000040608	RTN4R	1.29583	3.92146	2.77949e-11	2.04164e-10
ENSG00000146151	HMGCLL1	1.57526	2.35585	2.90704e-11	2.13424e-10
ENSG00000166033	HTRA1	0.892474	6.18302	2.91378e-11	2.13811e-10
ENSG00000180044	C3orf80	1.71942	2.62279	3.11446e-11	2.2842e-10
ENSG00000144802	NFKBIZ	-1.33851	3.39754	3.18466e-11	2.3345e-10
ENSG00000038219	BOD1L1	-0.727808	6.13563	3.22486e-11	2.36277e-10
ENSG00000161835	GRASP	2.24202	1.00891	3.34106e-11	2.44666e-10
ENSG00000141449	GREB1L	1.54567	2.92395	3.35091e-11	2.45263e-10
ENSG00000179715	PCED1B	-1.06049	5.457	3.46723e-11	2.53648e-10
ENSG00000129354	AP1M2	-0.955625	5.17034	3.55444e-11	2.59896e-10
ENSG00000166311	SMPD1	-1.30937	3.21994	3.59553e-11	2.62767e-10
ENSG00000113749	HRH2	1.70181	2.39785	3.74375e-11	2.73461e-10
ENSG00000164292	RHOBTB3	0.780391	5.91058	4.11916e-11	3.0073e-10
ENSG00000120658	ENOX1	1.81511	1.89539	4.31246e-11	3.14683e-10
ENSG00000144369	FAM171B	1.01789	4.62335	4.3334e-11	3.16051e-10
ENSG00000020633	RUNX3	0.925311	4.91017	4.39845e-11	3.20633e-10
ENSG00000234456	MAGI2-AS3	2.65199	0.250253	4.43197e-11	3.22914e-10
ENSG00000164638	SLC29A4	0.848104	6.02355	4.48311e-11	3.26474e-10
ENSG00000196754	S100A2	1.72971	2.42979	4.58106e-11	3.33439e-10
ENSG00000164197	RNF180	1.86061	1.52796	4.60671e-11	3.35137e-10
ENSG00000112137	PHACTR1	2.79628	-0.0451026	4.64597e-11	3.37823e-10
ENSG00000224189	HOXD-AS1	2.02979	3.55543	4.69481e-11	3.41202e-10
ENSG00000168056	LTBP3	-0.940364	7.04815	4.73053e-11	3.43625e-10
ENSG00000112149	CD83	1.74964	1.88429	4.91848e-11	3.57098e-10
ENSG00000046889	PREX2	2.92109	0.369187	4.95748e-11	3.59748e-10
ENSG00000066248	NGEF	0.839891	5.24711	5.01313e-11	3.63465e-10
ENSG00000181908		2.80538	0.107957	5.01375e-11	3.63465e-10
ENSG00000134815	DHX34	-0.737012	5.88675	5.04641e-11	3.65649e-10
ENSG00000111676	ATN1	-0.812796	6.9682	5.06075e-11	3.66504e-10
ENSG00000169429	IL8	3.15759	2.01704	5.1733e-11	3.74467e-10
ENSG00000132128	LRRC41	-0.720387	5.79	5.21405e-11	3.77227e-10
ENSG00000177494	ZBED2	2.77327	0.27479	5.24473e-11	3.79256e-10
ENSG00000163462	TRIM46	1.65953	2.22647	5.45267e-11	3.94096e-10
ENSG00000124126	PREX1	0.916708	5.49696	5.58981e-11	4.03805e-10
ENSG00000204950	LRRC10B	2.80315	0.182131	5.72381e-11	4.13278e-10
ENSG00000162624	LHX8	-1.2371	4.00518	5.8401e-11	4.21463e-10
ENSG00000162552	WNT4	2.51688	0.513624	5.95637e-11	4.29639e-10
ENSG00000164951	PDP1	1.14349	4.37415	6.02832e-11	4.34612e-10
ENSG00000176406	RIMS2	2.1014	1.83636	6.16229e-11	4.44048e-10
ENSG00000176092	AIM1L	1.35563	3.50173	6.19755e-11	4.46366e-10
ENSG00000248890	HHIP-AS1	2.37838	0.90542	6.40939e-11	4.61393e-10
ENSG00000165171	WBSCR27	1.22339	3.62402	6.48709e-11	4.66753e-10
[truncated: 12,307 more rows]
