# Supplementary material for: cFLIP critically modulates apoptotic resistance in epithelial-to-mesenchymal transition
Source: Oncotarget. 2017 Jul 25;8(60):101072–86. doi: 10.18632/oncotarget.19557 (PMC5731856; doi:10.18632/oncotarget.19557)
Supplement: Supplementary file 5 [file oncotarget-08-101072-s005.xlsx]

## Sheet: Sheet1
GeneSymbols
NRXN2
L1CAM
HPCAL4
PADI2
NFASC
PADI3
MYO1D
CYP4F22
SLC8A2
SYT7
VGF
CEND1
DES
PPP1R1A
KIF5C
GABRQ
ZCCHC12
MCAM
TINCR
NTN1
NPAS1
UGT8
PCDH1
SYN1
SCN3A
ALPL
SHANK1
SLC17A7
MAN1A1
TMEM59L
FXYD7
KIF1A
OGDHL
RET
ATP2A3
CHD5
ADAMTS2
CDH22
CRABP2
AIM1
SLC4A8
ANKRD24
IGF2
TMC6
FSD1
CNTNAP2
SYT3
PIK3AP1
MAPT
CHRM4
ATP1A3
CACNA1G
PHOSPHO1
EMR2
DHRS2
GPC4
GAS7
RTN4RL1
DPP4
CRHR1
LYNX1
HCP5
SEMA6B
WNT11
FEZ1
TSPAN13
HES2
DIRAS1
FBLN5
FAM131B
MAFA
GMPR
LGI3
UNC5A
CRLF1
NEURL1B
TMTC1
SEPT3
SCIN
LRRC4B
DMRT1
CRYM
DCLK1
GPR124
CHST1
GABRD
CAPN6
DRAXIN
EFHD1
LINGO1
CALB2
SRPX
DNER
LRRC15
FBXO2
HLA-B
RYR1
VWA5B2
LPCAT2
COL5A3
ESAM
NPTXR
SAMD12
PRSS12
FHL1
DPYSL5
NCAM1
CR2
COL9A3
TMEM151A
RTBDN
C1QTNF2
NTNG2
SOX8
OLFM1
RAB6B
LZTS1
SBK1
ARC
UNC5B
TRIB2
RTN1
PRKCG
C1QL4
CREB3L1
PDE2A
BAIAP3
AMOT
MMP15
LAMP3
TMCC3
TNFRSF1B
CACNA1H
IGSF9
EPHA8
CAMK4
ALOX5
NOV
KLRG2
RASGRP2
NDRG4
TMEM98
PDLIM3
SCN4B
LAMC3
PLAC1
LAT2
GRM4
COL1A1
KIRREL2
FAM49A
ATRNL1
PARM1
KCNC3
CPE
MUC3A
SLC22A17
MS4A15
ALOX15
TNS4
FAM189A1
CCDC3
NTRK1
ASS1
SDR16C5
CHRD
ADAMTSL4
SRCIN1
RASGRF1
PLCH2
SMTNL2
OLFM2
TEX19
COL6A2
ARHGAP44
ACSL6
EPPK1
SYT13
SCAMP5
GOLGA7B
KDELR3
ENPP5
NPNT
KCNC1
GRIP2
RPRM
PPP4R4
KCNMB4
TMSB15A
ZNF185
COX6B2
GJA3
CDK5R2
RGS9
GRIK4
GAD1
ARHGEF6
NCMAP
TSPAN12
HAP1
ACHE
ILDR2
SEPT4
IQGAP2
PRRT4
KCNS3
SUSD3
MSX2
FAM184A
C2CD4C
CCM2L
PSD2
WASF3
KIF26A
CDC42EP5
MMP17
EBI3
SHC2
AP3B2
MAPK8IP1
XYLT1
CORO1A
HMCN1
RTN2
GPR162
GNG2
CACNA2D2
PDE5A
MEGF11
SULF2
ITGB3
CPM
SERPING1
FRMPD3
FGFR2
CYP2J2
OLFML2A
TMEM132B
GPR160
KLHL13
SLC1A1
C14orf37
ABLIM3
DGAT2
OLFML2B
TUBA1A
METRNL
EPHB6
IGFBP5
HMCN2
PGF
NFATC4
LOXL1
ADAM22
HLA-F
KNDC1
ATP2C2
CCDC69
GRAMD1C
FRMPD1
CARD11
CREG2
TRPM6
KISS1R
AQP3
CORO2B
OVOL2
CA2
SGPP2
REEP1
FAM78B
NKX2-1
MAT1A
PGBD5
RASGRP1
SCN1B
GRID2IP
PODXL
DLX4
KCNK9
KIAA1462
DNM3
EMX1
REEP2
PODXL2
ABCB1
HERC6
APC2
SDC3
SPSB4
KCNK13
ATP8B3
EGFL7
TMEM63C
PCBP3
NRGN
TMOD2
CNN1
C1QL1
PPP1R14C
CREB5
ABAT
BEAN1
BAI2
SPHK1
ITGAX
APOE
RASD2
ADORA1
FAM19A3
RCOR2
MUM1L1
FAM105A
SATB1
HSPB8
KIF19
PRKAR2B
RND2
TNFAIP8L3
HMGN5
CITED4
COL9A2
DENND2A
HCN4
SYT11
SLC16A6
TRPV4
CPLX1
SERPINA1
PLEKHD1
TJP3
NOVA2
CSPG5
RAB37
GLIPR2
TLL2
PALM3
SCD5
SYP
LRAT
BST2
CDK14
GRID1
LAMC2
CXorf57
KIAA1549L
SYT12
THEMIS2
ACSBG1
MFAP3L
ADAMTS17
PSAPL1
SSTR5
KREMEN2
BHLHE41
SAMHD1
COL4A5
GPR98
WNT7A
ACE
ABLIM2
CHSY3
RASGEF1C
TMEM200A
HPSE
WNT5B
HAR1A
RALGPS1
SGSM1
FAM171A2
CYP4F2
KLC3
COL6A3
IL1R2
APBA2
TMEM229B
PLEKHG1
CELF5
ANK1
FAM81A
SCN4A
PRPH
SPINK2
SNX10
PALM
N4BP3
CDH15
ASPHD2
PADI1
ENTPD2
ADAMTS7
HERC5
SPTB
SHF
B3GNT3
MAFB
FAM198B
CKB
CRB2
SERPINA5
SPOCK1
RCAN2
AFAP1L1
VASH1
KLHL29
OBSCN
KIAA1161
TMEM145
CACNA1I
FZD9
TMEM171
KAZN
DPF1
ANTXR2
LINC00337
NRARP
DNAH3
PAG1
XKRX
DYSF
MAP2
PPM1J
RHBDL3
TBC1D8B
IL18R1
ADCY5
APBA1
NXPH4
RAC2
RNF182
LDLRAD4
RAG1
MN1
KIAA0040
LIMD2
ZNF365
CHRNA7
CRISPLD2
EDA
RCN3
GSN
LMO2
CCDC110
OTUB2
EPHA1
STON1
PDE4DIP
PRDM8
L3MBTL3
FRY
TMEM92
CIB2
CLGN
SCN9A
NPPC
CXCR4
CTSV
SMARCD3
EBF4
PDZD7
LHX9
ADAMTS6
MLF1
SEMA3G
TUBB4A
MEIS3
OPRL1
RALGAPA2
KALRN
ANXA6
PLXNA2
MAN1C1
HES7
TPPP
RPS6KA2
NYAP1
IFI6
SORCS2
FAM115C
ENPP1
TRIM36
SPTBN4
PTH1R
LMX1B
IL2RB
KIAA0513
RIMS3
KCNJ12
HAPLN3
DACT3
COL26A1
SHC4
SOCS1
CNIH2
PRKG1
ATP8A1
CHST13
PRDM16
KIAA1244
PDGFRB
CARNS1
PLCG2
YBX2
LTBP1
CTSH
GPR153
SORBS1
MMP11
AMDHD1
TNFSF9
CD274
TSPAN7
LRRC49
C1orf115
ARSI
GRHL1
FNDC4
TRPM4
FAM57B
TMEM45A
TCAM1P
MTSS1
RAB3IP
GHR
IL17RD
LINC00937
KIAA1467
CDIP1
DIRAS3
ABCG4
MCF2L
PTP4A3
RRAGD
TMEM255B
ITGA2B
MFSD4
TIMP3
CORO2A
PCLO
KCNQ1
KCTD12
LHFP
LRRN2
TUBB2A
LHX2
C15orf59
NEBL
DDX26B
LYPD3
F2R
TMTC2
MATN4
SCG2
FAM213A
RGAG4
PPFIA4
APLN
MECOM
RUNX2
FKBP7
CCDC136
FGFBP3
PPM1L
SNPH
ABCA5
FAM124A
ARHGEF37
TMOD1
THSD4
RASSF5
GRIK5
PGM2L1
PTGER4
TBX3
RTN4R
SLC29A4
PREX1
WNT4
RIMS2
CCNB3
HSPA2
HSPA4L
FUT8
CKMT1A
MMP9
IL27RA
CYP2U1
RFTN1
ELOVL3
USP2
KDM1B
COCH
ADARB1
GCA
PLA2G4A
MOB3B
SEMA4F
ZNF385C
C16orf45
ARHGEF10
PDE4C
MAPK4
TSPAN33
ITM2C
HEY1
KIF21B
CDKL2
ITGA1
TGM2
PTAFR
RUNDC3A
PCDHAC1
GPR176
AFAP1L2
CAMK2N2
ZCCHC24
GDF11
PCOLCE2
DNAH10
IGFBP2
MARCH9
SHH
DLG4
P2RY2
LINC00883
SSPO
SYNGR3
CDKN1C
ARHGDIB
GNAZ
FAM134B
CSPG4
SNN
CYP26A1
LYPD6
HID1
TGFB1
MICAL1
MED12L
APH1B
APBB1
RGS2
SLC39A8
PRSS35
PTPRS
SYNGR1
CACNB3
BMP6
SLC36A1
DPY19L2P2
SNAI2
ZFHX2
TLN2
CAMK1D
AKAP6
LRRC16B
HELZ2
GTDC1
CD47
MRAS
C14orf132
EIF4E3
FZD4
RAB3D
KBTBD11
TRIM29
STOX1
FAM189A2
TMCC2
MCTP1
BRSK2
ATP10D
NKX3-1
GLCE
SLC9A2
SNAI1
ATP6V1C2
P2RY1
SLC39A11
GPR137B
TTC9
SERINC2
RASSF2
SYTL2
C3
PTCHD2
MT1F
CCDC126
GAB2
STX11
OTUD7A
FAM78A
MYH14
IGSF8
ITPR1
MCOLN2
SLC2A13
HOXB13
ALDH1L2
ACACB
ARHGAP31
FAM50B
TMEM170B
CTGF
MYOM3
HLF
SMAD9
DEGS2
ASAP3
RIMKLB
ITGA2
DTX4
NR3C2
SRGAP3
IKZF2
MYO7A
FMNL3
TP53I11
ABCA3
F5
DNAJC6
MGAT4A
GPR37
LIG4
AP1S2
RIMKLA
PAX9
SLC30A4
SLC16A7
ELL2
PBXIP1
CHMP1B
DHRS3
KLHDC2
ELF3
HDGF
ALYREF
PSME2
SNAPC5
TRIM8
LTBP3
LRRC41
PDCD7
SMAD3
TAPBP
RAB11B
C9orf116
PMF1
TIGD1
TRMT1
C17orf89
MOV10
ZNF282
HBP1
COQ4
GCAT
ANXA11
SGSM2
HOXA3
PCYT2
C6orf48
ISY1
TIMM17B
RECQL5
FRAT2
ZNF367
UBXN11
